# Supplementary material for: Analysis of microRNAs Expression Profiles in Madin-Darby Bovine Kidney Cells Infected With Caprine Parainfluenza Virus Type 3
Source: Front Cell Infect Microbiol. 2018 Mar 29;8:93. doi: 10.3389/fcimb.2018.00093 (PMC5885596; doi:10.3389/fcimb.2018.00093)
Supplement: Supplementary Data Sheet 2 — Differentially expressed known miRNAs in the two groups. [file DataSheet2.XLS]

## Sheet: File S1
Additional file S2. Known miRNAs identified in this study.
miRNA name	Mock-infected-expressed	CPIV3-infected-expressed	Mock-infected-std	CPIV3-infected-std	fold-change(log2 CPIV3-infected/Mock-infected)	p-value
bta-let-7a-3p	353	92	29.4385	7.7976	-1.9166	2.21e-36
bta-let-7a-5p	1193620	376183	99542.2	31884	-1.64248	0
bta-let-7b	760253	217545	63401.5	18438.4	-1.78181	0
bta-let-7c	124101	38968	10349.4	3302.79	-1.64779	0
bta-let-7d	14669	6652	1223.32	563.801	-1.11755	0
bta-let-7e	21080	5832	1757.97	494.3	-1.83045	0
bta-let-7f	411984	144224	34357.5	12223.9	-1.49092	0
bta-let-7g	39369	15889	3283.19	1346.7	-1.28567	0
bta-let-7i	839637	340819	70021.7	28886.6	-1.2774	0
bta-miR-100	97027	28248	8091.59	2394.2	-1.75688	0
bta-miR-101	5354	2086	446.498	176.802	-1.33652	1.47226987442455e-313
bta-miR-103	1454	480	121.257	40.6831	-1.57556	2.98e-110
bta-miR-106b	312	96	26.0193	8.1366	-1.67708	3.6e-27
bta-miR-107	96	46	8.0059	3.8988	-1.03803	3.67e-05
bta-miR-10a	165646	39847	13814.1	3377.29	-2.0322	0
bta-miR-10b	108450	28890	9044.21	2448.62	-1.88503	0
bta-miR-1246	217	7837	18.0968	664.237	5.19789	0
bta-miR-1248	22	219	1.8347	18.5617	3.33871	5.79e-43
bta-miR-1249	56	12	4.6701	1.0171	-2.19899	5.4e-08
bta-miR-125a	9828	3054	819.609	258.846	-1.66284	0
bta-miR-125b	18155	6373	1514.04	540.154	-1.48696	0
bta-miR-1271	1889	526	157.534	44.5819	-1.82113	1.05e-174
bta-miR-128	34645	11003	2889.23	932.576	-1.63139	0
bta-miR-129	639	257	53.2896	21.7824	-1.29069	4.5e-37
bta-miR-129-5p	638	257	53.2062	21.7824	-1.28843	6.37e-37
bta-miR-1306	31	8	2.5853	0.6781	-1.93076	0.000221981
bta-miR-1307	16972	4852	1415.38	411.239	-1.78315	0
bta-miR-130a	100	44	8.3395	3.7293	-1.16106	3.98e-06
bta-miR-1343-3p	382	127	31.857	10.7641	-1.56538	5.87e-30
bta-miR-1388-3p	15	2	1.2509	0.1695	-2.88361	0.00147167
bta-miR-1388-5p	494	145	41.1973	12.2897	-1.7451	2.08e-44
bta-miR-139	24	5	2.0015	0.4238	-2.23963	0.00038297
bta-miR-140	2083	835	173.712	70.7717	-1.29546	1.63e-117
bta-miR-1468	54632	18218	4556.05	1544.09	-1.56102	0
bta-miR-146b	154	56	12.8429	4.7464	-1.43607	1.38e-11
bta-miR-148a	62335	23288	5198.44	1973.81	-1.3971	0
bta-miR-148b	5172	1979	431.32	167.733	-1.36259	5.11547940600226e-312
bta-miR-149-3p	61	14	5.0871	1.1866	-2.10001	3.43e-08
bta-miR-149-5p	799	103	66.6328	8.7299	-2.9322	6.05e-132
bta-miR-151-3p	46191	17125	3852.11	1451.46	-1.40815	0
bta-miR-151-5p	260	101	21.6828	8.5604	-1.3408	6.94e-17
bta-miR-152	1293	502	107.83	42.5478	-1.3416	1.22e-77
bta-miR-155	12682	5802	1057.62	491.757	-1.1048	0
bta-miR-15a	84	10	7.0052	0.8476	-3.04697	1.06e-15
bta-miR-15b	114	31	9.5071	2.6275	-1.85531	2.94e-12
bta-miR-16a	783	290	65.2985	24.5794	-1.4096	2.61e-51
bta-miR-16b	659	238	54.9575	20.1721	-1.44596	4.38e-45
bta-miR-17-3p	19	7	1.5845	0.5933	-1.41719	0.0214067
bta-miR-17-5p	1169	516	97.489	43.7344	-1.15647	3.96e-56
bta-miR-181d	13	3	1.0841	0.2543	-2.09189	0.0139505
bta-miR-182	16560	4788	1381.03	405.814	-1.76685	0
bta-miR-183	14744	4071	1229.58	345.044	-1.83331	0
bta-miR-184	1795	551	149.695	46.7009	-1.6805	1.16e-148
bta-miR-1842	52	11	4.3366	0.9323	-2.2177	1.42e-07
bta-miR-185	1214	352	101.242	29.8343	-1.76276	4.6e-108
bta-miR-18a	67	13	5.5875	1.1018	-2.34234	5.95e-10
bta-miR-190a	47	4	3.9196	0.339	-3.53135	1.87e-10
bta-miR-190b	33	4	2.752	0.339	-3.02112	7.7e-07
bta-miR-191	10287	2696	857.887	228.504	-1.90857	0
bta-miR-192	2904	807	242.18	68.3985	-1.82404	4.41e-268
bta-miR-193a-5p	3570	1322	297.721	112.048	-1.40984	2.11e-227
bta-miR-193b	116	30	9.6738	2.5427	-1.92772	4.97e-13
bta-miR-195	29	9	2.4185	0.7628	-1.66474	0.00126818
bta-miR-196a	4406	1028	367.44	87.1297	-2.07627	0
bta-miR-196b	4396	1090	366.606	92.3846	-1.9885	0
bta-miR-197	36	7	3.0022	0.5933	-2.33919	6.77e-06
bta-miR-199a-3p	21	5	1.7513	0.4238	-2.04697	0.0017424
bta-miR-199a-5p	36	17	3.0022	1.4409	-1.05905	0.0107675
bta-miR-19a	130	34	10.8414	2.8817	-1.91156	2.73e-14
bta-miR-19b	173	54	14.4274	4.5769	-1.65637	1.75e-15
bta-miR-200b	602	216	50.2039	18.3074	-1.45537	1.02e-41
bta-miR-200c	30	8	2.5019	0.6781	-1.88345	0.000355535
bta-miR-20a	2057	942	171.544	79.8407	-1.10338	1.98e-90
bta-miR-210	195	64	16.2621	5.4244	-1.58398	2.75e-16
bta-miR-215	50	21	4.1698	1.7799	-1.22818	0.000687132
bta-miR-21-5p	1931131	484690	161047	41080.7	-1.97095	0
bta-miR-219	88	22	7.3388	1.8646	-1.97668	1.66e-10
bta-miR-221	4218	1614	351.761	136.797	-1.36256	7.63e-255
bta-miR-222	105385	13939	8788.61	1181.42	-2.89511	0
bta-miR-22-3p	4090	1613	341.087	136.712	-1.319	3.08e-235
bta-miR-224	21097	5642	1759.39	478.197	-1.8794	0
bta-miR-22-5p	166	73	13.8436	6.1872	-1.16186	2.58e-09
bta-miR-2284ab	173	74	14.4274	6.272	-1.20181	4.18e-10
bta-miR-2284x	2334	958	194.644	81.1968	-1.26135	3.58e-126
bta-miR-2284y	189	85	15.7617	7.2043	-1.12949	5.11e-10
bta-miR-2285aa	322	91	26.8533	7.7128	-1.79977	9.94e-31
bta-miR-2285b	425	135	35.443	11.4421	-1.63115	4.42e-35
bta-miR-2285e	373	138	31.1064	11.6964	-1.41115	2.43e-25
bta-miR-2285f	387	146	32.274	12.3745	-1.383	1.71e-25
bta-miR-2285g	42	20	3.5026	1.6951	-1.04706	0.0062661
bta-miR-2285k	66	22	5.5041	1.8646	-1.56164	2.75e-06
bta-miR-2285l	21	5	1.7513	0.4238	-2.04697	0.0017424
bta-miR-2285p	16	6	1.3343	0.5085	-1.39176	0.0381389
bta-miR-2285q	1537	581	128.179	49.2436	-1.38015	6.27e-96
bta-miR-2285t	32	9	2.6686	0.7628	-1.80671	0.000331054
bta-miR-2285v	34	7	2.8354	0.5933	-2.25672	1.9e-05
bta-miR-2290	13	2	1.0841	0.1695	-2.67714	0.00461494
bta-miR-2299-3p	98	27	8.1727	2.2884	-1.83647	1.34e-10
bta-miR-2299-5p	152	44	12.6761	3.7293	-1.76513	6.29e-15
bta-miR-2307	250	43	20.8488	3.6445	-2.51617	3.65e-36
bta-miR-2313-5p	191	57	15.9285	4.8311	-1.72119	8.37e-18
bta-miR-2314	821	238	68.4675	20.1721	-1.76306	1.1e-73
bta-miR-2316	17	3	1.4177	0.2543	-2.47895	0.00168531
bta-miR-2318	1311	208	109.331	17.6294	-2.63265	4.58e-192
bta-miR-2320-3p	202	69	16.8458	5.8482	-1.52632	5.17e-16
bta-miR-2323	71	31	5.9211	2.6275	-1.17217	9.26e-05
bta-miR-2332	620	291	51.7051	24.6642	-1.06789	4.49e-27
bta-miR-2335	158	58	13.1764	4.9159	-1.42243	1.05e-11
bta-miR-2336	673	179	56.125	15.1714	-1.88729	1.71e-66
bta-miR-2344	1249	304	104.161	25.766	-2.01527	8.28e-133
bta-miR-2346	95	12	7.9225	1.0171	-2.96149	3.86e-17
bta-miR-2357	28	6	2.3351	0.5085	-2.19916	0.000141112
bta-miR-2368-3p	19	2	1.5845	0.1695	-3.22467	0.000140232
bta-miR-2376	63	29	5.2539	2.4579	-1.09596	0.000489858
bta-miR-2377	28	2	2.3351	0.1695	-3.78413	5.76e-07
bta-miR-2382-5p	49	10	4.0864	0.8476	-2.26937	2.24e-07
bta-miR-2387	345	105	28.7714	8.8994	-1.69286	2.96e-30
bta-miR-2388-5p	31	6	2.5853	0.5085	-2.34601	3.01e-05
bta-miR-2397-5p	29	11	2.4185	0.9323	-1.37525	0.00507497
bta-miR-2399-5p	117	52	9.7572	4.4073	-1.14657	7.71e-07
bta-miR-23a	999	455	83.3119	38.5642	-1.11126	2.45e-45
bta-miR-23b-3p	481	221	40.1131	18.7312	-1.09863	2.72e-22
bta-miR-23b-5p	568	219	47.3685	18.5617	-1.3516	1.86e-35
bta-miR-24	196	72	16.3455	6.1025	-1.42142	3.65e-14
bta-miR-2404	1	34	0.0834	2.8817	5.11073	8.16e-10
bta-miR-2408	24	6	2.0015	0.5085	-1.97676	0.00102727
bta-miR-2411-3p	1159	417	96.6551	35.3435	-1.4514	2.16e-78
bta-miR-2416	40	7	3.3358	0.5933	-2.4912	8.23e-07
bta-miR-2419-5p	218	99	18.1802	8.3909	-1.11547	3.82e-11
bta-miR-2425-5p	17	5	1.4177	0.4238	-1.7421	0.0118495
bta-miR-2431-3p	142	41	11.8421	3.475	-1.76884	4.48e-14
bta-miR-2431-5p	60	14	5.0037	1.1866	-2.07616	5.58e-08
bta-miR-2439-3p	17	3	1.4177	0.2543	-2.47895	0.00168531
bta-miR-24-3p	25857	9963	2156.35	844.429	-1.35254	0
bta-miR-2440	41	115	3.4192	9.747	1.5113	9.28e-10
bta-miR-2443	3170	1032	264.363	87.4688	-1.59568	1.87e-242
bta-miR-2447	98	24	8.1727	2.0342	-2.00635	9.49e-12
bta-miR-2448-3p	65	24	5.4207	2.0342	-1.41402	1.54e-05
bta-miR-2450a	107	41	8.9233	3.475	-1.36056	6.6e-08
bta-miR-2459	112	40	9.3403	3.3903	-1.46206	5.34e-09
bta-miR-2468	14	4	1.1675	0.339	-1.78407	0.0210806
bta-miR-2475	129	40	10.758	3.3903	-1.66593	5.46e-12
bta-miR-2477	46	3	3.8362	0.2543	-3.91507	5.29e-11
bta-miR-2478	1087	2353	90.6506	199.432	1.13751	3.15e-110
bta-miR-2483-3p	127	16	10.5912	1.3561	-2.96533	1.74e-22
bta-miR-2483-5p	112	44	9.3403	3.7293	-1.32456	6.12e-08
bta-miR-2484	72	188	6.0045	15.9342	1.40801	1.05e-13
bta-miR-25	48815	14612	4070.94	1238.46	-1.71681	0
bta-miR-26a	118811	30881	9908.27	2617.37	-1.92052	0
bta-miR-26b	3048	1040	254.189	88.1468	-1.52792	5.34e-219
bta-miR-27a-5p	13374	5341	1115.33	452.685	-1.30089	0
bta-miR-27b	54365	23837	4533.78	2020.34	-1.16612	0
bta-miR-28	2541	870	211.907	73.7382	-1.52295	4.85e-182
bta-miR-2887	4	233	0.3336	19.7483	5.88747	9.25e-65
bta-miR-2904	19	2023	1.5845	171.463	6.75772	0
bta-miR-29a	7355	3031	613.372	256.897	-1.25557	0
bta-miR-29b	264	69	22.0163	5.8482	-1.91251	1.57e-27
bta-miR-29c	13	3	1.0841	0.2543	-2.09189	0.0139505
bta-miR-30a-5p	37101	9925	3094.05	841.209	-1.87896	0
bta-miR-30b-3p	436	180	36.3603	15.2562	-1.25297	1.02e-24
bta-miR-30b-5p	347	105	28.9382	8.8994	-1.7012	1.27e-30
bta-miR-30c	5212	1360	434.656	115.269	-1.91487	0
bta-miR-30d	154926	37208	12920.1	3153.62	-2.03453	0
bta-miR-30e-5p	2402	650	200.315	55.0918	-1.86236	1.94e-228
bta-miR-30f	3965	1007	330.662	85.3498	-1.9539	0
bta-miR-31	622	255	51.8718	21.6129	-1.26306	5.45e-35
bta-miR-32	493	117	41.1139	9.9165	-2.05172	1.03e-54
bta-miR-320a	6763	3109	564.002	263.508	-1.09785	1.97e-290
bta-miR-328	339	100	28.271	8.4757	-1.73792	8.15e-31
bta-miR-331-3p	40	7	3.3358	0.5933	-2.4912	8.23e-07
bta-miR-331-5p	321	75	26.7699	6.3567	-2.07426	1.1e-36
bta-miR-339a	129	38	10.758	3.2207	-1.73996	1.18e-12
bta-miR-33a	14	4	1.1675	0.339	-1.78407	0.0210806
bta-miR-340	445	153	37.1109	12.9678	-1.51691	3.8e-33
bta-miR-342	462	64	38.5286	5.4244	-2.82839	3.01e-74
bta-miR-3431	6584	2271	549.074	192.482	-1.51228	0
bta-miR-3432a	18692	5728	1558.82	485.486	-1.68296	0
bta-miR-346	16	5	1.3343	0.4238	-1.65463	0.0187076
bta-miR-34a	69	22	5.7543	1.8646	-1.62577	7.92e-07
bta-miR-3533	16	45	1.3343	3.814	1.51522	0.000137005
bta-miR-361	106	37	8.8399	3.136	-1.4951	7.86e-09
bta-miR-3613a	673	96	56.125	8.1366	-2.78615	1.04e-105
bta-miR-362-5p	47	10	3.9196	0.8476	-2.20925	6.16e-07
bta-miR-365-3p	19	5	1.5845	0.4238	-1.90257	0.0046201
bta-miR-365-5p	1262	333	105.245	28.2239	-1.89876	4.21e-124
bta-miR-374a	482	166	40.1965	14.0696	-1.51449	1.1e-35
bta-miR-374b	241	57	20.0983	4.8311	-2.05665	1.21e-27
bta-miR-378	32433	8572	2704.76	726.533	-1.8964	0
bta-miR-378c	1003	467	83.6454	39.5813	-1.07947	1.68e-43
bta-miR-378d	52	24	4.3366	2.0342	-1.0921	0.00161181
bta-miR-421	136	26	11.3418	2.2037	-2.36365	5.11e-19
bta-miR-423-3p	28670	9418	2390.94	798.237	-1.58269	0
bta-miR-423-5p	85494	28632	7129.79	2426.75	-1.55483	0
bta-miR-424-3p	1032	403	86.0639	34.1569	-1.33323	9.44e-62
bta-miR-424-5p	33	7	2.752	0.5933	-2.21365	3.16e-05
bta-miR-425-3p	50	24	4.1698	2.0342	-1.03552	0.00307085
bta-miR-425-5p	394	105	32.8577	8.8994	-1.88445	1.51e-39
bta-miR-429	75	20	6.2546	1.6951	-1.88355	1.15e-08
bta-miR-449a	523	93	43.6157	7.8824	-2.46814	2.61e-72
bta-miR-449b	25	11	2.0849	0.9323	-1.16111	0.0228458
bta-miR-449d	1	19	0.0834	1.6104	4.27123	1.8e-05
bta-miR-450a	2478	907	206.653	76.8742	-1.42664	2.77e-161
bta-miR-450b	4745	1235	395.71	104.674	-1.91854	0
bta-miR-452	1407	500	117.337	42.3783	-1.46926	1.73e-96
bta-miR-455-3p	65	12	5.4207	1.0171	-2.41402	5.4e-10
bta-miR-455-5p	1064	311	88.7325	26.3593	-1.75115	4.37e-94
bta-miR-484	164	34	13.6768	2.8817	-2.24674	2.22e-21
bta-miR-497	37	1	3.0856	0.0848	-5.18534	1.96e-10
bta-miR-499	48	13	4.003	1.1018	-1.86122	6.47e-06
bta-miR-502b	21	7	1.7513	0.5933	-1.56159	0.00922625
bta-miR-503-3p	14	5	1.1675	0.4238	-1.46197	0.0451138
bta-miR-504	2350	1004	195.979	85.0956	-1.20354	3.99e-118
bta-miR-505	173	22	14.4274	1.8646	-2.95187	5.46e-30
bta-miR-532	8132	2130	678.17	180.531	-1.9094	0
bta-miR-574	5819	1309	485.277	110.946	-2.12895	0
bta-miR-6119-5p	1112	371	92.7355	31.4447	-1.5603	1.38e-83
bta-miR-6120-3p	3781	1195	315.317	101.284	-1.6384	6.31e-300
bta-miR-6121-3p	30	0	2.5019	0.01	-7.96688	1.2e-09
bta-miR-6122-3p	156	53	13.0097	4.4921	-1.53413	8.91e-13
bta-miR-615	45	14	3.7528	1.1866	-1.66113	5.5e-05
bta-miR-628	12	2	1.0007	0.1695	-2.56165	0.00808767
bta-miR-6517	480	167	40.0297	14.1543	-1.49983	4.62e-35
bta-miR-6520	50	9	4.1698	0.7628	-2.4506	4.34e-08
bta-miR-6523a	23	11	1.9181	0.9323	-1.04081	0.0459132
bta-miR-6524	83	32	6.9218	2.7122	-1.35168	2.27e-06
bta-miR-6525	46	13	3.8362	1.1018	-1.79982	1.61e-05
bta-miR-6529a	10092	3586	841.625	303.937	-1.4694	0
bta-miR-6534	24	9	2.0015	0.7628	-1.3917	0.0103547
bta-miR-6536	15	3	1.2509	0.2543	-2.29836	0.00492778
bta-miR-660	1097	309	91.4846	26.1898	-1.80452	5.4e-101
bta-miR-671	41	10	3.4192	0.8476	-2.0122	1.18e-05
bta-miR-677	126	320	10.5078	27.1221	1.36801	2.15e-21
bta-miR-7	45731	14216	3813.75	1204.9	-1.6623	0
bta-miR-744	3076	655	256.524	55.5155	-2.20813	0
bta-miR-769	1386	608	115.586	51.532	-1.16542	5.16e-67
bta-miR-7859	550	150	45.8674	12.7135	-1.85111	2.78e-53
bta-miR-7860	61	20	5.0871	1.6951	-1.58547	5.24e-06
bta-miR-7863	34	12	2.8354	1.0171	-1.47909	0.00131872
bta-miR-874	57	11	4.7535	0.9323	-2.35012	1.11e-08
bta-miR-877	491	131	40.9471	11.1031	-1.8828	8.05e-49
bta-miR-92a	52804	19968	4403.6	1692.42	-1.3796	0
bta-miR-92b	3437	747	286.63	63.3131	-2.17861	0
bta-miR-93	1911	680	159.368	57.6345	-1.46736	4e-130
bta-miR-9-3p	1383	500	115.336	42.3783	-1.44444	1.56e-92
bta-miR-95	1412	388	117.754	32.8855	-1.84025	6.13e-133
bta-miR-9-5p	58434	19832	4873.12	1680.89	-1.53562	0
bta-miR-96	397	80	33.1079	6.7805	-2.28771	1.18e-50
bta-miR-98	6651	1786	554.662	151.375	-1.87348	0
bta-miR-99b	28875	8759	2408.04	742.383	-1.69762	0
