# Supplementary material for: Analysis of microRNAs Expression Profiles in Madin-Darby Bovine Kidney Cells Infected With Caprine Parainfluenza Virus Type 3
Source: Front Cell Infect Microbiol. 2018 Mar 29;8:93. doi: 10.3389/fcimb.2018.00093 (PMC5885596; doi:10.3389/fcimb.2018.00093)
Supplement: Supplementary Data Sheet 3 — Analyzed of miRNA conservations using other mammal. [file DataSheet3.XLS]

## Sheet: Sheet1
	Bos taurus	Capra hircus	Ovis aries	Equus caballus	Sus scrofa
let-7	+	+	+	+	+
miRNA-1	+	+	-	+	+
miRNA-34	+	+	-	+	+
miRNA-9	+	+	-	+	+
miRNA-15	+	+	+	+	+
miRNA-17	+	+	+	+	+
miRNA-19	+	+	+	+	+
miRNA-21	+	+	+	+	+
miRNA-22	+	+	+	+	+
miRNA-23	+	+	+	+	+
miRNA-24	+	+	-	+	+
miRNA-25	+	+	+	+	+
miRNA-26	+	+	+	+	+
miRNA-27	+	+	+	+	+
miRNA-28	+	+	-	+	+
miRNA-29	+	+	+	+	+
miRNA-30	+	+	+	+	+
miRNA-31	+	-	-	+	+
miRNA-32	+	-	-	+	+
miRNA-33	+	+	-	+	-
miRNA-95	+	+	-	+	+
miRNA-96	+	+	-	+	+
miRNA-10	+	+	+	+	+
miRNA-101	+	+	-	+	+
miRNA-103	+	+	+	+	+
miRNA-105	+	+	-	+	+
miRNA-7	+	+	-	+	+
miRNA-8	+	+	+	+	+
miRNA-124	+	+	-	+	+
miRNA-126	+	+	-	+	+
miRNA-127	+	+	+	+	+
miRNA-128	+	+	-	+	+
miRNA-130	+	+	-	+	+
miRNA-132	+	-	-	+	+
miRNA-133	+	+	+	+	+
miRNA-134	+	+	+	+	-
miRNA-135	+	+	-	+	+
miRNA-136	+	+	+	+	+
miRNA-137	+	+	-	+	+
miRNA-138	+	-	-	+	+
miRNA-140	+	+	-	+	+
miRNA-142	+	-	-	+	+
miRNA-144	+	+	-	+	+
miRNA-145	+	+	-	+	+
miRNA-146	+	+	-	+	+
miRNA-149	+	-	-	+	+
miRNA-150	+	+	+	+	+
miRNA-148	+	+	+	+	+
miRNA-153	+	+	-	+	+
miRNA-154	+	+	+	+	+
miRNA-155	+	+	-	+	+
miRNA-129	+	+	-	+	+
miRNA-181	+	+	+	+	+
miRNA-182	+	+	-	+	+
miRNA-183	+	+	-	+	+
miRNA-184	+	+	-	+	+
miRNA-185	+	-	-	+	+
miRNA-186	+	+	-	+	+
miRNA-187	+	+	-	+	+
miRNA-188	+	+	-	+	+
miRNA-190	+	+	-	+	+
miRNA-191	+	+	+	+	+
miRNA-192	+	+	-	+	+
miRNA-193	+	+	-	+	+
miRNA-194	+	+	+	+	+
miRNA-196	+	+	-	+	+
miRNA-197	+	+	-	+	-
miRNA-199	+	+	+	+	+
miRNA-202	+	+	-	-	+
miRNA-204	+	+	-	+	+
miRNA-205	+	-	-	+	+
miRNA-208	+	+	-	+	+
miRNA-122	+	+	-	+	+
miRNA-143	+	+	+	+	+
miRNA-139	+	-	-	+	+
miRNA-147	+	+	-	+	-
miRNA-210	+	-	-	-	+
miRNA-214	+	+	-	+	+
miRNA-216	+	+	-	+	+
miRNA-217	+	+	-	+	+
miRNA-218	+	+	+	+	+
miRNA-219	+	+	-	+	+
miRNA-221	+	+	+	+	+
miRNA-223	+	+	-	+	-
miRNA-224	+	+	-	+	+
miRNA-290	+	-	-	+	+
miRNA-296	+	+	-	+	+
miRNA-299	+	-	+	+	+
miRNA-302	+	-	-	+	-
miRNA-320	+	+	-	-	+
miRNA-322	+	+	-	+	+
miRNA-324	+	+	-	+	+
miRNA-326	+	+	-	+	+
miRNA-328	+	+	-	+	+
miRNA-329	+	+	+	+	-
miRNA-330	+	+	-	+	-
miRNA-331	+	+	-	+	+
miRNA-335	+	+	-	+	+
miRNA-338	+	+	-	+	+
miRNA-339	+	-	-	-	+
miRNA-340	+	+	-	+	+
miRNA-342	+	+	-	+	+
miRNA-345	+	+	-	+	+
miRNA-346	+	+	-	+	-
miRNA-361	+	+	-	+	+
miRNA-362	+	+	+	+	+
miRNA-363	+	+	-	+	+
miRNA-365	+	+	-	+	+
miRNA-367	+	-	-	+	-
miRNA-368	+	+	+	+	+
miRNA-370	+	-	+	+	+
miRNA-374	+	+	+	+	+
miRNA-375	+	-	-	-	-
miRNA-378	+	+	-	+	+
miRNA-379	+	+	+	+	+
miRNA-383	+	+	-	+	+
miRNA-412	+	+	+	+	-
miRNA-423	+	+	-	+	+
miRNA-425	+	+	-	+	+
miRNA-431	+	-	+	+	-
miRNA-432	+	+	+	+	+
miRNA-433	+	+	+	+	-
miRNA-448	+	-	-	+	-
miRNA-449	+	+	-	+	-
miRNA-450	+	+	-	+	+
miRNA-451	+	+	-	+	+
miRNA-452	+	-	-	-	+
miRNA-454	+	+	-	+	-
miRNA-455	+	+	-	-	+
miRNA-467	+	-	-	-	-
miRNA-483	+	+	-	+	-
miRNA-484	+	-	-	-	+
miRNA-485	+	+	+	+	-
miRNA-486	+	-	-	+	+
miRNA-488	+	-	-	+	-
miRNA-489	+	-	-	+	+
miRNA-490	+	+	-	+	+
miRNA-491	+	+	-	+	+
miRNA-493	+	+	+	+	+
miRNA-497	+	+	-	+	+
miRNA-499	+	+	-	+	+
miRNA-500	+	+	-	+	+
miRNA-503	+	-	-	+	+
miRNA-504	+	+	-	+	+
miRNA-505	+	+	-	+	+
miRNA-544	+	+	+	+	-
miRNA-541	+	-	+	+	-
miRNA-542	+	+	-	+	+
miRNA-551	+	-	-	+	+
miRNA-562	+	-	-	-	-
miRNA-568	+	-	-	+	-
miRNA-582	+	+	-	+	+
miRNA-584	+	-	-	-	-
miRNA-592	+	+	-	+	-
miRNA-599	+	-	-	-	-
miRNA-615	+	-	-	+	+
miRNA-628	+	+	-	+	+
miRNA-631	+	-	-	-	-
miRNA-652	+	-	-	+	+
miRNA-653	+	-	-	+	-
miRNA-654	+	-	+	-	-
miRNA-658	+	-	-	-	-
miRNA-664	+	-	-	+	+
miRNA-671	+	+	-	+	+
miRNA-767	+	+	-	+	-
miRNA-1224	+	+	-	-	+
miRNA-1296	+	+	-	+	+
miRNA-1468	+	+	-	+	+
miRNA-1271	+	+	-	+	+
miRNA-1301	+	-	-	+	-
miRNA-769	+	-	-	+	+
miRNA-670	+	-	-	+	-
miRNA-1298	+	-	-	+	-
miRNA-761	+	-	-	+	-
miRNA-764	+	-	-	+	-
miRNA-759	+	-	-	-	-
miRNA-1247	+	-	-	-	-
miRNA-744	+	-	-	+	+
miRNA-1249	+	+	-	+	+
miRNA-665	+	+	+	-	-
miRNA-763	+	-	-	+	-
miRNA-760	+	-	-	-	-
miRNA-677	+	-	-	-	-
miRNA-708	+	+	-	+	+
miRNA-874	+	+	-	+	+
miRNA-876	+	+	-	+	-
miRNA-875	+	-	-	-	-
miRNA-873	+	+	-	+	-
miRNA-877	+	+	-	-	-
miRNA-885	+	-	-	+	+
miRNA-935	+	-	-	-	+
miRNA-940	+	-	-	-	-
miRNA-1179	+	-	-	+	-
miRNA-1193	+	-	+	+	-
miRNA-1225	+	-	-	-	-
miRNA-1287	+	-	-	-	-
miRNA-1291	+	+	-	+	-
miRNA-1248	+	+	-	+	-
miRNA-1251	+	-	-	-	-
miRNA-1256	+	-	-	-	-
miRNA-1277	+	-	-	-	+
miRNA-1281	+	-	-	-	-
miRNA-1282	+	-	-	+	-
miRNA-1284	+	-	-	-	-
miRNA-1306	+	+	-	-	+
miRNA-1307	+	+	-	+	+
miRNA-1388	+	+	-	+	-
miRNA-1434	+	-	-	-	-
miRNA-1839	+	+	-	+	+
miRNA-1842	+	-	-	+	-
miRNA-2284	+	+	-	-	-
miRNA-2290	+	+	-	-	-
miRNA-2300	+	-	-	-	-
miRNA-1343	+	+	-	-	+
miRNA-2318	+	+	-	-	-
miRNA-2319	+	-	-	-	-
miRNA-2320	+	-	-	-	+
miRNA-2329	+	-	-	-	-
miRNA-2331	+	+	-	-	-
miRNA-2332	+	+	-	-	-
miRNA-2335	+	+	-	-	-
miRNA-2355	+	-	-	-	-
miRNA-2363	+	-	-	-	-
miRNA-2366	+	-	-	-	+
miRNA-2387	+	-	-	-	-
miRNA-2404	+	-	-	-	-
miRNA-2411	+	-	-	-	+
miRNA-1814	+	+	-	-	-
miRNA-2432	+	+	-	-	-
miRNA-2450	+	-	-	-	-
miRNA-2483	+	+	-	+	+
miRNA-2887	+	-	-	-	-
miRNA-2904	+	-	-	-	-
miRNA-2957	+	-	-	-	-
miRNA-3064	+	-	-	-	-
miRNA-3154	+	-	-	-	-
miRNA-1260b	+	-	-	-	-
miRNA-3431	+	+	-	-	-
miRNA-3432	+	+	-	-	-
miRNA-3533	+	-	-	-	-
miRNA-3578	+	-	-	-	-
miRNA-3604	+	-	-	-	-
miRNA-3613	+	-	-	+	+
miRNA-3660	+	-	-	-	-
miRNA-4449	+	-	-	-	-
miRNA-4523	+	-	-	-	-
miRNA-3956	+	-	+	-	-
miRNA-3957	+	-	+	-	-
miRNA-4657	+	-	-	-	-
miRNA-4680	+	-	-	-	-
miRNA-6516	+	-	-	-	-
miRNA-6526	+	-	-	-	-
miRNA-6529	+	-	-	+	-
miRNA-6536	+	-	-	-	-
miRNA-7857	+	-	-	-	+
