# Supplementary material for: Analysis of microRNAs Expression Profiles in Madin-Darby Bovine Kidney Cells Infected With Caprine Parainfluenza Virus Type 3
Source: Front Cell Infect Microbiol. 2018 Mar 29;8:93. doi: 10.3389/fcimb.2018.00093 (PMC5885596; doi:10.3389/fcimb.2018.00093)
Supplement: Supplementary Data Sheet 4 — Predicted of novel miRNAs in CPIV3-infected group cells. [file DataSheet4.XLS]

## Sheet: File S4
mireap
CPIV3-infected-m0001 chr10:42231362:42231445:+ 84(nt) -24.02(kcal/mol)
GTAGAGTTAACTAAAAAGTTCGTTTGGGTTTTTCCAAAAGATGTTACGGAAAACCTGAACAAATTTTTTGGCCAACCCAATACA CPIV3-infected-m0001 20
(((..(((..((((((((((.(((..((((((((.............))))))))..))).))))))))))..)))....))).
**********CTAAAAAGTTCGTTTGGGTTTT**************************************************** CPIV3-infected-m0001-5p 20
----------CTAAAAAGTTCGTTTGGGTTTT---------------------------------------------------- t0023493 11
-----------TAAAAAGTTCGTTTGGGTT------------------------------------------------------ t1010855 1
-----------TAAAAAGTTCGTTTGGGTTTT---------------------------------------------------- t0023686 8
//
mireap
CPIV3-infected-m0002 chr10:42899584:42899667:+ 84(nt) -38.20(kcal/mol)
TATTGGCTTGGCCAAAAAATTCATTCGGGGTTTTCCCATATCATTGTACAGAAAGACCTGAATGAACTTTTTGGCCAACCCAAT CPIV3-infected-m0002 10
.(((((.(((((((((((.((((((((((.(((((..(((....)))...))))).)))))))))).))))))))))).)))))
****************************************************AAGACCTGAATGAACTTTTTGG********** CPIV3-infected-m0002-3p 10
----------------------------------------------------AAGACCTGAATGAACTTTTT------------ t1760075 1
----------------------------------------------------AAGACCTGAATGAACTTTTTG----------- t1174544 1
----------------------------------------------------AAGACCTGAATGAACTTTTTGG---------- t0059868 7
-----------------------------------------------------AGACCTGAATGAACTTTTTGG---------- t0539817 1
//
mireap
CPIV3-infected-m0003 chr10:87021179:87021257:+ 79(nt) -46.10(kcal/mol)
CCCCATAGAGTGGACAGGCCAAGCCGCTGTGCAGGCAGCTCCATCCCAGCCGGCTCTTGGGCTGTCCGCCTTGTGGGGG CPIV3-infected-m0003 25
((((((((.((((((((.(((((..((((.((.((.(......).)).)))))).))))).)))))))).)))))))).
**********TGGACAGGCCAAGCCGCTGTG************************************************ CPIV3-infected-m0003-5p 25
----------TGGACAGGCCAAGCCGCTG-------------------------------------------------- t0604849 1
----------TGGACAGGCCAAGCCGCTGTG------------------------------------------------ t0017845 13
----------TGGACAGGCCAAGCCGCTGTGC----------------------------------------------- t0010062 11
//
mireap
CPIV3-infected-m0004 chr10:100061096:100061196:+ 101(nt) -26.50(kcal/mol)
TCACAAAGAGTCAGATATGACTGAGCGACTGAATTGAACTGAGATACCTACTGAACACCTCCTAGGTATCCGGTCCTCTGCTGTAGAGGCTGACAAAGTGG CPIV3-infected-m0004 6
.(((.....(((((.(((..(.(((.(((((...........((((((((..((.....)).)))))))))))))))).)..)))....)))))...))).
**********TCAGATATGACTGAGCGACTGAAT******************************************************************* CPIV3-infected-m0004-5p 6
----------TCAGATATGACTGAGCGACTGAAT------------------------------------------------------------------- t0074201 6
//
mireap
CPIV3-infected-m0005 chr10:10896653:10896727:- 75(nt) -39.40(kcal/mol)
TTGGTCAAAAAATTCGTTCGGGTTTTTCTGTATGATAAGATGGTACAGAAAAACCCGAGCAAACTTTTTGGCCTG CPIV3-infected-m0005 10
..(((((((((.((.((((((((((((((((((.((...)).)))))))))))))))))).)).)))))))))..
**********AATTCGTTCGGGTTTTTCTGTA******************************************* CPIV3-infected-m0005-5p 9
-TGGTCAAAAAATTCGTTCGGGTT--------------------------------------------------- t1546365 1
----------AATTCGTTCGGGTTTTTCT---------------------------------------------- t0708065 1
----------AATTCGTTCGGGTTTTTCTG--------------------------------------------- t0244770 2
----------AATTCGTTCGGGTTTTTCTGT-------------------------------------------- t0139361 2
----------AATTCGTTCGGGTTTTTCTGTA------------------------------------------- t0033527 4
//
mireap
CPIV3-infected-m0006 chr10:17362782:17362861:- 80(nt) -36.20(kcal/mol)
TTGAGTTGACCAGAAAGTTCGTTCCGGTTTTTCTGTAAGATGTTATGGAAAAACCCTGATGAACTTTTTGGCCAACCCTC CPIV3-infected-m0006 6
....((((.((((((((((((((..(((((((((((((....)))))))))))))..)))))))))))))).))))....
*************************************************AAAACCCTGATGAACTTTTTG********** CPIV3-infected-m0006-3p 6
-------------------------------------------------AAAACCCTGATGAACTTTTTG---------- t0068593 4
-------------------------------------------------AAAACCCTGATGAACTTTTTGG--------- t0354955 2
//
mireap
CPIV3-infected-m0007 chr10:47830501:47830583:- 83(nt) -41.30(kcal/mol)
GTATTGGGTTGGCCAAAAAGTTCATTTGAGTTTTTCATACAATGGTACAGAAAACCTGAACGAACTTTTTGGTCAACCCAGTG CPIV3-infected-m0007 9
.((((((((((((((((((((((.(((..((((((..(((....)))..))))))..))).))))))))))))))))))))))
***************************************************AAACCTGAACGAACTTTTTGGT********** CPIV3-infected-m0007-3p 9
--------------------------------------------------AAAACCTGAACGAACTTTTTGGT---------- t0125633 3
---------------------------------------------------AAACCTGAACGAACTTTTTGGT---------- t0048516 6
//
mireap
CPIV3-infected-m0008 chr10:58562411:58562494:- 84(nt) -29.60(kcal/mol)
TTGAACAGTGTAGCGTGGTGGGCAGGCCGCTCCAGGTCCAGTAGTGTGACAGACCATGTGGACCTGTATTCATGCCAGGTTCCA CPIV3-infected-m0008 9
..((((..((..((((((...(((((((((....((((..((......)).))))..)))).)))))..)))))))).))))..
***************************************************GACCATGTGGACCTGTATTCATG********** CPIV3-infected-m0008-3p 9
--------------------------------------------------AGACCATGTGGACCTGTATTCATGC--------- t0125909 4
---------------------------------------------------GACCATGTGGACCTGTATTCATG---------- t0093227 5
//
mireap
CPIV3-infected-m0009 chr11:27958733:27958812:+ 80(nt) -38.80(kcal/mol)
GGGTGGGAGTGGGTTGGAGGTGTGGGCTAGAGTAATGTTTTTTTGTCAGCTGGCCCCTCCCTCCACCACCCTCCCTCTCT CPIV3-infected-m0009 5
(((.(((((.(((.((((((.(.(((((((.....((.........)).)))))))..))))))).).))))))).))).
**********GGGTTGGAGGTGTGGGCTAGAGT*********************************************** CPIV3-infected-m0009-5p 5
----------GGGTTGGAGGTGTGGGCTAGA------------------------------------------------- t0787008 1
----------GGGTTGGAGGTGTGGGCTAGAGT----------------------------------------------- t0136438 4
//
mireap
CPIV3-infected-m0010 chr11:60611019:60611094:+ 76(nt) -36.30(kcal/mol)
GGGTTGACCAAAAAGTTCGTTCGGGTTTTCTGAGCCATGTTACAGAAAAACTTGAGTGAACTTTTTGCTCAATCCA CPIV3-infected-m0010 8
(((((((.(((((((((((((((((((((((((((...))).))).))))))))))))))))))))).))))))).
**********AAAAGTTCGTTCGGGTTTTC********************************************** CPIV3-infected-m0010-5p 8
----------AAAAGTTCGTTCGGGTTTTC---------------------------------------------- t0041802 8
//
mireap
CPIV3-infected-m0011 chr11:69973515:69973594:+ 80(nt) -35.60(kcal/mol)
GGGCTTCTTGTCCAGGGGGTCAGGTCTGTGTGTCCTAGTGCTACCATGCCGGCCGGAGCTCCCTGTGAATAGTAGCCCTT CPIV3-infected-m0011 12
(((((.((..((((((((((..((((.(((((............))))).))))...)))))))).))..)).)))))..
**********TCCAGGGGGTCAGGTCTGTGT************************************************* CPIV3-infected-m0011-5p 5
**********************************************TGCCGGCCGGAGCTCCCTGTGAAT********** CPIV3-infected-m0011-3p 7
---------GTCCAGGGGGTCAGGTCTGTGTGT----------------------------------------------- t1747471 1
----------TCCAGGGGGTCAGGTCTGTGT------------------------------------------------- t0301958 2
----------TCCAGGGGGTCAGGTCTGTGTGT----------------------------------------------- t0124999 2
----------------------------------------------TGCCGGCCGGAGCTCCCTGTG------------- t0071622 1
----------------------------------------------TGCCGGCCGGAGCTCCCTGTGA------------ t0090907 1
----------------------------------------------TGCCGGCCGGAGCTCCCTGTGAA----------- t0173869 2
----------------------------------------------TGCCGGCCGGAGCTCCCTGTGAAT---------- t0091312 3
//
mireap
CPIV3-infected-m0012 chr11:98331214:98331293:+ 80(nt) -43.30(kcal/mol)
CATGGGGTTGTAAAAGAGCTGGGCATGACTTCAGTTCAGTTCAGTCGCTCAGTCGTGTCCGACTCTTTGCGACCCCATGA CPIV3-infected-m0012 10
((((((((((((((.(((.(((((((((((..(((.(......)..))).))))))))))).))))))))))))))))).
**********TAAAAGAGCTGGGCATGACT************************************************** CPIV3-infected-m0012-5p 10
---------GTAAAAGAGCTGGGCATGACT-------------------------------------------------- t1002445 1
----------TAAAAGAGCTGGGCATGACT-------------------------------------------------- t0077583 6
----------TAAAAGAGCTGGGCATGACTT------------------------------------------------- t0398489 2
----------TAAAAGAGCTGGGCATGACTTC------------------------------------------------ t1218789 1
//
mireap
CPIV3-infected-m0013 chr11:98483633:98483713:+ 81(nt) -46.70(kcal/mol)
ACTGGGTTGGCCAGAAAGTTCATTCAGGTTTTACCATGAGATCGTATGGAAAAACTCAAATGAACTTCTTGGCCAACCCAG CPIV3-infected-m0013 6
.((((((((((((..(((((((((..((((((.(((((......))))).))))))..)))))))))..))))))))))))
*************************************************AAAAACTCAAATGAACTTCTTG********** CPIV3-infected-m0013-3p 6
-------------------------------------------------AAAAACTCAAATGAACTTCTTG---------- t0029667 6
//
mireap
CPIV3-infected-m0014 chr11:99228906:99228975:+ 70(nt) -19.40(kcal/mol)
TTTAATGAAACTACTGTGTTCTGGGGGGTGTGCTCACACGGTAGGACCCCTTACAGGGAATTTCGTCCCG CPIV3-infected-m0014 5
....((((((...((.(((...(((((.(.((((.....)))).).))))).))).))..))))))....
**********CTACTGTGTTCTGGGGGGTGTGC************************************* CPIV3-infected-m0014-5p 5
----------CTACTGTGTTCTGGGGGGTGTGC------------------------------------- t0101678 5
//
mireap
CPIV3-infected-m0015 chr11:2557526:2557620:- 95(nt) -28.80(kcal/mol)
AACCAAGCGTCAGGTGAGTCTCTCATGAGAACTGTGGGAATCTTCCCCCAAGACCGTCCTACCTCGTGTGATGTTGAACCCAGCGCCACAGGGTC CPIV3-infected-m0015 16
.(((..((((..(((.((..((.((((((....((((((.((((.....))))...)))))))))))).))..))..)))..)))).....))).
***************************************************************TCGTGTGATGTTGAACCCAGCG********** CPIV3-infected-m0015-3p 16
--------------------------------------------------------------CTCGTGTGATGTTGAACCC-------------- t1027314 1
--------------------------------------------------------------CTCGTGTGATGTTGAACCCA------------- t0112222 4
--------------------------------------------------------------CTCGTGTGATGTTGAACCCAG------------ t0500627 2
--------------------------------------------------------------CTCGTGTGATGTTGAACCCAGCG---------- t0709520 1
---------------------------------------------------------------TCGTGTGATGTTGAACCCA------------- t0191918 3
---------------------------------------------------------------TCGTGTGATGTTGAACCCAGCG---------- t0127520 4
---------------------------------------------------------------TCGTGTGATGTTGAACCCAGCGC--------- t1613769 1
//
mireap
CPIV3-infected-m0016 chr11:47234822:47234908:- 87(nt) -44.90(kcal/mol)
AGTGGATTGGCCAAAAAGTTTGTTCAGGTTTACATCAAATGTAACATTTTATGGAAGAACCTGAATGAACTTTTTGGCCAACCCAAA CPIV3-infected-m0016 7
..(((.((((((((((((((..(((((((((.(((.(((((...))))).)))...)))))))))..)))))))))))))).)))..
*******************************************************AGAACCTGAATGAACTTTTTGG********** CPIV3-infected-m0016-3p 7
-------------------------------------------------------AGAACCTGAATGAACTTTT------------- t1484371 1
-------------------------------------------------------AGAACCTGAATGAACTTTTTG----------- t0137803 2
-------------------------------------------------------AGAACCTGAATGAACTTTTTGG---------- t0052988 4
//
mireap
CPIV3-infected-m0017 chr12:16171580:16171662:+ 83(nt) -28.20(kcal/mol)
AAAAGGACTGGCCAAAAAGTAAGCTTGTGTTTTTCCATAACACCTCTGGAAAAACCTGAACGAACTTTTTGGTCAACCCATTA CPIV3-infected-m0017 9
....((..((((((((((((..(.(((.(((((((((.........))))))))).))).)..))))))))))))..))....
***************************************************AAACCTGAACGAACTTTTTGGT********** CPIV3-infected-m0017-3p 9
--------------------------------------------------AAAACCTGAACGAACTTTTTGGT---------- t0125633 3
---------------------------------------------------AAACCTGAACGAACTTTTTGGT---------- t0048516 6
//
mireap
CPIV3-infected-m0018 chr12:30879511:30879595:+ 85(nt) -31.30(kcal/mol)
CTGGCACAGAATCCTGCCCTGAGCGCGCTGTTCTCACTGCGACAGATGAAAAGACACAGTGTGCCTGTTGCTGGAGGTGCTCAGC CPIV3-infected-m0018 5
(((((((....(((.((..(..(((((((((((((((((...))).)))...)).)))))))))..)..)).))).)))).))).
**********ATCCTGCCCTGAGCGCGCTGTTC**************************************************** CPIV3-infected-m0018-5p 5
----------ATCCTGCCCTGAGCGCGCTGT------------------------------------------------------ t1311222 1
----------ATCCTGCCCTGAGCGCGCTGTTC---------------------------------------------------- t0128522 4
//
mireap
CPIV3-infected-m0019 chr12:33171417:33171491:+ 75(nt) -27.40(kcal/mol)
GGGTAGGCCAAAAAGTTCGTTCGGGTTTTCCTGTAGCTGTTCCAAAAAACCCAAATGAACCTGTTAGCCAACCCA CPIV3-infected-m0019 8
((((.(((.((...(((((((.(((((((..((.........)).))))))).)))))))...)).))).)))).
**********AAAAGTTCGTTCGGGTTTTC********************************************* CPIV3-infected-m0019-5p 8
----------AAAAGTTCGTTCGGGTTTTC--------------------------------------------- t0041802 8
//
mireap
CPIV3-infected-m0020 chr12:36578660:36578743:+ 84(nt) -32.24(kcal/mol)
TACTGTGTTGGCCAAAAAGTTGGTTGGAGTTTTTCCATAAGATGGCACAGAAAAACCTGAATGAACTTTTTTGGCCAACCCAGT CPIV3-infected-m0020 5
.((((.(((((((((((((((.(((.(.(((((((..............))))))).).))).))).)))))))))))).))))
***************************************************AAAACCTGAATGAACTTTTTTGG********** CPIV3-infected-m0020-3p 5
---------------------------------------------------AAAACCTGAATGAACTTTTTTGG---------- t0094625 5
//
mireap
CPIV3-infected-m0021 chr12:51028396:51028474:+ 79(nt) -31.00(kcal/mol)
GTATATATACATAATGCACATGTATGAACATATGTACTATGTAAATTATGTCATATATAGGCATTTATGTATATATACA CPIV3-infected-m0021 22
(((((((((((((((((..((((((((.((((..(((...)))...))))))))))))..))).)))))))))))))).
**********ATAATGCACATGTATGAACATA*********************************************** CPIV3-infected-m0021-5p 22
----------ATAATGCACATGTATGAAC-------------------------------------------------- t1457019 1
----------ATAATGCACATGTATGAACA------------------------------------------------- t0071395 1
----------ATAATGCACATGTATGAACAT------------------------------------------------ t0033354 6
----------ATAATGCACATGTATGAACATA----------------------------------------------- t0015554 13
----------ATAATGCACATGTATGAACATATG--------------------------------------------- t0801332 1
//
mireap
CPIV3-infected-m0022 chr12:61092387:61092472:+ 86(nt) -46.70(kcal/mol)
CATGCATCCGAAAGCAATAGGGTCTGTGTGTGTGTCTGTGTGCCTCCCCATTCACACACAGAACCATATTGTTTTTGGATGCATGC CPIV3-infected-m0022 126
(((((((((((((((((((.((((((((((((.....(((........))).))))))))).))).))))))))))))))))))).
**********AAAGCAATAGGGTCTGTGTGTG****************************************************** CPIV3-infected-m0022-5p 126
---------GAAAGCAATAGGGTCTGTGT--------------------------------------------------------- t1533573 1
---------GAAAGCAATAGGGTCTGTGTG-------------------------------------------------------- t0042769 7
---------GAAAGCAATAGGGTCTGTGTGT------------------------------------------------------- t0025924 20
---------GAAAGCAATAGGGTCTGTGTGTG------------------------------------------------------ t0077966 6
----------AAAGCAATAGGGTCTGTGT--------------------------------------------------------- t1478372 1
----------AAAGCAATAGGGTCTGTGTG-------------------------------------------------------- t0050093 4
----------AAAGCAATAGGGTCTGTGTGT------------------------------------------------------- t0032822 9
----------AAAGCAATAGGGTCTGTGTGTG------------------------------------------------------ t0007612 54
----------AAAGCAATAGGGTCTGTGTGTGT----------------------------------------------------- t0029323 16
-----------AAGCAATAGGGTCTGTGTGT------------------------------------------------------- t0876038 1
-----------AAGCAATAGGGTCTGTGTGTG------------------------------------------------------ t0057547 4
-----------AAGCAATAGGGTCTGTGTGTGT----------------------------------------------------- t0068164 3
//
mireap
CPIV3-infected-m0023 chr12:30914561:30914657:- 97(nt) -25.32(kcal/mol)
GTGAGTGTTGTGAGTGTGTGTGTGTGAGTGATTGTGTGTGTGTGTGTGTTGAGATAGGAGGTAGTCGCTAGCCACCTAACATTTTGATGTTCTCACA CPIV3-infected-m0023 38
(((((......((((((..(((.((.((((((((..(.(((.(........).))).)...)))))))).)))))...)))))).......))))).
**********TGAGTGTGTGTGTGTGAGTGA****************************************************************** CPIV3-infected-m0023-5p 38
----------TGAGTGTGTGTGTGTGAGTGA------------------------------------------------------------------ t0010376 34
----------TGAGTGTGTGTGTGTGAGTGAT----------------------------------------------------------------- t0051270 2
----------TGAGTGTGTGTGTGTGAGTGATT---------------------------------------------------------------- t0492694 2
//
mireap
CPIV3-infected-m0024 chr12:31433165:31433242:- 78(nt) -32.80(kcal/mol)
TGGGTTGACCAAGAAGTTCGTTTGGGTTTTTCCATAAGCTGTCATGGAAAAAATCCAAACAAACTTTCTGGAGCCTAA CPIV3-infected-m0024 7
((((((..(((..(((((.((((((((((((((((........)))).)))))))))))).)))))..))))))))).
**********AAGAAGTTCGTTTGGGTTTTT*********************************************** CPIV3-infected-m0024-5p 7
----------AAGAAGTTCGTTTGGGTTT------------------------------------------------- t1601869 1
----------AAGAAGTTCGTTTGGGTTTTT----------------------------------------------- t0028483 5
-----------AGAAGTTCGTTTGGGTTTTT----------------------------------------------- t1401425 1
//
mireap
CPIV3-infected-m0025 chr12:50888904:50889002:- 99(nt) -61.50(kcal/mol)
CTGTGCCCGCCCGCGGCGAGCGGCGGCCGCAGCGGCTCTGCAGCGCCGGAGAGGGCGGCGAGGGCCCTCGGACCCCGCGGAGCCGCGGACGAGGAACGG CPIV3-infected-m0025 5
((((.((((.(((((((..((((.(((((.((.((((((((..((((......)))))).))))))))))).))))))...))))))).)).)).))))
*******************************************************************TCGGACCCCGCGGAGCCGCGGA********** CPIV3-infected-m0025-3p 5
-------------------------------------------------------------------TCGGACCCCGCGGAGCCGCGGA---------- t0073192 5
//
mireap
CPIV3-infected-m0026 chr13:15773855:15773936:+ 82(nt) -24.80(kcal/mol)
AGCACACGTGTGAGTGTGTGTGAGAGTGTGTGTGTGTGTGTGTGTGTAAGCACACAACTCGAGATGCTTGTAGTGGGAGGTG CPIV3-infected-m0026 5
.((.(((.((..(((((.(.((((..(((((((.((..(....)..)).))))))).))))).)))))..)))))....)).
**********TGAGTGTGTGTGAGAGTGTGT*************************************************** CPIV3-infected-m0026-5p 5
----------TGAGTGTGTGTGAGAGTGTGT--------------------------------------------------- t0099517 5
//
mireap
CPIV3-infected-m0027 chr13:19122359:19122437:+ 79(nt) -26.70(kcal/mol)
TGAGTTGTCCAAGAAGTTCGTTTGGGTTTTTCCTTTAAGTGGTATGGAAAACCTGAACAAACTTTTTGACCAAACCAGT CPIV3-infected-m0027 10
((..(((..(((((((((.(((..((((((.((............))))))))..))).)))))))))..)))..))..
**********AAGAAGTTCGTTTGGGTTTTT************************************************ CPIV3-infected-m0027-5p 7
***********************************************AAAACCTGAACAAACTTTTTGA********** CPIV3-infected-m0027-3p 3
----------AAGAAGTTCGTTTGGGTTT-------------------------------------------------- t1601869 1
----------AAGAAGTTCGTTTGGGTTTTT------------------------------------------------ t0028483 5
-----------AGAAGTTCGTTTGGGTTTTT------------------------------------------------ t1401425 1
-----------------------------------------------AAAACCTGAACAAACTTTTTGA---------- t0061431 3
//
mireap
CPIV3-infected-m0028 chr13:31884996:31885079:+ 84(nt) -37.29(kcal/mol)
TATTGGGTTGGCCAAAAAATTCATCCCGGTTTTTGCCTATAACTTTACAGAAAAACCTGAATGAACTTTTTTGGCCAACCCAAT CPIV3-infected-m0028 5
.(((((((((((((((((((((((.(.(((((((................))))))).).))))).))))))))))))))))))
***************************************************AAAACCTGAATGAACTTTTTTGG********** CPIV3-infected-m0028-3p 5
---------------------------------------------------AAAACCTGAATGAACTTTTTTGG---------- t0094625 5
//
mireap
CPIV3-infected-m0029 chr13:46764496:46764577:+ 82(nt) -33.20(kcal/mol)
ATTAAGCATATTTCCCTGGATTCTGCTCTGCTGGGTGTTGTATCAGGAGAGCAGGAGTCAAGAAGGGAGACACTTGCCCGGC CPIV3-infected-m0029 13
.....(((..(((((((.(((((((((((.((((........)))).)))))).)))))....)))))))....))).....
**********TTTCCCTGGATTCTGCTCTGC*************************************************** CPIV3-infected-m0029-5p 13
---------ATTTCCCTGGATTCTGCTCTGC--------------------------------------------------- t0510040 2
----------TTTCCCTGGATTCTGCTCT----------------------------------------------------- t0311106 2
----------TTTCCCTGGATTCTGCTCTG---------------------------------------------------- t0214699 3
----------TTTCCCTGGATTCTGCTCTGC--------------------------------------------------- t0033303 3
-----------TTCCCTGGATTCTGCTCTGC--------------------------------------------------- t0082727 1
-----------TTCCCTGGATTCTGCTCTGCT-------------------------------------------------- t0179861 1
-----------TTCCCTGGATTCTGCTCTGCTG------------------------------------------------- t1759247 1
//
mireap
CPIV3-infected-m0030 chr13:54827549:54827626:+ 78(nt) -31.20(kcal/mol)
CGCCTCTCTTGGCATTCACCGCGTGCCTTAATTGTATAGACATTAAATCAAGGTCCGCTGTGAACACGCAGAGGGGCC CPIV3-infected-m0030 7
.((((((((((...(((((.(((..((((.(((............))).))))..))).)))))..)).)))))))).
***********************************************TCAAGGTCCGCTGTGAACACG********** CPIV3-infected-m0030-3p 7
-----------------------------------------------TCAAGGTCCGCTGTGAACACG---------- t0050240 6
-----------------------------------------------TCAAGGTCCGCTGTGAACACGC--------- t0211437 1
//
mireap
CPIV3-infected-m0031 chr13:61906022:61906102:+ 81(nt) -31.10(kcal/mol)
TGTGGTTTGTGCAGGTCAGCTGTGGTCTCTGCAGTAGAGCTCACGTTTGGGGAGGGTACTGGAGCTGGCTGGGATTTCCGC CPIV3-infected-m0031 6
.((((...((.(.((((((((.((((((((.(....((((....))))..).)))).)))).)))))))).).))..))))
***********************************************TGGGGAGGGTACTGGAGCTGGCTG********** CPIV3-infected-m0031-3p 6
-----------------------------------------------TGGGGAGGGTACTGGAGCTGGCTG---------- t0081940 6
//
mireap
CPIV3-infected-m0032 chr13:64695625:64695701:+ 77(nt) -42.50(kcal/mol)
ATTGGGTTGGCCAAAAGGTTTGTTCAGATTTTTCCATAACAGTGGAAAAACCTGAATGAACCTTTTGGTCAAAGCAA CPIV3-infected-m0032 10
.(((..((((((((((((((..(((((.(((((((((....))))))))).)))))..))))))))))))))..)))
*********************************************AAAAACCTGAATGAACCTTTTG********** CPIV3-infected-m0032-3p 10
---------------------------------------------AAAAACCTGAATGAACCTTTT----------- t0133515 1
---------------------------------------------AAAAACCTGAATGAACCTTTTG---------- t0030938 6
----------------------------------------------AAAACCTGAATGAACCTTTTG---------- t0115024 1
----------------------------------------------AAAACCTGAATGAACCTTTTGG--------- t0097780 1
-----------------------------------------------AAACCTGAATGAACCTTTTG---------- t1388499 1
//
mireap
CPIV3-infected-m0033 chr13:66958160:66958237:+ 78(nt) -39.30(kcal/mol)
CGATCCTGCCTCCCTAGGCTTCCGGCTCTGGCTGGTGGATCTCCACTCAGATCTGGAATCCTGGGACTTGCAGGGACT CPIV3-infected-m0033 5
...((((((.((((.(((.((((((.((((...(((((....))))))))).)))))).)))))))...))))))...
**********************************************TCAGATCTGGAATCCTGGGACT********** CPIV3-infected-m0033-3p 5
----------------------------------------------TCAGATCTGGAATCCTGGGACT---------- t0094540 5
//
mireap
CPIV3-infected-m0034 chr13:68230667:68230748:+ 82(nt) -39.70(kcal/mol)
TGGCAGGTGGGTTCTTTACCACTGAGCACCACCTGGGAAGTTCAGTCGCCAAGAGGTGCTCAGGAGTGAAGAGTCTGTCTCT CPIV3-infected-m0034 14
.((.(((..(..(((((((..(((((((((.(.(((((.......)).))).).)))))))))..)))))))..)..)))))
**************************************************AAGAGGTGCTCAGGAGTGAAGA********** CPIV3-infected-m0034-3p 14
--------------------------------------------------AAGAGGTGCTCAGGAGTGAA------------ t1378461 1
--------------------------------------------------AAGAGGTGCTCAGGAGTGAAG----------- t0069062 2
--------------------------------------------------AAGAGGTGCTCAGGAGTGAAGA---------- t0026502 8
---------------------------------------------------AGAGGTGCTCAGGAGTGAAG----------- t0796567 1
---------------------------------------------------AGAGGTGCTCAGGAGTGAAGA---------- t0042312 2
//
mireap
CPIV3-infected-m0035 chr13:79511476:79511553:+ 78(nt) -34.60(kcal/mol)
AGCTGAGGCACCGAAGGGTCAAACCGCTTGCCCACCCAGGATGTGGTGGAGCTGCGATTTGAACCTGCGGAGCTGGTG CPIV3-infected-m0035 7
.(((..(((.(((.(((.(((((.(((..((((((((.....).))))).)).))).))))).))).))).)))))).
**********************************************TGGAGCTGCGATTTGAACCTGC********** CPIV3-infected-m0035-3p 7
----------------------------------------------TGGAGCTGCGATTTGAACCTG----------- t1246569 1
----------------------------------------------TGGAGCTGCGATTTGAACCTGC---------- t0055428 5
----------------------------------------------TGGAGCTGCGATTTGAACCTGCG--------- t1258814 1
//
mireap
CPIV3-infected-m0036 chr13:42387085:42387162:- 78(nt) -35.90(kcal/mol)
TTGGGTTGGCCAAAAGTTCATTGGGGTTTTCCATAACATTGTGCAGAAAAACCTGAATGAACCTTTTGACCAACCCAG CPIV3-infected-m0036 9
.((((((((.((((((((((((.(((((((.((((....))))....))))))).)))))).)))))).)))))))).
**********************************************AAAAACCTGAATGAACCTTTTG********** CPIV3-infected-m0036-3p 9
----------------------------------------------AAAAACCTGAATGAACCTTTT----------- t0133515 1
----------------------------------------------AAAAACCTGAATGAACCTTTTG---------- t0030938 6
-----------------------------------------------AAAACCTGAATGAACCTTTTG---------- t0115024 1
------------------------------------------------AAACCTGAATGAACCTTTTG---------- t1388499 1
//
mireap
CPIV3-infected-m0037 chr13:52987699:52987794:- 96(nt) -26.40(kcal/mol)
GATGCTGGCTTTGCAGTGATGACTTGAGTCTGTCAATCCCCTGAGTGAGTTTAATCACTGATGTCTCCATGTCTCTGAGCAAAGCCTCTGAGTAAG CPIV3-infected-m0037 91
..((((((((((((...((.(((..(((.(.((((.........((((......))))))))).)))...)))))...))))))))....))))..
**********TTGCAGTGATGACTTGAGTCTGTC************************************************************** CPIV3-infected-m0037-5p 90
---------TTTGCAGTGATGACTTGAGTC------------------------------------------------------------------ t0925182 1
----------TTGCAGTGATGACTTGAG-------------------------------------------------------------------- t0790978 1
----------TTGCAGTGATGACTTGAGT------------------------------------------------------------------- t0046224 12
----------TTGCAGTGATGACTTGAGTC------------------------------------------------------------------ t0070844 7
----------TTGCAGTGATGACTTGAGTCT----------------------------------------------------------------- t0271530 2
----------TTGCAGTGATGACTTGAGTCTG---------------------------------------------------------------- t0041765 14
----------TTGCAGTGATGACTTGAGTCTGT--------------------------------------------------------------- t0380289 2
----------TTGCAGTGATGACTTGAGTCTGTC-------------------------------------------------------------- t0017704 34
----------TTGCAGTGATGACTTGAGTCTGTCA------------------------------------------------------------- t0054356 6
-----------TGCAGTGATGACTTGAGT------------------------------------------------------------------- t0135730 4
-----------TGCAGTGATGACTTGAGTCTG---------------------------------------------------------------- t0221811 3
-----------TGCAGTGATGACTTGAGTCTGTC-------------------------------------------------------------- t0090476 4
-----------------------------------------------AGTTTAATCACTGATGTCTCCATG------------------------- t0932715 1
//
mireap
CPIV3-infected-m0038 chr13:54375932:54376016:- 85(nt) -34.81(kcal/mol)
GGGACGGCACCTTGCGGGCTGACAAACCTGAGATTGTCCCTGGATGCTCACCATTCTCAGGTTGGACAGTCCTGAAGGCACCGCC CPIV3-infected-m0038 8
.((.(((..((((..((((((...(((((((((.((((....)).......)).)))))))))...))))))..))))..)))))
*****************************************************TTCTCAGGTTGGACAGTCCTGA********** CPIV3-infected-m0038-3p 8
-----------------------------------------------------TTCTCAGGTTGGACAGTCCTGA---------- t0033923 8
//
mireap
CPIV3-infected-m0039 chr13:58238822:58238905:- 84(nt) -30.42(kcal/mol)
TGTTGGGTTGATGGAAAAGTCTGTTTGGGTTTTCCTGCAGCATCTTATGGAAAAACCTGAATGAACTTTTTTGGCCAACTCAAT CPIV3-infected-m0039 5
.(((((((((.(..((((((..(((..((((((((.............)).))))))..)))..))))))..)..)))))))))
***************************************************AAAACCTGAATGAACTTTTTTGG********** CPIV3-infected-m0039-3p 5
---------------------------------------------------AAAACCTGAATGAACTTTTTTGG---------- t0094625 5
//
mireap
CPIV3-infected-m0040 chr13:60378509:60378590:- 82(nt) -45.80(kcal/mol)
ATCAGGTTGGCCAAAAAGGTCGTTCGGGTTTTTGTAGCAGATGTTCTGGAAAGACCTGAATGAACTTTTTGGCCAACCCAAT CPIV3-infected-m0040 10
....((((((((((((((.((((((((((((((.(((........))).)))))))))))))).))))))))))))))....
**************************************************AAGACCTGAATGAACTTTTTGG********** CPIV3-infected-m0040-3p 10
--------------------------------------------------AAGACCTGAATGAACTTTTT------------ t1760075 1
--------------------------------------------------AAGACCTGAATGAACTTTTTG----------- t1174544 1
--------------------------------------------------AAGACCTGAATGAACTTTTTGG---------- t0059868 7
---------------------------------------------------AGACCTGAATGAACTTTTTGG---------- t0539817 1
//
mireap
CPIV3-infected-m0041 chr13:72390063:72390157:- 95(nt) -29.80(kcal/mol)
AGAATTTGCTGAATGAGGCTGGGAGCTCAAACCGGTGCTCTGTGACAACGTAGAGGGGTGGGTGGACTTCCCTGATAGCTCAGCTGGTGAAGAAT CPIV3-infected-m0041 22
....((..(((..((((.(((((((.((...(((.(.(((((((....))))))).).)))...)).)))))....))))))..)))..))....
*************************************************************GTGGACTTCCCTGATAGCTCAGCT********** CPIV3-infected-m0041-3p 22
-------------------------------------------------------------GTGGACTTCCCTGATAGCTCAGC----------- t0172311 3
-------------------------------------------------------------GTGGACTTCCCTGATAGCTCAGCT---------- t0025856 15
-------------------------------------------------------------GTGGACTTCCCTGATAGCTCAGCTGG-------- t0579916 1
---------------------------------------------------------------GGACTTCCCTGATAGCTCAGC----------- t0205089 3
//
mireap
CPIV3-infected-m0042 chr13:79339117:79339208:- 92(nt) -39.33(kcal/mol)
CCCGCACATCCATCCTTCCTCGCGCGCACCTCGCTTCTCCGGGGGCAGAAGTGTGCCACCCTCAGGGAGGTGTGGTGAGGCTTCACTGCGAG CPIV3-infected-m0042 30
..((((...........((((((.((((((((.((.....(((((((......)))).)))..)).))))))))))))))......))))..
*************************************************************TCAGGGAGGTGTGGTGAGGCT********** CPIV3-infected-m0042-3p 28
-----------------------------------TCTCCGGGGGCAGAAGTG--------------------------------------- t0589947 1
-----------------------------------TCTCCGGGGGCAGAAGTGTG------------------------------------- t0740240 1
------------------------------------------------------------CTCAGGGAGGTGTGGTGAGGC----------- t0225990 2
-------------------------------------------------------------TCAGGGAGGTGTGGTGAGG------------ t0594469 1
-------------------------------------------------------------TCAGGGAGGTGTGGTGAGGC----------- t0579341 1
-------------------------------------------------------------TCAGGGAGGTGTGGTGAGGCT---------- t0037639 16
-------------------------------------------------------------TCAGGGAGGTGTGGTGAGGCTT--------- t0026956 7
--------------------------------------------------------------CAGGGAGGTGTGGTGAGGCTT--------- t1122082 1
//
mireap
CPIV3-infected-m0043 chr14:11820183:11820280:+ 98(nt) -19.30(kcal/mol)
TTGCTAGTTTTTCTCTTGTCATCTGAATAAAGAATTTATTTTTTTTCTCGTTACCTCCTGCTTCAGTGAGCTATGATGAGAACTGAGTACTTGGTATA CPIV3-infected-m0043 26
.((((((......((((.((....))...))))...(((((...(((((((((.((((((...))).)))...)))))))))..))))).))))))..
*******************************************************************GAGCTATGATGAGAACTGAGT********** CPIV3-infected-m0043-3p 26
-------------------------------------------------------------------GAGCTATGATGAGAACTGAGT---------- t0022737 15
--------------------------------------------------------------------AGCTATGATGAGAACTGAGT---------- t0030489 10
--------------------------------------------------------------------AGCTATGATGAGAACTGAGTA--------- t1612603 1
//
mireap
CPIV3-infected-m0044 chr14:33643888:33643968:+ 81(nt) -39.90(kcal/mol)
ATTGGGTTGGTCAAAAGGTTTGTTCGTGTTTTTCCATAACATCGTACAGAAAAACCTGAATGAACCTTTTGGCCATCCCAA CPIV3-infected-m0044 10
.(((((.(((((((((((((..((((.(((((((..((......))..))))))).))))..))))))))))))).)))))
*************************************************AAAAACCTGAATGAACCTTTTG********** CPIV3-infected-m0044-3p 10
-------------------------------------------------AAAAACCTGAATGAACCTTTT----------- t0133515 1
-------------------------------------------------AAAAACCTGAATGAACCTTTTG---------- t0030938 6
--------------------------------------------------AAAACCTGAATGAACCTTTTG---------- t0115024 1
--------------------------------------------------AAAACCTGAATGAACCTTTTGG--------- t0097780 1
---------------------------------------------------AAACCTGAATGAACCTTTTG---------- t1388499 1
//
mireap
CPIV3-infected-m0045 chr14:84186864:84186947:+ 84(nt) -36.70(kcal/mol)
TTGGAGAAATTACAGAGCTATTAATTGGCAGAATCTTGTTTTAAATCCTGTCTCTTCCAGTTAATAGCTCTGTTAACTTCTCCA CPIV3-infected-m0045 15
.(((((((.(((((((((((((((((((.(((..(..(........)..)..))).)))))))))))))))).))).)))))))
*****************************************************CTTCCAGTTAATAGCTCTGTT********** CPIV3-infected-m0045-3p 15
---------------------------------------------------CTCTTCCAGTTAATAGCTCTGTT---------- t0130245 1
-----------------------------------------------------CTTCCAGTTAATAGCTCTGTT---------- t0061523 8
-----------------------------------------------------CTTCCAGTTAATAGCTCTGTTA--------- t0057769 3
-----------------------------------------------------CTTCCAGTTAATAGCTCTGTTAA-------- t1602326 1
------------------------------------------------------TTCCAGTTAATAGCTCTGTT---------- t0772406 1
------------------------------------------------------TTCCAGTTAATAGCTCTGTTA--------- t1245243 1
//
mireap
CPIV3-infected-m0046 chr14:30815423:30815500:- 78(nt) -30.40(kcal/mol)
GCTCCGCTCTTGGCATTCACCGCGTGCCTTAATTGTATGACATTAAATCAAGGTCCGCTGTGAACACGGAGGGCAGAG CPIV3-infected-m0046 6
.(((.((((((.(..(((((.(((..((((.(((...........))).))))..))).)))))..).)))))).)))
***********************************************TCAAGGTCCGCTGTGAACACG********** CPIV3-infected-m0046-3p 6
-----------------------------------------------TCAAGGTCCGCTGTGAACACG---------- t0050240 6
//
mireap
CPIV3-infected-m0047 chr14:36384555:36384640:- 86(nt) -18.30(kcal/mol)
AGTGATTGGTAATGTTACATCCCCATTTTTTTTAAGGAAAAAACATACTCTTGGTTACGATGTGTGGAGATATATTGCCATGTATA CPIV3-infected-m0047 10
.(((..(((((((((....((((((((.(..((((((...........))))))..).)))).).)))...)))))))))..))).
*****************************************************GTTACGATGTGTGGAGATATATT********** CPIV3-infected-m0047-3p 10
---------------------------------------------------TGGTTACGATGTGTGGAGATATA------------ t1776912 1
----------------------------------------------------GGTTACGATGTGTGGAGATATAT----------- t1064151 1
-----------------------------------------------------GTTACGATGTGTGGAGAT--------------- t1037652 1
-----------------------------------------------------GTTACGATGTGTGGAGATATA------------ t1074795 1
-----------------------------------------------------GTTACGATGTGTGGAGATATATT---------- t0133613 4
-----------------------------------------------------GTTACGATGTGTGGAGATATATTG--------- t0328283 2
//
mireap
CPIV3-infected-m0048 chr15:68404170:68404260:+ 91(nt) -26.70(kcal/mol)
AATGGGAATTACTGAACTAGCCAAAAAGTTTGTTCAGATTTTTCCATGAGGATACAGAAAAACCTGAATGAACTTTTTTGGCCAACCCAAT CPIV3-infected-m0048 5
..((((..((....))...(((((((((((..(((((.((((((..((......)))))))).)))))..))).))))))))...))))..
**********************************************************AAAACCTGAATGAACTTTTTTGG********** CPIV3-infected-m0048-3p 5
----------------------------------------------------------AAAACCTGAATGAACTTTTTTGG---------- t0094625 5
//
mireap
CPIV3-infected-m0049 chr15:17789463:17789537:- 75(nt) -22.90(kcal/mol)
ATGTTTTCATTGGCGACCCCATGGACTGTAGTCCATCAGACTTCTCAGTCCATTGAATTCTCCAAGCAAGAATAC CPIV3-infected-m0049 7
.((((((..((((.((..(.((((((((.((((.....))))...)))))))).)...)).))))...)))))).
**********TGGCGACCCCATGGACTGTAGT******************************************* CPIV3-infected-m0049-5p 7
----------TGGCGACCCCATGGACTGTAGT------------------------------------------- t0062526 7
//
mireap
CPIV3-infected-m0050 chr15:23548408:23548487:- 80(nt) -45.50(kcal/mol)
TATTGGGTTGGCCAAAATATTCGTTTGAGTTTTTGTTACATCTTGGGGAAAACTTGAACGAACTTTTTGGCCAACCCAGT CPIV3-infected-m0050 5
.((((((((((((((((..((((((..(((((((.(((.....))).)))))))..))))))..))))))))))))))))
************************************************AAAACTTGAACGAACTTTTTGG********** CPIV3-infected-m0050-3p 5
------------------------------------------------AAAACTTGAACGAACTTTTTG----------- t1725295 1
------------------------------------------------AAAACTTGAACGAACTTTTTGG---------- t0188099 3
------------------------------------------------AAAACTTGAACGAACTTTTTGGC--------- t0800990 1
//
mireap
CPIV3-infected-m0051 chr15:41711988:41712073:- 86(nt) -24.10(kcal/mol)
GCAATCCTCTCTAACAGGTTTACTTGTTCTGACCAAACATGAACCGCACGTATCTGTGAGTGTGTGTGTGTGAGAAAGAGAGATTG CPIV3-infected-m0051 8
.(((((.(((((.(((((....)))))(((.((((.((((..((((((......)))).)))))).)).)).))).))))))))))
********************************************************TGAGTGTGTGTGTGTGAGAA********** CPIV3-infected-m0051-3p 8
--------------------------------------------------------TGAGTGTGTGTGTGTGAGAA---------- t0071080 7
--------------------------------------------------------TGAGTGTGTGTGTGTGAGAAA--------- t0796761 1
//
mireap
CPIV3-infected-m0052 chr15:54178629:54178707:- 79(nt) -37.90(kcal/mol)
TTGAGTTGGCCAAAAAGTCTGTTCAGGTTTTTCCAAATCATTGAAGGGAAAAACTAGAATGAACTTTTTGGCCAACCCA CPIV3-infected-m0052 50
.((.((((((((((((((..((((.(((((((((...((...))..))))))))).))))..)))))))))))))).))
************************************************AAAAACTAGAATGAACTTTTT********** CPIV3-infected-m0052-3p 50
----------------------------------------------GGAAAAACTAGAATGAACTTT------------ t0162580 3
----------------------------------------------GGAAAAACTAGAATGAACTTTT----------- t0024579 14
-----------------------------------------------GAAAAACTAGAATGAACTTTT----------- t0164140 3
------------------------------------------------AAAAACTAGAATGAACTTT------------ t1331228 1
------------------------------------------------AAAAACTAGAATGAACTTTT----------- t0060096 9
------------------------------------------------AAAAACTAGAATGAACTTTTT---------- t0029018 16
------------------------------------------------AAAAACTAGAATGAACTTTTTG--------- t0069160 2
-------------------------------------------------AAAACTAGAATGAACTTTTT---------- t0151342 1
-------------------------------------------------AAAACTAGAATGAACTTTTTGG-------- t0072550 1
//
mireap
CPIV3-infected-m0053 chr15:68183272:68183361:- 90(nt) -41.23(kcal/mol)
TATGGATATATTGGTTGGCCAAAAAGTTCATTTGGATTTTTCCATAACATCACGCAGGAGAACCTGAATGAACTTTTTGGCCAACCCCAT CPIV3-infected-m0053 7
.((((.......((((((((((((((((((((..(..((((((.............)))))).)..))))))))))))))))))))))))
**********************************************************AGAACCTGAATGAACTTTTTGG********** CPIV3-infected-m0053-3p 7
----------------------------------------------------------AGAACCTGAATGAACTTTT------------- t1484371 1
----------------------------------------------------------AGAACCTGAATGAACTTTTTG----------- t0137803 2
----------------------------------------------------------AGAACCTGAATGAACTTTTTGG---------- t0052988 4
//
mireap
CPIV3-infected-m0054 chr16:24306035:24306110:+ 76(nt) -28.70(kcal/mol)
AGCCATCAAAAGTAACAGCATCTCCACTGGAAATTGACGCACAGTCCACATGGAGTTGCTGTTACAATCGATGACG CPIV3-infected-m0054 6
.(.((((....(((((((((.(((((.((((...((.....)).))))..))))).)))))))))....)))).).
**********************************************CACATGGAGTTGCTGTTACA********** CPIV3-infected-m0054-3p 6
----------------------------------------------CACATGGAGTTGCTGTTACA---------- t0181648 2
----------------------------------------------CACATGGAGTTGCTGTTACAAT-------- t0505158 2
----------------------------------------------CACATGGAGTTGCTGTTACAATC------- t0295896 2
//
mireap
CPIV3-infected-m0055 chr16:60206752:60206850:+ 99(nt) -36.20(kcal/mol)
ATGTATATGTGTGGGCTTCCCTGGTAGCTCAGCAGTTAAAGCGTCTGCCTGCAATGAGGGAGACCCGGGTTCAATCCCTGGGTTGGGAAGAGTATGCAC CPIV3-infected-m0055 12
.(((((((...((((..(((((.((.((...((((.........))))..)).)).)))))..)))).......((((......))))...))))))).
**********GTGGGCTTCCCTGGTAGCTCAGCA***************************************************************** CPIV3-infected-m0055-5p 12
--------GTGTGGGCTTCCCTGGTA------------------------------------------------------------------------- t1615750 1
--------GTGTGGGCTTCCCTGGTAG------------------------------------------------------------------------ t0674696 1
----------GTGGGCTTCCCTGGTAGCTCAGCA----------------------------------------------------------------- t0047653 10
//
mireap
CPIV3-infected-m0056 chr16:67587111:67587190:+ 80(nt) -58.30(kcal/mol)
ATACCCCCCCAAAAGGATGAAGAGTTAAAGTATAATATACTCCATATACTTTAACTCTTCATCCTTTTGGGGGGGTATAC CPIV3-infected-m0056 12
((((((((((((((((((((((((((((((((((..........))))))))))))))))))))))))))))))))))..
**********AAAAGGATGAAGAGTTAAAGT************************************************* CPIV3-infected-m0056-5p 7
************************************************CTTTAACTCTTCATCCTTTTGG********** CPIV3-infected-m0056-3p 5
----------AAAAGGATGAAGAGTTAAAG-------------------------------------------------- t0274268 1
----------AAAAGGATGAAGAGTTAAAGT------------------------------------------------- t0046177 4
----------AAAAGGATGAAGAGTTAAAGTA------------------------------------------------ t0464513 2
------------------------------------------------CTTTAACTCTTCATCCTTTTGG---------- t0031660 5
//
mireap
CPIV3-infected-m0057 chr16:70750735:70750832:+ 98(nt) -26.60(kcal/mol)
CCTTCTCCTCCAAGGACTGAAGAATCAGTCGGGAGTAGAGCTTCTACTGAGCCCCCTAGGGTCTGGAATTCTGCTGAATGATCTGAAAAAGGAAAACC CPIV3-infected-m0057 8
.(((((((.....)))..))))..(((((((..(((((((.(((((....((((....)))).))))))))))))...))).))))............
******************************************************************AATTCTGCTGAATGATCTGAAA********** CPIV3-infected-m0057-3p 8
-----------------------------------------------------------------GAATTCTGCTGAATGATCTGA------------ t0656090 1
------------------------------------------------------------------AATTCTGCTGAATGATCTGAAA---------- t0069902 3
------------------------------------------------------------------AATTCTGCTGAATGATCTGAAAAA-------- t1168290 1
------------------------------------------------------------------AATTCTGCTGAATGATCTGAAAAAGG------ t0250362 2
-------------------------------------------------------------------ATTCTGCTGAATGATCTGAAA---------- t0925455 1
//
mireap
CPIV3-infected-m0058 chr16:71150558:71150636:+ 79(nt) -42.60(kcal/mol)
CCATCTGGTGTCAGTGGCAGAGTGCAGGGACCTCGCGACCAGAGAGGAGGGTCTGTCTCTGCCACTGCCACGGCGTGGA CPIV3-infected-m0058 9
((((.(.(((.(((((((((((.(((((..((((.(.......)..)))).)))))))))))))))).))).).)))).
**********TCAGTGGCAGAGTGCAGGGAC************************************************ CPIV3-infected-m0058-5p 8
***************************************************TCTGTCTCTGCCACTGCCA********* CPIV3-infected-m0058-3p 1
----------TCAGTGGCAGAGTGCAGGG-------------------------------------------------- t0424072 2
----------TCAGTGGCAGAGTGCAGGGAC------------------------------------------------ t0055067 3
----------TCAGTGGCAGAGTGCAGGGACC----------------------------------------------- t0259264 2
----------TCAGTGGCAGAGTGCAGGGACCTC--------------------------------------------- t0406428 1
-----------------------------------------------AGGGTCTGTCTCTGCCACT------------- t0822740 1
//
mireap
CPIV3-infected-m0059 chr16:20617277:20617356:- 80(nt) -46.50(kcal/mol)
TTGGGTTGGCCAAAAAGTTCATTAGGGTTTTTCTGTGAGATGGGATGGAAAAAACCGAGTGGACTTTTTGGCCAGCCCAT CPIV3-infected-m0059 7
.((((((((((((((((((((((.((.(((((((((........))))))))).)).)))))))))))))))))))))).
************************************************AAAAAACCGAGTGGACTTTTTG********** CPIV3-infected-m0059-3p 7
------------------------------------------------AAAAAACCGAGTGGACTTTT------------ t0175403 2
------------------------------------------------AAAAAACCGAGTGGACTTTTT----------- t1737293 1
------------------------------------------------AAAAAACCGAGTGGACTTTTTG---------- t0022558 3
-------------------------------------------------AAAAACCGAGTGGACTTTTTG---------- t0088429 1
//
mireap
CPIV3-infected-m0060 chr16:20712311:20712393:- 83(nt) -41.10(kcal/mol)
TATTGGGTTGGCCAAAAAGTTCATTTGGGTTTTTCCATGTGATCTTACAGAAAAACTCGAACGAACTTTTTAGCTAACCCAGT CPIV3-infected-m0060 206
.(((((((((((.(((((((((.((((((((((((..((((....)))))))))))))))).))))))))).)))))))))))
***************************************************AAAACTCGAACGAACTTTTTAG********** CPIV3-infected-m0060-3p 206
--------------------------------------------------AAAAACTCGAACGAACTTTTTAG---------- t0077086 2
---------------------------------------------------AAAACTCGAACGAACTTTTTA----------- t0049792 4
---------------------------------------------------AAAACTCGAACGAACTTTTTAG---------- t0003223 120
---------------------------------------------------AAAACTCGAACGAACTTTTTAGC--------- t0067760 1
----------------------------------------------------AAACTCGAACGAACTTTTTA----------- t0516280 1
----------------------------------------------------AAACTCGAACGAACTTTTTAG---------- t0012137 44
----------------------------------------------------AAACTCGAACGAACTTTTTAGC--------- t0008708 34
//
mireap
CPIV3-infected-m0061 chr16:33022290:33022366:- 77(nt) -34.80(kcal/mol)
GGTCTCAGGGAGTGTACTTCCTGGGGCCTCTGGGCATATAATTCCTGTGGCCTCTGGGTGTGTACCCTCTGTGGCTT CPIV3-infected-m0061 19
((((.(((((.((((((.(((.((((((.(.(((........))).).)))))).))).)))))).))))).)))).
**********AGTGTACTTCCTGGGGCCTCTGG******************************************** CPIV3-infected-m0061-5p 7
*********************************************TGTGGCCTCTGGGTGTGTACCCT********* CPIV3-infected-m0061-3p 12
----------AGTGTACTTCCTGGGGCCTC----------------------------------------------- t1690755 1
----------AGTGTACTTCCTGGGGCCTCT---------------------------------------------- t0054736 2
----------AGTGTACTTCCTGGGGCCTCTGG-------------------------------------------- t0069822 4
---------------------------------------------TGTGGCCTCTGGGTGTGT-------------- t0207733 3
---------------------------------------------TGTGGCCTCTGGGTGTGTA------------- t0111061 4
---------------------------------------------TGTGGCCTCTGGGTGTGTAC------------ t0074955 1
---------------------------------------------TGTGGCCTCTGGGTGTGTACC----------- t0030679 3
---------------------------------------------TGTGGCCTCTGGGTGTGTACCCT--------- t0954406 1
//
mireap
CPIV3-infected-m0062 chr16:52521981:52522063:- 83(nt) -36.50(kcal/mol)
GGGGTGGCCATCGCCATCTTACTGGGCAGCATTGGATGGTGTCTGGTCTCTAATACTGCCTGGTAATGATGACGCTGGGGCCC CPIV3-infected-m0062 665
.((((..(((.((.((((((((..(((((.((((((.((.......)))))))).)))))..)))).)))).)).))).))))
**************************************************TAATACTGCCTGGTAATGATGAC********** CPIV3-infected-m0062-3p 665
--------------------------------------------------TAATACTGCCTGGTAATGATGAC---------- t0000495 536
--------------------------------------------------TAATACTGCCTGGTAATGATGACG--------- t0007348 57
---------------------------------------------------AATACTGCCTGGTAATGATGAC---------- t0007188 45
---------------------------------------------------AATACTGCCTGGTAATGATGACG--------- t0024185 13
----------------------------------------------------ATACTGCCTGGTAATGATGAC---------- t0084736 3
----------------------------------------------------ATACTGCCTGGTAATGATGACG--------- t0039210 9
----------------------------------------------------ATACTGCCTGGTAATGATGACGC-------- t0092627 1
-----------------------------------------------------TACTGCCTGGTAATGATGACG--------- t1489106 1
//
mireap
CPIV3-infected-m0063 chr16:67587109:67587188:- 80(nt) -59.10(kcal/mol)
ATACCCCCCCAAAAGGATGAAGAGTTAAAGTATATGGAGTATATTATACTTTAACTCTTCATCCTTTTGGGGGGGTATAC CPIV3-infected-m0063 12
((((((((((((((((((((((((((((((((((..........))))))))))))))))))))))))))))))))))..
**********AAAAGGATGAAGAGTTAAAGT************************************************* CPIV3-infected-m0063-5p 7
************************************************CTTTAACTCTTCATCCTTTTGG********** CPIV3-infected-m0063-3p 5
----------AAAAGGATGAAGAGTTAAAG-------------------------------------------------- t0274268 1
----------AAAAGGATGAAGAGTTAAAGT------------------------------------------------- t0046177 4
----------AAAAGGATGAAGAGTTAAAGTA------------------------------------------------ t0464513 2
------------------------------------------------CTTTAACTCTTCATCCTTTTGG---------- t0031660 5
//
mireap
CPIV3-infected-m0064 chr16:75346481:75346554:- 74(nt) -30.10(kcal/mol)
TGATGCTCTGCACTGCTTGGACCCGACTCTGATCGCTTCTACAGAGAAGGGCTGCTAGCAGGAAGGGGCACCAG CPIV3-infected-m0064 8
((.((((((...(((((.(.((((..(((((..........)))))..))).).).)))))...)))))).)).
**********CACTGCTTGGACCCGACTCTG******************************************* CPIV3-infected-m0064-5p 8
----------CACTGCTTGGACCCGACTCTG------------------------------------------- t0081381 6
----------CACTGCTTGGACCCGACTCTGA------------------------------------------ t0345042 2
//
mireap
CPIV3-infected-m0065 chr17:6536606:6536685:+ 80(nt) -45.00(kcal/mol)
GGCTTCCCCCTCTCCTTCGGTCCGCACTCTGTCCAGCCAGATCCTGGAGGGTGCCGCCGCAGGACCCGGGGGAGGAGCCA CPIV3-infected-m0065 5
(((((((((((.((((.((((..((((((..(((((.......))))))))))).)))).))))...))))).)))))).
**********TCTCCTTCGGTCCGCACTCTGT************************************************ CPIV3-infected-m0065-5p 5
----------TCTCCTTCGGTCCGCACTCT-------------------------------------------------- t0715470 1
----------TCTCCTTCGGTCCGCACTCTGT------------------------------------------------ t0067685 4
//
mireap
CPIV3-infected-m0066 chr17:61291686:61291766:+ 81(nt) -31.90(kcal/mol)
TGTTGGGTTGACTGAAAAGTTCGTTTGAGTTTTTCTGCAAGATGGTATGGATCTCGAATGAACTTTTTTGCCAATGCAACG CPIV3-infected-m0066 5
.((((.((((.(.((((((((((((((((...((((((......))).))).)))))))))))))))).).)))).)))).
**************************************************ATCTCGAATGAACTTTTTTGC********** CPIV3-infected-m0066-3p 5
--------------------------------------------------ATCTCGAATGAACTTTTTTGC---------- t0209889 3
--------------------------------------------------ATCTCGAATGAACTTTTTTGCC--------- t0414458 2
//
mireap
CPIV3-infected-m0067 chr17:74298703:74298799:+ 97(nt) -31.60(kcal/mol)
GCAGTCGGGGGTGGCCGTCGCTGCCTGGTCTCGCGTGCTCACGTGGCCCTGTCCCTCTGTGGCTTCCTGAGAGGCTGTGCTGGGCTCCTCTTCATCC CPIV3-infected-m0067 6
......(((((.(.(((.(((.(((...(((((.(.((.((((.((.......))..))))))..).)))))))).))).))).).)))))......
*****************************************************************CCTGAGAGGCTGTGCTGGGCTC********** CPIV3-infected-m0067-3p 6
----------------------------------------------------------------TCCTGAGAGGCTGTGCTGGGCT----------- t0749582 1
-----------------------------------------------------------------CCTGAGAGGCTGTGCTGGGCTC---------- t0098177 5
//
mireap
CPIV3-infected-m0068 chr17:74809554:74809627:+ 74(nt) -40.20(kcal/mol)
CGCCCCCGCCCCGCCCGCCCCCAGTCCCCGCCTGGAGGTGCGGGAGTCGCAGGGCCGTGCTGGTGGCGAGGGTC CPIV3-infected-m0068 5
.((((.(((((((((.((((..(.((((((((....)))).)))).)....)))).).)).)).)))).)))).
*****************************************GGGAGTCGCAGGGCCGTGCTGGT********** CPIV3-infected-m0068-3p 5
-----------------------------------------GGGAGTCGCAGGGCCGTGCTGG----------- t1205427 1
-----------------------------------------GGGAGTCGCAGGGCCGTGCTGGT---------- t0113103 4
//
mireap
CPIV3-infected-m0069 chr17:58274282:58274363:- 82(nt) -43.70(kcal/mol)
TATTGGGTTGGCCAAAAAATTTGTTTGGGTTTTTCCGTAGATGTTACAGAAAGACCTGAATGAACTTTTTGGCCAACCTGAT CPIV3-infected-m0069 10
.((..(((((((((((((.((..((..((((((((.((((...)))).))))))))..))..)).)))))))))))))..))
**************************************************AAGACCTGAATGAACTTTTTGG********** CPIV3-infected-m0069-3p 10
--------------------------------------------------AAGACCTGAATGAACTTTTT------------ t1760075 1
--------------------------------------------------AAGACCTGAATGAACTTTTTG----------- t1174544 1
--------------------------------------------------AAGACCTGAATGAACTTTTTGG---------- t0059868 7
---------------------------------------------------AGACCTGAATGAACTTTTTGG---------- t0539817 1
//
mireap
CPIV3-infected-m0070 chr17:64762084:64762166:- 83(nt) -20.90(kcal/mol)
TGGCAACCCTCTCTGGCCCAGCAGCCACAGCCACGTCACCATCCCCAGGTCTACGTGATGACCAGCTCTGAACCTGGATGCTG CPIV3-infected-m0070 6
.((((.((......((..(((.(((..((..(((((.(((.......)))..))))).))....))))))..)).)).)))).
**************************************************CTACGTGATGACCAGCTCTGAAC********** CPIV3-infected-m0070-3p 6
--------------------------------------------------CTACGTGATGACCAGCTCTGA------------ t0512669 1
--------------------------------------------------CTACGTGATGACCAGCTCTGAA----------- t0247200 1
--------------------------------------------------CTACGTGATGACCAGCTCTGAAC---------- t0035340 4
//
mireap
CPIV3-infected-m0071 chr17:73717764:73717842:- 79(nt) -27.09(kcal/mol)
CTCTGGAGTTCTGCATGATGAGCGGGCCTGACACTCTGCACCGCCCCACACCCGCCCCAGCCATTGCAGACTTGGGGGG CPIV3-infected-m0071 9
((((.((((.(((((((.((.(((((..((................))..)))))..))..)).))))))))).)))).
**********CTGCATGATGAGCGGGCCTGACA********************************************** CPIV3-infected-m0071-5p 9
---------TCTGCATGATGAGCGGGCCTGACA---------------------------------------------- t0091862 2
----------CTGCATGATGAGCGGGCCTGACA---------------------------------------------- t0031018 7
//
mireap
CPIV3-infected-m0072 chr18:18938559:18938637:+ 79(nt) -32.70(kcal/mol)
ATTGAGTTGGTCAGAAAGGTTTTTTTGTTTTTCTGTAATCTTACAGGAAAAACTAGAATGAACTTTCTGGCCAACCCAA CPIV3-infected-m0072 11
.(((.(((((((((((((..((((...((((((((((....))))))))))...))))....))))))))))))).)))
***********************************************AAAAACTAGAATGAACTTTCTG********** CPIV3-infected-m0072-3p 11
---------------------------------------------GGAAAAACTAGAATGAACTTT------------- t0162580 3
-----------------------------------------------AAAAACTAGAATGAACTTT------------- t1331228 1
-----------------------------------------------AAAAACTAGAATGAACTTTC------------ t0177912 3
-----------------------------------------------AAAAACTAGAATGAACTTTCTG---------- t0103636 4
//
mireap
CPIV3-infected-m0073 chr18:22147579:22147661:+ 83(nt) -34.80(kcal/mol)
TATTGTGTTGTCCAAAAAGTTCATAAGGATTTTTCCATAACAGCTTATGGAAAAACCTGAATGAACTTTTTGTATAACCCAAT CPIV3-infected-m0073 5
.((((.(((((.((((((((((((.(((.(((((((((((....))))))))))))))..)))))))))))).))))).))))
***************************************************AAAACCTGAATGAACTTTTTGT********** CPIV3-infected-m0073-3p 5
---------------------------------------------------AAAACCTGAATGAACTTTTTGT---------- t0049835 5
//
mireap
CPIV3-infected-m0074 chr18:39167151:39167242:+ 92(nt) -30.70(kcal/mol)
CAGGGGCAGGCAGGGCCCAGGTGTACAGCTGCTCCATTGTTAGCACACTTCCACCAAGAGCCGATGATGTGCCTGCCTGAGTCGAACCCCCT CPIV3-infected-m0074 16
.(((((..(((.((((..(((..((((.(.((((...((..((....))..))....)))).).)).))..)))))))..)))....)))))
**********************************************************AGCCGATGATGTGCCTGCCTGAGT********** CPIV3-infected-m0074-3p 16
----------------------------------------------------------AGCCGATGATGTGCCTGCCTG------------- t0853815 1
----------------------------------------------------------AGCCGATGATGTGCCTGCCTGAG----------- t0666417 1
----------------------------------------------------------AGCCGATGATGTGCCTGCCTGAGT---------- t0019469 14
//
mireap
CPIV3-infected-m0075 chr18:51557620:51557714:+ 95(nt) -54.40(kcal/mol)
CACCCTTCCCTGACTCAAGACTATGTGCAGCTCCTCTCGAGGTCATTCTCTCAAAGGAGCTGGGCGTAGTCCTGGGTCTCGGGATGCCTGGGTGC CPIV3-infected-m0075 28
(((((.((((.((((((.((((((((.((((((((...((((....))))....)))))))).)))))))).))))))..)))).....))))).
**********TGACTCAAGACTATGTGCAGCT*************************************************************** CPIV3-infected-m0075-5p 27
----------TGACTCAAGACTATGTGC------------------------------------------------------------------- t0079139 6
----------TGACTCAAGACTATGTGCAG----------------------------------------------------------------- t0174845 2
----------TGACTCAAGACTATGTGCAGC---------------------------------------------------------------- t0057029 4
----------TGACTCAAGACTATGTGCAGCT--------------------------------------------------------------- t0014711 14
----------TGACTCAAGACTATGTGCAGCTC-------------------------------------------------------------- t0098884 1
-----------------AGACTATGTGCAGCTCCTCTCG-------------------------------------------------------- t1758677 1
//
mireap
CPIV3-infected-m0076 chr18:60113986:60114067:+ 82(nt) -58.50(kcal/mol)
GTGTTTTAATCCACCTTCTCTTCAGCCTGTTGATTGGCTCATTCATCCAATCAACAGGCTGAAGAGAAGGTGGATTAGGCAA CPIV3-infected-m0076 5
.(((((.((((((((((((((((((((((((((((((.........))))))))))))))))))))))))))))))))))).
**************************************************TCAACAGGCTGAAGAGAAGGTG********** CPIV3-infected-m0076-3p 5
--------------------------------------------------TCAACAGGCTGAAGAGAAGGTG---------- t0102419 5
//
mireap
CPIV3-infected-m0077 chr18:60113987:60114067:- 81(nt) -57.30(kcal/mol)
TTGCCTAATCCACCTTCTCTTCAGCCTGTTGATTGGATGAATGAGCCAATCAACAGGCTGAAGAGAAGGTGGATTAAAACA CPIV3-infected-m0077 5
.....(((((((((((((((((((((((((((((((.........))))))))))))))))))))))))))))))).....
*************************************************TCAACAGGCTGAAGAGAAGGTG********** CPIV3-infected-m0077-3p 5
-------------------------------------------------TCAACAGGCTGAAGAGAAGGTG---------- t0102419 5
//
mireap
CPIV3-infected-m0078 chr19:22464957:22465055:+ 99(nt) -38.20(kcal/mol)
GTAGTTACAGTTCGTGGGCTCTAGAGCATGGGCTCTGGAGAAGGCAATGGCACCCCACTCCAGTACTCTTGCCTGGAAAATCCCATGGACGGAGGAGCC CPIV3-infected-m0078 10
...(((...(((((((((.(((((.(((.(((..((((((..((........))...))))))..))).))))))))....))))))))).....))).
**********TTCGTGGGCTCTAGAGCATGGG******************************************************************* CPIV3-infected-m0078-5p 10
----------TTCGTGGGCTCTAGAGCATGG-------------------------------------------------------------------- t0062883 1
----------TTCGTGGGCTCTAGAGCATGGG------------------------------------------------------------------- t0107448 4
----------TTCGTGGGCTCTAGAGCATGGGC------------------------------------------------------------------ t0077286 2
-----------TCGTGGGCTCTAGAGCATGG-------------------------------------------------------------------- t1737694 1
-----------TCGTGGGCTCTAGAGCATGGG------------------------------------------------------------------- t0722955 1
-----------TCGTGGGCTCTAGAGCATGGGCT----------------------------------------------------------------- t1671750 1
//
mireap
CPIV3-infected-m0079 chr19:9039708:9039801:- 94(nt) -27.40(kcal/mol)
TCTTACCTGGGGAAGTTCTTATGTTTATCTTGCTTTTCATGTGTCTTTCTGTAGACATATCTGAAGAGATGGATTAAGAATGCTTTGGATTAAG CPIV3-infected-m0079 7
......(..(((..(((((((.((((((((..((((..((((((((......))))))))..))))))))))))))))))).)))..)......
****************************************************************AGAGATGGATTAAGAATGCT********** CPIV3-infected-m0079-3p 6
------------------------------TGCTTTTCATGTGTCTTTCTGTAGA--------------------------------------- t1251438 1
--------------------------------------------------------------GAAGAGATGGATTAAGAATGCT---------- t0827429 1
----------------------------------------------------------------AGAGATGGATTAAGAATG------------ t1220870 1
----------------------------------------------------------------AGAGATGGATTAAGAATGCT---------- t0112833 4
//
mireap
CPIV3-infected-m0080 chr19:15933129:15933219:- 91(nt) -29.50(kcal/mol)
ACTGAGTTGACCAAAAATTCATTTGGGTTTTCCATAAGATGTTAGATGTGATGGAAAAAAGAACCTGAATGAACTTTTTGGCCAGCCTAAT CPIV3-infected-m0080 7
.....((((.(((((((((((((..((((((((((.(.((.....)).).))))).....)))))..)))))).))))))).)))).....
***********************************************************AGAACCTGAATGAACTTTTTGG********** CPIV3-infected-m0080-3p 7
-----------------------------------------------------------AGAACCTGAATGAACTTTT------------- t1484371 1
-----------------------------------------------------------AGAACCTGAATGAACTTTTTG----------- t0137803 2
-----------------------------------------------------------AGAACCTGAATGAACTTTTTGG---------- t0052988 4
//
mireap
CPIV3-infected-m0081 chr19:20593183:20593280:- 98(nt) -36.40(kcal/mol)
TGCTCACCACATGGGGTAAGGATGGAGAGGACCTTTGAGCGCAACGAGATACCTCTCCATTCTCATCCCCAGAGGCTTAGGGAGGAGGTGACCCAGCT CPIV3-infected-m0081 9
.(((((((...(((((..((((((((((((...((((.......))))...))))))))))))...)))))....(((....))).)))))....)).
**********ATGGGGTAAGGATGGAGAGGAC****************************************************************** CPIV3-infected-m0081-5p 9
---------CATGGGGTAAGGATGGAGAGGAC------------------------------------------------------------------ t0464663 2
----------ATGGGGTAAGGATGGAGAG--------------------------------------------------------------------- t0344712 2
----------ATGGGGTAAGGATGGAGAGG-------------------------------------------------------------------- t1514968 1
----------ATGGGGTAAGGATGGAGAGGA------------------------------------------------------------------- t0581248 1
----------ATGGGGTAAGGATGGAGAGGAC------------------------------------------------------------------ t0084864 2
----------ATGGGGTAAGGATGGAGAGGACC----------------------------------------------------------------- t0191327 1
//
mireap
CPIV3-infected-m0082 chr19:43912298:43912380:- 83(nt) -21.70(kcal/mol)
TTGGTTTTGTTCAGGATTGAGCCACCTGAAGAAGTTTATTTTTTGTGCTTTCCTGACGGTGCTTTCAATTCTGACAATTACAG CPIV3-infected-m0082 40
.((...((((.((((((((((.((((...((((((.((.....)).))))..))...))))..))))))))))))))...)).
***************************************************CCTGACGGTGCTTTCAATTCTG********** CPIV3-infected-m0082-3p 40
---------------------------------------------------CCTGACGGTGCTTTCAATTCT----------- t0090456 5
---------------------------------------------------CCTGACGGTGCTTTCAATTCTG---------- t0042392 13
---------------------------------------------------CCTGACGGTGCTTTCAATTCTGA--------- t0018929 5
---------------------------------------------------CCTGACGGTGCTTTCAATTCTGAC-------- t0053965 2
----------------------------------------------------CTGACGGTGCTTTCAATTCT----------- t0791398 1
----------------------------------------------------CTGACGGTGCTTTCAATTCTGA--------- t0048901 10
----------------------------------------------------CTGACGGTGCTTTCAATTCTGAC-------- t0173300 2
------------------------------------------------------GACGGTGCTTTCAATTCTGA--------- t0988327 1
-------------------------------------------------------ACGGTGCTTTCAATTCTGACAAT----- t1550106 1
//
mireap
CPIV3-infected-m0083 chr19:49781163:49781260:- 98(nt) -57.60(kcal/mol)
CTGGTGCTGGGGGGGGCCGGCGGCGGCGGCGGCGGCGGCGGCTTCCTCCGGCTACTGCTGCCCCCCCTGGGCGAGCTCAGCCGCGTCTTGGGCGCCAC CPIV3-infected-m0083 6
.((((((((((((((((.(((((..((((.((.(((....))).)).)).))..)))))))))))))).(((.......)))........))))))).
**********GGGGGGCCGGCGGCGGCGGCG******************************************************************* CPIV3-infected-m0083-5p 6
----------GGGGGGCCGGCGGCGGCGGCG------------------------------------------------------------------- t0083490 6
//
mireap
CPIV3-infected-m0084 chr19:51523412:51523489:- 78(nt) -29.20(kcal/mol)
GGACCAGACCTGGGCGGGGTGCAGCCAGGACAGCGCTCCTCTTCCTGACCTGGCTCCGACGTCTCACCCTCAGGTGCG CPIV3-infected-m0084 9
(.(((.((...(((.(((..(((((((((.(((.(........)))).)))))))..).)..))).))))).))).).
**********TGGGCGGGGTGCAGCCAGGAC*********************************************** CPIV3-infected-m0084-5p 9
----------TGGGCGGGGTGCAGCCAGGAC----------------------------------------------- t0091761 5
----------TGGGCGGGGTGCAGCCAGGACAG--------------------------------------------- t0112420 4
//
mireap
CPIV3-infected-m0085 chr19:52855360:52855442:- 83(nt) -43.90(kcal/mol)
CTTCTCTCACCCAGCCAAGCCTCTCCTAACAGGAATGGAAACTGAAACCCAACTGTTAGGAGGCTTGGCTGCTGTGGGGGTTG CPIV3-infected-m0085 51
...(((((((.((((((((((..(((((((((...(((..........))).)))))))))))))))))))..)))))))...
**************************************************AACTGTTAGGAGGCTTGGCTGCT********** CPIV3-infected-m0085-3p 51
-------------------------------------------------CAACTGTTAGGAGGCTTGGC-------------- t0286580 2
-------------------------------------------------CAACTGTTAGGAGGCTTGGCT------------- t0294051 2
-------------------------------------------------CAACTGTTAGGAGGCTTGGCTG------------ t0117989 3
-------------------------------------------------CAACTGTTAGGAGGCTTGGCTGCT---------- t0144965 1
--------------------------------------------------AACTGTTAGGAGGCTTGGCT------------- t0083970 6
--------------------------------------------------AACTGTTAGGAGGCTTGGCTG------------ t0054298 10
--------------------------------------------------AACTGTTAGGAGGCTTGGCTGC----------- t0050664 7
--------------------------------------------------AACTGTTAGGAGGCTTGGCTGCT---------- t0032068 20
//
mireap
CPIV3-infected-m0086 chr19:57821713:57821794:- 82(nt) -35.40(kcal/mol)
CTGCCCATCTCCTCACCGCGACAGCCCAGACTGGAGCGCTGGAGATTCCCAGCTGGGAGTGACGCGGGGGCACGTGTGCAGC CPIV3-infected-m0086 6
((((.(((...(((.(((((.((.(((((.((((..(......)....)))))))))..)).))))))))...))).)))).
**********CCTCACCGCGACAGCCCAGACT************************************************** CPIV3-infected-m0086-5p 6
----------CCTCACCGCGACAGCCCAGACT-------------------------------------------------- t0124450 3
----------CCTCACCGCGACAGCCCAGACTG------------------------------------------------- t1487023 1
----------CCTCACCGCGACAGCCCAGACTGGA----------------------------------------------- t0978572 1
------------TCACCGCGACAGCCCAGACTGGA----------------------------------------------- t1777057 1
//
mireap
CPIV3-infected-m0087 chr1:74415525:74415614:+ 90(nt) -56.53(kcal/mol)
CTACTGGGTTGGCCAAAAGGTTTGTTCAGGTTTTTCCTGTTGTTGTTTTTTTATGGAAAAACCTGAACGAACTTTTTGGTCAATCCAGTA CPIV3-infected-m0087 9
.((((((((((((((((((((((((((((((((((((.................))))))))))))))))))))))))))))))))))))
**********************************************************AAACCTGAACGAACTTTTTGGT********** CPIV3-infected-m0087-3p 9
---------------------------------------------------------AAAACCTGAACGAACTTTTTGGT---------- t0125633 3
----------------------------------------------------------AAACCTGAACGAACTTTTTGGT---------- t0048516 6
//
mireap
CPIV3-infected-m0088 chr1:98846667:98846748:+ 82(nt) -41.60(kcal/mol)
CCACGCGGATGTCAGGGAACCTCTCCCTCAGTTACAGGCGTGCATACCTGTGTCTGTAGGAGGGCTCCCGGCTAAAGCGTGA CPIV3-infected-m0088 9
.(((((....(((.((((.((.((((..(((.((((((........)))))).)))..)))))).)))))))....))))).
**************************************************TGTCTGTAGGAGGGCTCCCGGC********** CPIV3-infected-m0088-3p 9
--------------------------------------------------TGTCTGTAGGAGGGCTCCC------------- t0567071 1
--------------------------------------------------TGTCTGTAGGAGGGCTCCCGGC---------- t0047703 7
--------------------------------------------------TGTCTGTAGGAGGGCTCCCGGCT--------- t1303524 1
//
mireap
CPIV3-infected-m0089 chr1:128035958:128036024:+ 67(nt) -28.50(kcal/mol)
CACGGAGTGGGGAGGCGGAGGCTCGGGTGCATTCAAGATTCGGCTTCACCCGTAACCCACTGCCATA CPIV3-infected-m0089 12
...((((((((..((..(((((.(((((.(......)))))))))))..))....)))))).))...
**********GGAGGCGGAGGCTCGGGTGC************************************* CPIV3-infected-m0089-5p 11
----------GGAGGCGGAGGCTCGGGTGC------------------------------------- t0074706 6
----------GGAGGCGGAGGCTCGGGTGCAT----------------------------------- t1085232 1
-----------GAGGCGGAGGCTCGGGTGCATTC--------------------------------- t0266674 2
------------AGGCGGAGGCTCGGGTGC------------------------------------- t1455129 1
------------AGGCGGAGGCTCGGGTGCA------------------------------------ t0682577 1
-----------------GAGGCTCGGGTGCATTCAAGATTCG------------------------- t1356685 1
//
mireap
CPIV3-infected-m0090 chr1:140877114:140877212:+ 99(nt) -23.90(kcal/mol)
TCAGTATTTTGTGACTTCCCTGGTAGCTCAGCTGGTAAAGAATCCGCCTGTAATGCAGGAGGCACCAATTCGATTCCTTGGTCAGGAAGATCCCCTGGA CPIV3-infected-m0090 14
((((......(((.(((((...(((...(((.(((........))).)))...))).))))))))........(((((.....)))))......)))).
**********GTGACTTCCCTGGTAGCTCAGCT****************************************************************** CPIV3-infected-m0090-5p 14
----------GTGACTTCCCTGGTAGCT----------------------------------------------------------------------- t0171198 3
----------GTGACTTCCCTGGTAGCTCAGCT------------------------------------------------------------------ t0043003 9
----------GTGACTTCCCTGGTAGCTCAGCTG----------------------------------------------------------------- t0974163 1
----------GTGACTTCCCTGGTAGCTCAGCTGG---------------------------------------------------------------- t0558385 1
//
mireap
CPIV3-infected-m0091 chr1:143120595:143120681:+ 87(nt) -25.36(kcal/mol)
CCATGGGGTCTCAAAGACTCGGACGTGACTGAGCGGCTTTCACTTTCACTTCTCCTGAGTTGTGTCTGTGTGCGTGCGATTTCACTC CPIV3-infected-m0091 97
...((..(((.((...((.((((((..(((.((.((...............)).)).)))..)))))).))...)).)))..))...
**********TCAAAGACTCGGACGTGACTGA******************************************************* CPIV3-infected-m0091-5p 97
----------TCAAAGACTCGGACGTGACT--------------------------------------------------------- t0070010 7
----------TCAAAGACTCGGACGTGACTG-------------------------------------------------------- t0124426 4
----------TCAAAGACTCGGACGTGACTGA------------------------------------------------------- t0011346 82
----------TCAAAGACTCGGACGTGACTGAG------------------------------------------------------ t0325411 2
-----------CAAAGACTCGGACGTGACTG-------------------------------------------------------- t0617405 1
-----------CAAAGACTCGGACGTGACTGA------------------------------------------------------- t0660779 1
//
mireap
CPIV3-infected-m0092 chr1:1006020:1006102:- 83(nt) -46.02(kcal/mol)
TATGGGGTTGGCCAAAAAGTTTGTTTGGGTTTTTCCATCGCATCTTACAGGCTAACCTGGATGAACTTTTTGGCCAACCCTAT CPIV3-infected-m0092 7
.((((((((((((((((((((..((..((((...((.............))..))))..))..))))))))))))))))))))
***************************************************CTAACCTGGATGAACTTTTTGG********** CPIV3-infected-m0092-3p 7
---------------------------------------------------CTAACCTGGATGAACTTTTTGG---------- t0067588 7
//
mireap
CPIV3-infected-m0093 chr1:3716987:3717066:- 80(nt) -40.00(kcal/mol)
ACTAGGTTGGCCAAAAAGTTCATTCAGGTTTTTCATCATATCTTACGGAAAACTTGAACGAACTTTTTGGCCAACTCAAT CPIV3-infected-m0093 5
....(((((((((((((((((.((((((((((((............)))))))))))).)))))))))))))))))....
************************************************AAAACTTGAACGAACTTTTTGG********** CPIV3-infected-m0093-3p 5
------------------------------------------------AAAACTTGAACGAACTTTTTG----------- t1725295 1
------------------------------------------------AAAACTTGAACGAACTTTTTGG---------- t0188099 3
------------------------------------------------AAAACTTGAACGAACTTTTTGGC--------- t0800990 1
//
mireap
CPIV3-infected-m0094 chr1:5572219:5572310:- 92(nt) -30.90(kcal/mol)
AACTGATAAGTATATGTAAATAACCAAATAATACATACATACTTACACCTGTGTGTGAGTGTGAGTGTGTGTGTGTGAGTGGGTGTGTGGGT CPIV3-infected-m0094 5
.(((.(((....(((....))).(((....(((((((((((((((((((.......).))))))))))))))))))...)))...))).)))
*************************************************************TGAGTGTGTGTGTGTGAGTGG********** CPIV3-infected-m0094-3p 5
-------------------------------------------------------------TGAGTGTGTGTGTGTGAGTGG---------- t0050591 5
//
mireap
CPIV3-infected-m0095 chr1:65743745:65743838:- 94(nt) -22.10(kcal/mol)
TCTTTGTCTTTGCTTTTGCAGTTCATCTTTAACCTTCTTGGGAAGAAAAAGGACTCTCCCTTTAGAGATGAGGGGAAAAGAAGGTTTACATTTT CPIV3-infected-m0095 7
....(((((((.(((((.(..((((((((((..((((....))))...((((......)))))))))))))).).)))))))))...)))....
**************************************************************TAGAGATGAGGGGAAAAGAAGG********** CPIV3-infected-m0095-3p 7
--------------------------------------------------------------TAGAGATGAGGGGAAAAGAAGG---------- t0071927 7
//
mireap
CPIV3-infected-m0096 chr1:83475480:83475549:- 70(nt) -25.30(kcal/mol)
GGCTGGGACTGAAGGGGGGACAGTGTGAGGGGTTGTGCTTTCCACTGATGACTTCTTATTAGTGCCACGT CPIV3-infected-m0096 63
.(((((.(((((((((((..(((((.(((((......))))))))))....)))))).))))).))).))
***************************************TTCCACTGATGACTTCTTATT********** CPIV3-infected-m0096-3p 63
---------------------------------------TTCCACTGATGACTTCTTA------------ t0093788 5
---------------------------------------TTCCACTGATGACTTCTTAT----------- t0122940 2
---------------------------------------TTCCACTGATGACTTCTTATT---------- t0032739 20
---------------------------------------TTCCACTGATGACTTCTTATTA--------- t0043523 13
---------------------------------------TTCCACTGATGACTTCTTATTAG-------- t0612110 1
----------------------------------------TCCACTGATGACTTCTTATT---------- t0045293 13
----------------------------------------TCCACTGATGACTTCTTATTA--------- t0057574 9
//
mireap
CPIV3-infected-m0097 chr1:150289049:150289122:- 74(nt) -37.20(kcal/mol)
ACTAGGTTGGCCAAAAAGTTCAGGTTTTTCTGTGACGTGGGAAGAACCTGAATGAACTTTTTGGTCAACCCAAT CPIV3-infected-m0097 7
....(((((((((((((((((((((((((((........))))))))))))....)))))))))))))))....
******************************************AGAACCTGAATGAACTTTTTGG********** CPIV3-infected-m0097-3p 7
------------------------------------------AGAACCTGAATGAACTTTT------------- t1484371 1
------------------------------------------AGAACCTGAATGAACTTTTTG----------- t0137803 2
------------------------------------------AGAACCTGAATGAACTTTTTGG---------- t0052988 4
//
mireap
CPIV3-infected-m0098 chr1:158102067:158102148:- 82(nt) -37.34(kcal/mol)
TTTGGACTGGCCAAAAAGTTCGTTCAGGTTTATCCACACCAGCTTACAGAGAAATCCGAACGAACTTTTTGGCCAACCCAAT CPIV3-infected-m0098 39
.((((..((((((((((((((((((.(((((.((..............)).))))).))))))))))))))))))..)))).
**************************************************GAAATCCGAACGAACTTTTTGG********** CPIV3-infected-m0098-3p 39
--------------------------------------------------GAAATCCGAACGAACTTTTT------------ t0024438 5
--------------------------------------------------GAAATCCGAACGAACTTTTTG----------- t0027965 16
--------------------------------------------------GAAATCCGAACGAACTTTTTGG---------- t0018880 18
//
mireap
CPIV3-infected-m0099 chr20:13421994:13422071:+ 78(nt) -32.32(kcal/mol)
TGGGTTGACCAAATAGTTTGTGTGGGTTTTTTATAACATCTTACAGAAAAACCTGAACAAACTTTTTGGCTAACCCAA CPIV3-infected-m0099 5
(((((((.(((((.(((((((.((((((((((.............)))))))))).))))))).))))).))))))).
**********AAATAGTTTGTGTGGGTTTTTT********************************************** CPIV3-infected-m0099-5p 5
----------AAATAGTTTGTGTGGGTTTTTT---------------------------------------------- t0099711 5
//
mireap
CPIV3-infected-m0100 chr20:7307472:7307549:- 78(nt) -49.00(kcal/mol)
GGGTTGGCCAAAAAGTTCGTTCGGGTTTTCCATATGCTGGTGTATGGAAAAACCCAAATGAACGCTTTGGCCAGCCCT CPIV3-infected-m0100 8
((((((((((((..(((((((.((((((((((((((....))))))).))))))).)))))))..)))))))))))).
**********AAAAGTTCGTTCGGGTTTTC************************************************ CPIV3-infected-m0100-5p 8
----------AAAAGTTCGTTCGGGTTTTC------------------------------------------------ t0041802 8
//
mireap
CPIV3-infected-m0101 chr20:10188758:10188835:- 78(nt) -51.30(kcal/mol)
CGTCAGGGTCTTTTCCAATGAGTTAGTCCTTTGGGCACTGATGCGAAGAACTAACTCATTGGAAGAGACCCTGATGCT CPIV3-infected-m0101 14
(((((((((((((((((((((((((((.(((((.(......).))))).)))))))))))))))))))))))))))..
**********TTTTCCAATGAGTTAGTCCTTT********************************************** CPIV3-infected-m0101-5p 13
**********************************************AGAACTAACTCATTGGAAGAGA********** CPIV3-infected-m0101-3p 1
----------TTTTCCAATGAGTTAGTCCT------------------------------------------------ t1124551 1
----------TTTTCCAATGAGTTAGTCCTT----------------------------------------------- t0070765 1
----------TTTTCCAATGAGTTAGTCCTTT---------------------------------------------- t0015820 11
----------------------------------------------AGAACTAACTCATTGGAAGAGA---------- t0082762 1
//
mireap
CPIV3-infected-m0102 chr20:71553595:71553670:- 76(nt) -27.20(kcal/mol)
CAACTTGACTTGAGTCTCATCTGAATCAGAATTGTGGCAGCAGCTTCTGACTTCACCTGGGATTCCAGCCAGGCCA CPIV3-infected-m0102 6
...((((.((.((((((((..((((((((((((((....)))).)))))).))))..)))))))).)).))))...
**********TGAGTCTCATCTGAATCAGA********************************************** CPIV3-infected-m0102-5p 1
*********************************************TCTGACTTCACCTGGGATTCC********** CPIV3-infected-m0102-3p 5
----------TGAGTCTCATCTGAATCAGA---------------------------------------------- t0427035 1
---------------------------------------------TCTGACTTCACCTGGGATT------------ t0096968 2
---------------------------------------------TCTGACTTCACCTGGGATTC----------- t0084625 1
---------------------------------------------TCTGACTTCACCTGGGATTCC---------- t0124819 2
//
mireap
CPIV3-infected-m0103 chr21:17812382:17812464:+ 83(nt) -30.30(kcal/mol)
TATGGGTTGGCCAAAATTTTTGTTTAGGTTTTTTCCTTAAGATGGTACAGAAAAACCCGAATGAACTTTTTGTTCAACCCAAT CPIV3-infected-m0103 7
..(((((((..(((((..((..((..((((((((((.......))....))))))))..))..))..)))))..)))))))..
***************************************************AAAACCCGAATGAACTTTTTGT********** CPIV3-infected-m0103-3p 7
---------------------------------------------------AAAACCCGAATGAACTTTTTG----------- t0183051 3
---------------------------------------------------AAAACCCGAATGAACTTTTTGT---------- t0124516 4
//
mireap
CPIV3-infected-m0104 chr21:15705736:15705816:- 81(nt) -18.00(kcal/mol)
TGGGTCTTAGTTGCGGCACTCAGGATCTTCATTGATTTTCATTGCAGCATGCAGGATCTTTAGTTGTGGTGTATGGGTTCT CPIV3-infected-m0104 10
.(..(((....(((.(((((.(((((((((((((..........))..))).)))))))).)).))).)))...)))..).
*************************************************TGCAGGATCTTTAGTTGTGGTG********** CPIV3-infected-m0104-3p 10
------------------------------------------------ATGCAGGATCTTTAGTTGTGGTG---------- t0579155 1
-------------------------------------------------TGCAGGATCTTTAGTTGTGGT----------- t0190337 3
-------------------------------------------------TGCAGGATCTTTAGTTGTGGTG---------- t0030727 6
//
mireap
CPIV3-infected-m0105 chr21:16295099:16295175:- 77(nt) -23.20(kcal/mol)
GTGTGAAGACTCAGATGGGAAAGAGCATCATTTGTGTGTGTGTGCTAAGTTGCTCAGTCGTGTCTAACTCTTTGCAA CPIV3-infected-m0105 5
.((..((((.(.(((((.((..(((((...((.(..(....)..).))..)))))..)).))))).).))))..)).
*********************************************TAAGTTGCTCAGTCGTGTCTAA********** CPIV3-infected-m0105-3p 5
---------------------------------------------TAAGTTGCTCAGTCGTGTCTA----------- t0031723 2
---------------------------------------------TAAGTTGCTCAGTCGTGTCTAA---------- t0057101 3
//
mireap
CPIV3-infected-m0106 chr21:27210238:27210322:- 85(nt) -28.60(kcal/mol)
TTTGGGGTTTGTCAAAAAGTTCATTTGGGTTATTTTTCATAAGATGTTACAAAAAACCTGAATGAACTTTTTTGGCCATCTCAAG CPIV3-infected-m0106 5
.(((((((..(((((((((((((((..((((.(((..(((...)))....))).))))..))))))).)))))))).))))))).
****************************************************AAAACCTGAATGAACTTTTTTGG********** CPIV3-infected-m0106-3p 5
----------------------------------------------------AAAACCTGAATGAACTTTTTTGG---------- t0094625 5
//
mireap
CPIV3-infected-m0107 chr21:56649256:56649343:- 88(nt) -21.80(kcal/mol)
ACAGAGGAACCTGGCAGGGGCAGTCCATGGGGCCACAAAGAGTTGGACATGACTTAGCGACTAGACGACTTCCCTTATGGTCCAGTGC CPIV3-infected-m0107 6
.....(((.((....(((((.((((..(((.((......(((((......))))).))..)))...)))).)))))..))))).....
*******************************************************AGCGACTAGACGACTTCCCTTAT********** CPIV3-infected-m0107-3p 6
-------------------------------------------------------AGCGACTAGACGACTTCCC-------------- t0321252 2
-------------------------------------------------------AGCGACTAGACGACTTCCCTTA----------- t0548403 1
-------------------------------------------------------AGCGACTAGACGACTTCCCTTAT---------- t0116587 3
//
mireap
CPIV3-infected-m0108 chr21:66048482:66048565:- 84(nt) -26.90(kcal/mol)
CGAAGTTCGTGCATGTGTGTGCCTGCATGCGTGACCCTGCATATGTGAGTGTGAGTGTGTGTGTGTGAGTGTGCATGAGCACAT CPIV3-infected-m0108 58
....(((((((((..(.((..(.(((((((.(.(((..((....))..).)).)))))))).)..)).)..)))))))))....
***************************************************TGAGTGTGTGTGTGTGAGTGTGC********** CPIV3-infected-m0108-3p 58
---------------------------------------------------TGAGTGTGTGTGTGTGAGTGTGC---------- t0006579 58
//
mireap
CPIV3-infected-m0109 chr22:15167466:15167550:+ 85(nt) -30.30(kcal/mol)
AGCATTGGTGCCCTTCTGGAAAGCAGACAGTGGTGCAGGAGACGCTGTGTCTGCTGATTCTGTGACTGAAGTGGCAGGCATTGTG CPIV3-infected-m0109 7
.(((.((.((((((((.(....((((((((..((((((......))))).)..)))..)))))..).)))).))))..)).))).
*******************************************************GATTCTGTGACTGAAGTGGC********** CPIV3-infected-m0109-3p 7
-------------------------------------------------------GATTCTGTGACTGAAGTGGC---------- t0066377 7
//
mireap
CPIV3-infected-m0110 chr22:27599526:27599605:+ 80(nt) -35.30(kcal/mol)
TTGAATTGGCCACAAGTTTCATTTGGGTTTTTCTATAAAATGTTACAGAAAAACCTGAATGAACCTTTTGGCCAACCCTA CPIV3-infected-m0110 10
.....(((((((.(((.((((((..(((((((((.(((....))).)))))))))..)))))).))).))))))).....
************************************************AAAAACCTGAATGAACCTTTTG********** CPIV3-infected-m0110-3p 10
------------------------------------------------AAAAACCTGAATGAACCTTTT----------- t0133515 1
------------------------------------------------AAAAACCTGAATGAACCTTTTG---------- t0030938 6
-------------------------------------------------AAAACCTGAATGAACCTTTTG---------- t0115024 1
-------------------------------------------------AAAACCTGAATGAACCTTTTGG--------- t0097780 1
--------------------------------------------------AAACCTGAATGAACCTTTTG---------- t1388499 1
//
mireap
CPIV3-infected-m0111 chr22:55899638:55899717:+ 80(nt) -19.20(kcal/mol)
TTGTTTAGCTGTGCCACGCCTTAGTTGCAGCGTGTTTTACTTGCAGCCTGCGGGATCTTTAGTTGTGGTATATGGGATCT CPIV3-infected-m0111 514
..((((...(((((((((.((.((((((((..(((.......)))..))))))...))..)).)))))))))..))))..
************************************************TGCGGGATCTTTAGTTGTGGTA********** CPIV3-infected-m0111-3p 514
-----------------------------------------------CTGCGGGATCTTTAGTTGT-------------- t1348904 1
-----------------------------------------------CTGCGGGATCTTTAGTTGTGGTA---------- t0230622 2
------------------------------------------------TGCGGGATCTTTAGTTGTGGTA---------- t0001157 506
------------------------------------------------TGCGGGATCTTTAGTTGTGGTAT--------- t0027794 5
//
mireap
CPIV3-infected-m0112 chr22:34887595:34887675:- 81(nt) -39.10(kcal/mol)
CTGGGTTGGCAAAAACATTCATTCGGGTTTTTCTGTTAACATCTCATGGAAAAACCTGAATGAACCTTTTGGCCAACTCAA CPIV3-infected-m0112 10
.(((((((((.((((..(((((((((((((((((((.........)))))))))))))))))))..)))).))))))))).
*************************************************AAAAACCTGAATGAACCTTTTG********** CPIV3-infected-m0112-3p 10
-------------------------------------------------AAAAACCTGAATGAACCTTTT----------- t0133515 1
-------------------------------------------------AAAAACCTGAATGAACCTTTTG---------- t0030938 6
--------------------------------------------------AAAACCTGAATGAACCTTTTG---------- t0115024 1
--------------------------------------------------AAAACCTGAATGAACCTTTTGG--------- t0097780 1
---------------------------------------------------AAACCTGAATGAACCTTTTG---------- t1388499 1
//
mireap
CPIV3-infected-m0113 chr22:51971657:51971728:- 72(nt) -37.50(kcal/mol)
CCTGCCGGAGAGGAGAGCTCCAGCCCCACGGTGATGAATCTGCCCTGGGGAAGGAGCCCTGCCCCTGGTGGA CPIV3-infected-m0113 7
.(..((((.(.((((.(((((..(((((.(((((....)).))).)))))..))))).)).)))))))..).
**********AGGAGAGCTCCAGCCCCACGG***************************************** CPIV3-infected-m0113-5p 7
---------GAGGAGAGCTCCAGCCCCACGG----------------------------------------- t0497474 2
----------AGGAGAGCTCCAGCCCCACGG----------------------------------------- t0085912 4
----------AGGAGAGCTCCAGCCCCACGGT---------------------------------------- t0069016 1
//
mireap
CPIV3-infected-m0114 chr23:25445360:25445429:+ 70(nt) -21.70(kcal/mol)
TCCAGGGGGCAGGATCTACAAAGTTCACAGTTGAACAGGGATTGGAACAAGGCTGACTGCCAGTTCTGGG CPIV3-infected-m0114 5
.(((((.(((((..((..(...((((.(((((.......)))))))))...)..)))))))...))))).
****************************************ATTGGAACAAGGCTGACTGC********** CPIV3-infected-m0114-3p 5
----------------------------------------ATTGGAACAAGGCTGACTGC---------- t0088304 5
//
mireap
CPIV3-infected-m0115 chr23:30816101:30816172:+ 72(nt) -25.70(kcal/mol)
TAACACGCGAAAGGTCCCCGGTTCGAAACCGGGCGGAAACAGGCTTCAGCTGGGGATCGTTTTCTATTTCCA CPIV3-infected-m0115 117
........(((.(((((((((((.(((.((....(....).)).))))))))))))))...)))........
*****************************************GGCTTCAGCTGGGGATCGTTT********** CPIV3-infected-m0115-3p 117
----------------------------------------AGGCTTCAGCTGGGGATCGTTT---------- t1707571 1
----------------------------------------AGGCTTCAGCTGGGGATCGTTTT--------- t1135633 1
-----------------------------------------GGCTTCAGCTGGGGATCG------------- t0246387 2
-----------------------------------------GGCTTCAGCTGGGGATCGT------------ t0104745 3
-----------------------------------------GGCTTCAGCTGGGGATCGTT----------- t0038294 16
-----------------------------------------GGCTTCAGCTGGGGATCGTTT---------- t0021067 36
-----------------------------------------GGCTTCAGCTGGGGATCGTTTT--------- t0032099 20
------------------------------------------GCTTCAGCTGGGGATCGTT----------- t0056608 2
------------------------------------------GCTTCAGCTGGGGATCGTTT---------- t0036933 17
------------------------------------------GCTTCAGCTGGGGATCGTTTT--------- t0043989 13
-------------------------------------------CTTCAGCTGGGGATCGTTT---------- t0133425 3
-------------------------------------------CTTCAGCTGGGGATCGTTTT--------- t0191887 3
//
mireap
CPIV3-infected-m0116 chr23:2772354:2772435:- 82(nt) -56.40(kcal/mol)
GCTTGTGGGACAGATCTGTCCTGAAACCAGCATAAAGTAGCAGCTGCCATACTGGTTTCAGGACAGATCTCTCCCACAAGCT CPIV3-infected-m0116 8
((((((((((.(((((((((((((((((((.((..(((....)))...)).))))))))))))))))))).)))))))))).
**********CAGATCTGTCCTGAAACCAGC*************************************************** CPIV3-infected-m0116-5p 8
---------ACAGATCTGTCCTGAAACCAGC--------------------------------------------------- t0082813 1
----------CAGATCTGTCCTGAAACCAG---------------------------------------------------- t0217773 3
----------CAGATCTGTCCTGAAACCAGC--------------------------------------------------- t0115021 4
//
mireap
CPIV3-infected-m0117 chr23:27324860:27324943:- 84(nt) -21.60(kcal/mol)
ACCTGGGTACTGTGGTAAGTCTCTTCCTTGTTTTTCTCCCAGCTCCAGAGTGGTGATGATGAACTGGTTGGACTTCTCTGAGGA CPIV3-infected-m0117 11
.(((.((......((.((((((...((..((((.(((((((.((....))))).)).)).)))).))..)))))))))).))).
***************************************************GGTGATGATGAACTGGTTGGACT********** CPIV3-infected-m0117-3p 10
--------------------------------------------------TGGTGATGATGAACTGGT---------------- t1119709 1
--------------------------------------------------TGGTGATGATGAACTGGTT--------------- t0334644 2
--------------------------------------------------TGGTGATGATGAACTGGTTGGACT---------- t1698878 1
---------------------------------------------------GGTGATGATGAACTGGTTGG------------- t0637213 1
---------------------------------------------------GGTGATGATGAACTGGTTGGA------------ t1425644 1
---------------------------------------------------GGTGATGATGAACTGGTTGGAC----------- t0875736 1
---------------------------------------------------GGTGATGATGAACTGGTTGGACT---------- t0222173 3
-------------------------------------------------------------AACTGGTTGGACTTCTCTGAGGA t1359456 1
//
mireap
CPIV3-infected-m0118 chr23:31485297:31485376:- 80(nt) -30.10(kcal/mol)
AGCTTCTGCTTATTAAACAACGGCCCTTTTCAGGGCCACCCACTTGGTCATAAGAAGGGCTGTTACTTTTTTAAGTGAGT CPIV3-infected-m0118 25
.((((..(((((..(((.((((((((((((...(((((......)))))...))))))))))))..)))..)))))))))
**********************************************GTCATAAGAAGGGCTGTTACTTTT********** CPIV3-infected-m0118-3p 25
---------------------------------------------GGTCATAAGAAGGGCTGTTACT------------- t0669650 1
---------------------------------------------GGTCATAAGAAGGGCTGTTACTTTT---------- t0033806 7
---------------------------------------------GGTCATAAGAAGGGCTGTTACTTTTT--------- t0034874 2
----------------------------------------------GTCATAAGAAGGGCTGTTACTT------------ t0244231 2
----------------------------------------------GTCATAAGAAGGGCTGTTACTTT----------- t0088402 1
----------------------------------------------GTCATAAGAAGGGCTGTTACTTTT---------- t0026401 10
----------------------------------------------GTCATAAGAAGGGCTGTTACTTTTT--------- t0032763 2
//
mireap
CPIV3-infected-m0119 chr23:42819952:42820028:- 77(nt) -33.00(kcal/mol)
CAAAGGCTGCAGAGCTGCAGTACCCGGGACAGCGAGAGCCACAGGCTGTGCCAGGACTCAGTCTCCGCTGCCAGGAG CPIV3-infected-m0119 7
....(((.((.((((((.(((.((.((.(((((...........))))).)).)))))))).))).)).))).....
**********AGAGCTGCAGTACCCGGGACA********************************************** CPIV3-infected-m0119-5p 5
**********************************************TGTGCCAGGACTCAGTCTCCG********** CPIV3-infected-m0119-3p 2
----------AGAGCTGCAGTACCCGGGACA---------------------------------------------- t0103959 4
----------AGAGCTGCAGTACCCGGGACAG--------------------------------------------- t0515715 1
----------------------------------------------TGTGCCAGGACTCAGTCTCCG---------- t0288062 2
//
mireap
CPIV3-infected-m0120 chr24:25295436:25295515:+ 80(nt) -25.60(kcal/mol)
AGGAAAGAACGTGCGGGCTTCCCTGGTGGCTCAGTGGCAAAGAATCAATGTGCCAAAGCAGGAAACGTGGGTTCCATCCC CPIV3-infected-m0120 8
.(((..((((.((((...((((.((.((((.((.(((.......))).)).))))...)))))).)))).))))..))).
**********GTGCGGGCTTCCCTGGTGGCT************************************************* CPIV3-infected-m0120-5p 8
----------GTGCGGGCTTCCCTGGTGG--------------------------------------------------- t1286723 1
----------GTGCGGGCTTCCCTGGTGGCT------------------------------------------------- t0069012 7
//
mireap
CPIV3-infected-m0121 chr24:33599145:33599234:+ 90(nt) -32.10(kcal/mol)
CGAGGGCGACTCTCTAGTTCCAGTGCATGGACTTCTCATTGCAGTTCCTTCTCCTGTTGGGAAGCACAGACACTAGGACTCGAGGGCTTC CPIV3-infected-m0121 49
.((((....(((((.(((((.((((..((..(((((((..((((.........)))))))))))..))..)))).))))).)))))))))
********************************************************TTGGGAAGCACAGACACTAGGACT********** CPIV3-infected-m0121-3p 49
--------------------------------------------------------TTGGGAAGCACAGACACTAGGA------------ t0080243 6
--------------------------------------------------------TTGGGAAGCACAGACACTAGGAC----------- t0035572 7
--------------------------------------------------------TTGGGAAGCACAGACACTAGGACT---------- t0005237 36
//
mireap
CPIV3-infected-m0122 chr24:14194307:14194392:- 86(nt) -45.10(kcal/mol)
TCGCAAAGAGTTGGACATGACTGAGTGACTAAGCAAAGCACAGCATATGTATAGTTTAGTCGCTAAGTAGTGTTCAACTCTTTGCG CPIV3-infected-m0122 17
.(((((((((((((((((.(((.(((((((((((...(((.......)))...))))))))))).))).)))))))))))))))))
*******************************************************TTAGTCGCTAAGTAGTGTTCA********** CPIV3-infected-m0122-3p 17
-------------------------------------------------------TTAGTCGCTAAGTAGTGTT------------ t0052733 8
-------------------------------------------------------TTAGTCGCTAAGTAGTGTTCA---------- t0050101 9
//
mireap
CPIV3-infected-m0123 chr24:24541708:24541808:- 101(nt) -45.70(kcal/mol)
TCAAAAAGAGTCAGATATGACTGAGCGACTGAATTGAACTGAACTATACATGAATGCGATGTATCAGTGTTAATTGCTCAGTCTTGTCTGACTCTTTGTGA CPIV3-infected-m0123 6
(((.(((((((((((((.((((((((((.(((.....(((((....(((((.......)))))))))).))).)))))))))).))))))))))))).)))
**********TCAGATATGACTGAGCGACTGAAT******************************************************************* CPIV3-infected-m0123-5p 6
----------TCAGATATGACTGAGCGACTGAAT------------------------------------------------------------------- t0074201 6
//
mireap
CPIV3-infected-m0124 chr24:43937744:43937822:- 79(nt) -35.50(kcal/mol)
AGAGTTGGACAAGACTGAGCAACTTAACAAGAGATCTGGCTATCAGTTCAGTTCAGTCACTCAGTCGTGTCCGACTCTT CPIV3-infected-m0124 6
(((((((((((.(((((((..(((.(((....((.(((.....))).)).))).)))..))))))).))))))))))).
**********AAGACTGAGCAACTTAACAAGA*********************************************** CPIV3-infected-m0124-5p 6
----------AAGACTGAGCAACTTAACA-------------------------------------------------- t0543222 1
----------AAGACTGAGCAACTTAACAAGA----------------------------------------------- t0035669 5
//
mireap
CPIV3-infected-m0125 chr25:17380142:17380222:+ 81(nt) -47.70(kcal/mol)
ATTGGGTTGGCCAAAAAGCCTGTTCAGGTTTTTCTGTAAGATCTTATGGAAAAACCTGAATGAACCTTTTGGCCAACCCAA CPIV3-infected-m0125 10
.(((((((((((((((.(..(((((((((((((((((((....)))))))))))))))))))..).)))))))))))))))
*************************************************AAAAACCTGAATGAACCTTTTG********** CPIV3-infected-m0125-3p 10
-------------------------------------------------AAAAACCTGAATGAACCTTTT----------- t0133515 1
-------------------------------------------------AAAAACCTGAATGAACCTTTTG---------- t0030938 6
--------------------------------------------------AAAACCTGAATGAACCTTTTG---------- t0115024 1
--------------------------------------------------AAAACCTGAATGAACCTTTTGG--------- t0097780 1
---------------------------------------------------AAACCTGAATGAACCTTTTG---------- t1388499 1
//
mireap
CPIV3-infected-m0126 chr25:30052442:30052528:+ 87(nt) -35.10(kcal/mol)
CTCTGGCGCTGGCCAAAAGGTTCATTTGGATTTTTCCGTATACTCTTATGGGAAAAAACCTGAACGAACTTTTTGGTCAACCCAATA CPIV3-infected-m0126 9
...(((.(.((((((((((((((.((..(.((((((((((......))))))))))...)..)).)))))))))))))).))))...
*******************************************************AAACCTGAACGAACTTTTTGGT********** CPIV3-infected-m0126-3p 9
------------------------------------------------------AAAACCTGAACGAACTTTTTGGT---------- t0125633 3
-------------------------------------------------------AAACCTGAACGAACTTTTTGGT---------- t0048516 6
//
mireap
CPIV3-infected-m0127 chr25:41988951:41989028:+ 78(nt) -46.50(kcal/mol)
GCCCATGAGGTGAGGGCCGCGGGAGCTGGGGCGGGCGGCCGGCAGCTCCCGCGGTCTCTCTCTCCGCAGTTCCTGGCC CPIV3-infected-m0127 8
(((..((.((.(((((((((((((((((.(((.....)))..)))))))))))))).)))...)).))......))).
**********TGAGGGCCGCGGGAGCTGGG************************************************ CPIV3-infected-m0127-5p 8
----------TGAGGGCCGCGGGAGCTGGG------------------------------------------------ t0062425 8
//
mireap
CPIV3-infected-m0128 chr25:1744649:1744731:- 83(nt) -37.60(kcal/mol)
GGTGCTGACGTTGGCTCTGTGAGGTCGGCTCAAGGTGGGTCTGGATGTTGAGCAGGCCTGTCAGGGCGTTGTCACCCACACCA CPIV3-infected-m0128 20
((((.(((((...((((((..(((((.((((((.((........)).)))))).)))))..))))))..)))))....)))).
**********TTGGCTCTGTGAGGTCGGCTCA*************************************************** CPIV3-infected-m0128-5p 19
GGTGCTGACGTTGGCTCTGTGAGGT---------------------------------------------------------- t1551425 1
----------TTGGCTCTGTGAGGTCGGC------------------------------------------------------ t0448671 2
----------TTGGCTCTGTGAGGTCGGCT----------------------------------------------------- t0051695 6
----------TTGGCTCTGTGAGGTCGGCTC---------------------------------------------------- t0047346 5
----------TTGGCTCTGTGAGGTCGGCTCA--------------------------------------------------- t0040675 6
//
mireap
CPIV3-infected-m0129 chr25:4267454:4267531:- 78(nt) -21.10(kcal/mol)
TAGAGGCTCCGTGGACTTCCCTGGAAGCTCAGCTGGTAAGGAAGCTGCAATGCAGGAAGATCAAGGGATAGGCTACCC CPIV3-infected-m0129 10
....((((((.(((.(((((.((.(....(((((........)))))...).))))))).)))..)))...)))....
**********GTGGACTTCCCTGGAAGCTCAGCT******************************************** CPIV3-infected-m0129-5p 10
----------GTGGACTTCCCTGGAAGC-------------------------------------------------- t1761871 1
----------GTGGACTTCCCTGGAAGCTCAGC--------------------------------------------- t0219915 2
----------GTGGACTTCCCTGGAAGCTCAGCT-------------------------------------------- t0050386 7
//
mireap
CPIV3-infected-m0130 chr25:10326079:10326158:- 80(nt) -31.70(kcal/mol)
ATTGGTTTGGCCAAAAAATTCATTTGGGTTTTTCTGTTTCATCTTAGGAAAAACCTGAATGAACCTTTTGACCAGTCCAA CPIV3-infected-m0130 9
.((((.((((.(((((..((((((..(((((((((...........)))))))))..))))))..))))).)))).))))
************************************************AAAAACCTGAATGAACCTTTTG********** CPIV3-infected-m0130-3p 9
------------------------------------------------AAAAACCTGAATGAACCTTTT----------- t0133515 1
------------------------------------------------AAAAACCTGAATGAACCTTTTG---------- t0030938 6
-------------------------------------------------AAAACCTGAATGAACCTTTTG---------- t0115024 1
--------------------------------------------------AAACCTGAATGAACCTTTTG---------- t1388499 1
//
mireap
CPIV3-infected-m0131 chr25:10434851:10434927:- 77(nt) -39.12(kcal/mol)
TGCCAGCACGTGTGTCTTTCCTTCTGTGTGTGCTGCAAATGACTTAGAGCCACACTGGAGGAGGCACTGTGCTGGGA CPIV3-infected-m0131 6
..((((((((.(((((..((((((.(((((.(((.............)))))))).)))))))))))))))))))..
**********TGTGTCTTTCCTTCTGTGTGTGCT******************************************* CPIV3-infected-m0131-5p 6
----------TGTGTCTTTCCTTCTGTGTGTGCT------------------------------------------- t0043249 6
//
mireap
CPIV3-infected-m0132 chr25:33713348:33713430:- 83(nt) -39.00(kcal/mol)
CCAGTCAGAAACGAGCTTATTCACAGAAGTACAGCATAACCCAGTAGACCTGTAGTTTTATGTGTAAGCTCGTTTCTGATTGA CPIV3-infected-m0132 17
.(((((((((((((((((((.((.((((.(((((..((......))...))))).)))).)).))))))))))))))))))).
****************************************************TAGTTTTATGTGTAAGCTCGT********** CPIV3-infected-m0132-3p 17
----------------------------------------------------TAGTTTTATGTGTAAGCTCG----------- t0423236 2
----------------------------------------------------TAGTTTTATGTGTAAGCTCGT---------- t0020891 15
//
mireap
CPIV3-infected-m0133 chr26:1676466:1676542:+ 77(nt) -18.70(kcal/mol)
GTTGTGATTGTTAAGTTGCTCAGTCGTGTTGGACTCTTTGTGACCCCATGGACTGCAGCACGCCAAGCTTTCTTGTC CPIV3-infected-m0133 5
.....((..(((..(((((((((((....(((..((.....))..)))..))))).)))).))..)))..)).....
**********TTAAGTTGCTCAGTCGTGTT*********************************************** CPIV3-infected-m0133-5p 5
----------TTAAGTTGCTCAGTCGTGTT----------------------------------------------- t0091636 5
//
mireap
CPIV3-infected-m0134 chr26:16649536:16649616:- 81(nt) -35.10(kcal/mol)
TTGGATTGGTTAAAAAGTTCGTTTGGGTTTTTATTTAATATCTTACGGAAAAATCTGAATGAACTTTTTGGCCAACCCAAT CPIV3-infected-m0134 9
((((.((((((((((((((((((..(((((((...(((....)))...)))))))..)))))))))))))))))).)))).
**********TAAAAAGTTCGTTTGGGTTTT************************************************** CPIV3-infected-m0134-5p 9
----------TAAAAAGTTCGTTTGGGTT---------------------------------------------------- t1010855 1
----------TAAAAAGTTCGTTTGGGTTTT-------------------------------------------------- t0023686 8
//
mireap
CPIV3-infected-m0135 chr27:14545934:14546026:+ 93(nt) -49.20(kcal/mol)
AAGGGGCGCGAGGGGCCCCGGGCCCCCGCCTCCTCTCGCGAGAGCCTGGGCGGGTTATATAAAGAGGGCGGCGGGGCGAGGCGAGTGGCCCCT CPIV3-infected-m0135 23
.((((((.((....(((.((...(((((((((((((......(((((....)))))......)))))).))))))))).)))...))))))))
***************************************************************GAGGGCGGCGGGGCGAGGCG********** CPIV3-infected-m0135-3p 23
---------------------------------------------------------------GAGGGCGGCGGGGCGAGG------------ t0090365 5
---------------------------------------------------------------GAGGGCGGCGGGGCGAGGC----------- t0076712 6
---------------------------------------------------------------GAGGGCGGCGGGGCGAGGCG---------- t0070927 7
----------------------------------------------------------------AGGGCGGCGGGGCGAGGC----------- t0122256 4
----------------------------------------------------------------AGGGCGGCGGGGCGAGGCG---------- t0435314 1
//
mireap
CPIV3-infected-m0136 chr27:23480486:23480566:+ 81(nt) -38.50(kcal/mol)
ATTGGGTTGGCCAAAAAGTTTATTTAGGTTTTTCCATAACGTATTACAGAAAAACTTGAACGAACTTTTTGGCCAATGCAA CPIV3-infected-m0136 12
.(((.(((((((((((((((..((((((((((((..(((....)))..))))))))))))..))))))))))))))).)))
*************************************************AAAAACTTGAACGAACTTTTTG********** CPIV3-infected-m0136-3p 12
-------------------------------------------------AAAAACTTGAACGAACTTTTTG---------- t0069897 7
--------------------------------------------------AAAACTTGAACGAACTTTTTG---------- t1725295 1
--------------------------------------------------AAAACTTGAACGAACTTTTTGG--------- t0188099 3
--------------------------------------------------AAAACTTGAACGAACTTTTTGGC-------- t0800990 1
//
mireap
CPIV3-infected-m0137 chr27:33277149:33277239:- 91(nt) -21.80(kcal/mol)
CAATCTTTCCCAGCATCAGGGTCTTTTCCAGTGAGTTAGCTTTTCGCATGAGGTGGCCAAAGTACTGGAGCTTCTGAAAACAGGATGAAAT CPIV3-infected-m0137 6
...((..(((.....((((((....((((((((..((.(((((((....)))).))).))..)))))))).)))))).....))).))...
***********************************************************AAGTACTGGAGCTTCTGAAAAC********** CPIV3-infected-m0137-3p 6
-----------------------------------------------------------AAGTACTGGAGCTTCTGAAAAC---------- t0075834 6
//
mireap
CPIV3-infected-m0138 chr27:41865253:41865321:- 69(nt) -21.00(kcal/mol)
GACCGTTTCACATGTCGATGTGTGCCTGTGTGTGTGAATGCAGGTGTGCAAGTGTGTTCTGAAGCCACT CPIV3-infected-m0138 6
....((((((((((.(..((((..(((((((......)))))))..)))).))))))...)))))....
**********CATGTCGATGTGTGCCTGTGTG************************************* CPIV3-infected-m0138-5p 5
**************************************TGCAGGTGTGCAAGTGTGTT*********** CPIV3-infected-m0138-3p 1
----------CATGTCGATGTGTGCCTGTGT-------------------------------------- t0361485 2
----------CATGTCGATGTGTGCCTGTGTG------------------------------------- t0377147 2
----------CATGTCGATGTGTGCCTGTGTGTGTG--------------------------------- t1129070 1
------------------------------------------GGTGTGCAAGTGTGTTCTG-------- t0695513 1
//
mireap
CPIV3-infected-m0139 chr28:5872186:5872260:+ 75(nt) -44.60(kcal/mol)
CCGGCCGGTGGAGGAGGGGACTGCGGCCCTGGGGGACGGACCCTGGGTCGCGACCTCTCCCTGGTACCCGGCTCG CPIV3-infected-m0139 19
.((((((((((.(((((((..((((((((.((((......)))))))))))).))))))))))....))))).))
*******************************************TGGGTCGCGACCTCTCCCTGGT********** CPIV3-infected-m0139-3p 19
------------------------------------------CTGGGTCGCGACCTCTCCCTG------------ t0315443 2
------------------------------------------CTGGGTCGCGACCTCTCCCTGGT---------- t0379987 1
-------------------------------------------TGGGTCGCGACCTCTCCCTGG----------- t0055429 2
-------------------------------------------TGGGTCGCGACCTCTCCCTGGT---------- t0018853 13
-------------------------------------------TGGGTCGCGACCTCTCCCTGGTA--------- t0089719 1
//
mireap
CPIV3-infected-m0140 chr28:8034928:8035014:+ 87(nt) -23.00(kcal/mol)
GAGACCTCAGCCAAGAAACATAACAGATATTTTAATATACTATAAATTTGGTCTGCTGGGTGTGTGTGTGTGAGTGTGCTGGGTGTG CPIV3-infected-m0140 5
.(.(((.((((((....(((((.((.((((((...((.((((......)))).))..)))))).)))))))...)).))))))).).
********************************************************TGGGTGTGTGTGTGTGAGTGT********** CPIV3-infected-m0140-3p 5
--------------------------------------------------------TGGGTGTGTGTGTGTGAG------------- t0788654 1
--------------------------------------------------------TGGGTGTGTGTGTGTGAGTG----------- t0608296 1
--------------------------------------------------------TGGGTGTGTGTGTGTGAGTGT---------- t0301786 2
--------------------------------------------------------TGGGTGTGTGTGTGTGAGTGTG--------- t1072969 1
//
mireap
CPIV3-infected-m0141 chr28:3357394:3357474:- 81(nt) -22.80(kcal/mol)
ACTTCACTAGAAAGGGCTTCCCTGGTGGCTCAGACGTTAAAGAATCCGCCTGAGACCTGGGAGACCTGTGTTTGATCCCTA CPIV3-infected-m0141 7
.......((((..(((..((((.(((..(((((.((..........)).)))))))).))))..)))...)))).......
************************************************CCTGAGACCTGGGAGACCTGTGT********** CPIV3-infected-m0141-3p 7
------------------------------------------------CCTGAGACCTGGGAGACCTG------------- t1748203 1
------------------------------------------------CCTGAGACCTGGGAGACCTGTG----------- t0180242 3
------------------------------------------------CCTGAGACCTGGGAGACCTGTGT---------- t0190476 3
//
mireap
CPIV3-infected-m0142 chr28:7940893:7940962:- 70(nt) -18.30(kcal/mol)
TATGAGTGAATGCTATAGAAATCGCGGGGGCGTCCAAAAGGCTGCACGTTTCCTGTGGCTCAGCCTTATT CPIV3-infected-m0142 87
.(((((.(...((((((((((.((.(.((.(........).)).).))))).)))))))....)))))).
**********TGCTATAGAAATCGCGGGGGC*************************************** CPIV3-infected-m0142-5p 86
---------ATGCTATAGAAATCGCGGG------------------------------------------ t0437967 2
---------ATGCTATAGAAATCGCGGGGG---------------------------------------- t0077289 6
----------TGCTATAGAAATCGCGGG------------------------------------------ t0068953 7
----------TGCTATAGAAATCGCGGGG----------------------------------------- t1407331 1
----------TGCTATAGAAATCGCGGGGG---------------------------------------- t0032050 20
----------TGCTATAGAAATCGCGGGGGC--------------------------------------- t0016767 50
-----------------------GCGGGGGCGTCCAAAAGGCT--------------------------- t1331634 1
//
mireap
CPIV3-infected-m0143 chr28:29650972:29651042:- 71(nt) -32.50(kcal/mol)
GTACTCTTCCCAGAAAATCCCATGGACGGAGAAGGCTGGTAGGCTCCAGTCCATGGGGTCGCGAAGAGTCA CPIV3-infected-m0143 5
(.(((((((...((...((((((((((((((...(....)...)))).))))))))))))..)))))))).
**********CAGAAAATCCCATGGACGGAGAA************************************** CPIV3-infected-m0143-5p 5
----------CAGAAAATCCCATGGACGGAGAA-------------------------------------- t0101725 5
//
mireap
CPIV3-infected-m0144 chr29:44298961:44299037:+ 77(nt) -39.00(kcal/mol)
GACTTTGCAAAGGAAGGGGCTTCTGAGCTTCTCGGGGCTGACAGCAGGGGGCCAGGAGCCCTCTCCCTTTGAGAGGC CPIV3-infected-m0144 9
..((((.((((((.(((((((((((.((((((....((.....)).))))))))))))))).)).))))))))))..
**********AGGAAGGGGCTTCTGAGCTTC********************************************** CPIV3-infected-m0144-5p 9
----------AGGAAGGGGCTTCTGAGCTTC---------------------------------------------- t0082357 6
----------AGGAAGGGGCTTCTGAGCTTCT--------------------------------------------- t0088477 3
//
mireap
CPIV3-infected-m0145 chr29:48177519:48177609:+ 91(nt) -50.00(kcal/mol)
TGGCCTCCTGTTCTGCACGCCCAGGCACCTCAGGAAGCCCCCTGTGGCTGGGGTTCGGGCGACTTCTGGGGAGCCTGGTGTGCAGAGGGTT CPIV3-infected-m0145 16
.(((((.....((((((((((.((((.((((((((.(((((((......)))....))))...)))))))).)))))))))))))))))))
**********************************************************GCGACTTCTGGGGAGCCTGGTGT********** CPIV3-infected-m0145-3p 16
----------------------------------------------------------GCGACTTCTGGGGAGCCTGG------------- t0405347 1
----------------------------------------------------------GCGACTTCTGGGGAGCCTGGT------------ t0483555 2
----------------------------------------------------------GCGACTTCTGGGGAGCCTGGTG----------- t0053606 3
----------------------------------------------------------GCGACTTCTGGGGAGCCTGGTGT---------- t0057147 5
-----------------------------------------------------------CGACTTCTGGGGAGCCTG-------------- t1674057 1
-----------------------------------------------------------CGACTTCTGGGGAGCCTGG------------- t0497551 2
-----------------------------------------------------------CGACTTCTGGGGAGCCTGGTGT---------- t0078953 2
//
mireap
CPIV3-infected-m0146 chr29:40915475:40915567:- 93(nt) -37.70(kcal/mol)
TGCTGTTTCTCCCAGGTCTAGGGAGGACTCTCAGCCCTTTGGGGGGAGGTGGCCCTCACCCGGACGATGATGCGCTCTGAGATCTGGGCGGCC CPIV3-infected-m0146 6
.((((.....(((((((((..(((((....(((..(.((((((..((((....)))).)))))).).)))..).)))).))))))))))))).
**************************************************************GACGATGATGCGCTCTGAGAT********** CPIV3-infected-m0146-3p 6
--------------------------------------------------------------GACGATGATGCGCTCTGAGA----------- t0044649 3
--------------------------------------------------------------GACGATGATGCGCTCTGAGAT---------- t0157507 3
//
mireap
CPIV3-infected-m0147 chr29:44497004:44497091:- 88(nt) -38.70(kcal/mol)
GCCCTCCCAAAGCACACACTGATGGATTCTGGGAGGGTGGGCTCCAGTTGCCCCCAGCTGCCTTGGGTGATGTCTTCCTGGGGAGGGG CPIV3-infected-m0147 7
.(((((((.(((.(((((((.(.((...(((((..((..(.(....))..)))))))...)).).)))).))))))....))))))).
**********AGCACACACTGATGGATTCTG********************************************************* CPIV3-infected-m0147-5p 7
---------AAGCACACACTGATGGATTCTGG-------------------------------------------------------- t1234761 1
----------AGCACACACTGATGGATTCTG--------------------------------------------------------- t0084361 6
//
mireap
CPIV3-infected-m0148 chr29:45042704:45042798:- 95(nt) -40.20(kcal/mol)
AAGAGACCGGCCCAGCGCTTCCGGGAGCCCGGCGGCGGCGCCCAGTGTCCGCATCCTCCGGCACCTCTCAGGGAGTTTTGGACGTGAGGTCAGAG CPIV3-infected-m0148 5
....((((.((((((.(((((((((((.((((..(((((((...))).)))).....))))...))))).)))))).))))..))..))))....
***************************************************************CCTCTCAGGGAGTTTTGGACGT********** CPIV3-infected-m0148-3p 5
---------------------------------------------------------------CCTCTCAGGGAGTTTTGGACGT---------- t0092194 5
//
mireap
CPIV3-infected-m0149 chr29:48737189:48737286:- 98(nt) -46.60(kcal/mol)
AGCGTGACACACAGGGAGCGTGGGCCCCGTGTTGCTGTGCCGTCCCCGATCGTGATGCACAGGGAGCGTGGGCCCCGTGTCGCTGTGCCGTCCCCGAT CPIV3-infected-m0149 11
..((.(((.(((((.(((((.(((((((((.((.((((((.((((......).))))))))).))))).))))))))).)).)))))..)))..))..
******************************************************************CGTGGGCCCCGTGTCGCTGTGC********** CPIV3-infected-m0149-3p 10
------------------CGTGGGCCCCGTGTTGCTGTGC---------------------------------------------------------- t0749652 1
------------------------------------------------------------------CGTGGGCCCCGTGTCGCTGTG----------- t0069162 1
------------------------------------------------------------------CGTGGGCCCCGTGTCGCTGTGC---------- t0032535 9
//
mireap
CPIV3-infected-m0150 chr29:48737294:48737374:- 81(nt) -47.80(kcal/mol)
GCACAGGGAGCGTGGGCCCCGTGTCGCTGTGCGGTCCCCGAGCGTGACGCACAGGGAGCGTGGGCCCTGTGTCGCTGTGCC CPIV3-infected-m0150 10
((((((.(((((.(((((((((.((.(((((((.(((......).))))))))).))))).))))))))).)).)))))).
**********CGTGGGCCCCGTGTCGCTGTGC************************************************* CPIV3-infected-m0150-5p 10
----------CGTGGGCCCCGTGTCGCTGTG-------------------------------------------------- t0069162 1
----------CGTGGGCCCCGTGTCGCTGTGC------------------------------------------------- t0032535 9
//
mireap
CPIV3-infected-m0151 chr2:25078965:25079064:+ 100(nt) -30.40(kcal/mol)
GTCTCAACTAGTGGACTGCCGGGAAGTCCCACACTATGCATTTAGTAAAACTCATATAGCTTAACAGTGGGCTTCCCTGGTAGCTCAGCATTACTGAATA CPIV3-infected-m0151 10
...(((..((((((((((((((((((.(((((.....((((..((.....))...)).))......))))))))))).))))).))..))))).)))...
******************************************************************GTGGGCTTCCCTGGTAGCTCAGCA********** CPIV3-infected-m0151-3p 10
------------------------------------------------------------------GTGGGCTTCCCTGGTAGCTCAGCA---------- t0047653 10
//
mireap
CPIV3-infected-m0152 chr2:116570323:116570399:+ 77(nt) -47.64(kcal/mol)
GGGTTGGCCAAAAAGTTCGTTCGGGTTTTCTGTACCCCCTCATGAAGAAACCCAGACGAACTTTTTGGCCAGCCCAA CPIV3-infected-m0152 12
((((((((((((((((((((..((((((.((..............))))))))..))))))))))))))))))))..
**********AAAAGTTCGTTCGGGTTTTC*********************************************** CPIV3-infected-m0152-5p 8
*********************************************AGAAACCCAGACGAACTTTTTG********** CPIV3-infected-m0152-3p 4
----------AAAAGTTCGTTCGGGTTTTC----------------------------------------------- t0041802 8
---------------------------------------------AGAAACCCAGACGAACTTTTTG---------- t0115305 4
//
mireap
CPIV3-infected-m0153 chr2:95894407:95894478:- 72(nt) -21.40(kcal/mol)
TGCAGCCAAGGTTTTGAGCTCTTAATCTATGGAAGGTTGATACCAGATAGATCAGAGTTGTAGTTGGCTGTT CPIV3-infected-m0153 6
.((((((((....(((((((((..((((((....(((....)))..)))))).)))))).))))))))))).
**********GTTTTGAGCTCTTAATCTATGG**************************************** CPIV3-infected-m0153-5p 6
----------GTTTTGAGCTCTTAATCTATGG---------------------------------------- t0084286 6
//
mireap
CPIV3-infected-m0154 chr2:101354123:101354217:- 95(nt) -30.50(kcal/mol)
AACATTCCTCTGAGTGTGTGTGTGTGGGTGTGTGTGTGTATAAAACTATGTTTTCTTCATTCACTCATCCATTGATAGACACTTAGTGCTATAAC CPIV3-infected-m0154 5
.......(.((((((((.(((..(((((((.(((.(((...(((((...)))))...))).))).)))))))..))).)))))))).).......
**********TGAGTGTGTGTGTGTGGGTGTGT************************************************************** CPIV3-infected-m0154-5p 5
----------TGAGTGTGTGTGTGTGGGTGTGT-------------------------------------------------------------- t0082126 3
----------TGAGTGTGTGTGTGTGGGTGTGTG------------------------------------------------------------- t0416867 2
//
mireap
CPIV3-infected-m0155 chr2:130050897:130050977:- 81(nt) -36.10(kcal/mol)
ACTGGGTTGGCCAATAAGTTCATTAGGTTTTTCTATAGGACATAACTGAGAAATCCGAACGAACTTTTTGGCCAACCCCAT CPIV3-infected-m0155 39
...(((((((((((.((((((....((..(((((.(((.......)))))))).))....)))))).)))))))))))...
*************************************************GAAATCCGAACGAACTTTTTGG********** CPIV3-infected-m0155-3p 39
-------------------------------------------------GAAATCCGAACGAACTTTTT------------ t0024438 5
-------------------------------------------------GAAATCCGAACGAACTTTTTG----------- t0027965 16
-------------------------------------------------GAAATCCGAACGAACTTTTTGG---------- t0018880 18
//
mireap
CPIV3-infected-m0156 chr2:130614650:130614726:- 77(nt) -18.00(kcal/mol)
TATGGGTGTGTGAGTGTGTGTGTGTGAGTGAGAAGGAGAGAGATCGCCAGTGCATGTGTGCTGCTAGCGGGGCTACA CPIV3-infected-m0156 34
..(((.(.(((.((((..((((..(..((((............))))..)..))))..))))....))).).)))..
**********TGAGTGTGTGTGTGTGAGTGA********************************************** CPIV3-infected-m0156-5p 34
----------TGAGTGTGTGTGTGTGAGTGA---------------------------------------------- t0010376 34
//
mireap
CPIV3-infected-m0157 chr3:18484889:18484959:+ 71(nt) -24.80(kcal/mol)
TGTGTCTGCCTGCCCATGATGTGACTCTGAGCGCCTAGAGGTGTCTCTTGACTGGCCATGGGAAGACCCAT CPIV3-infected-m0157 13
((.((((.....((((((..((.(.((.(((((((....)))).)))..)).).)))))))).)))).)).
**********TGCCCATGATGTGACTCTGAGC*************************************** CPIV3-infected-m0157-5p 13
----------TGCCCATGATGTGACTCTGAG---------------------------------------- t0065945 6
----------TGCCCATGATGTGACTCTGAGC--------------------------------------- t0029978 6
-----------GCCCATGATGTGACTCTGAG---------------------------------------- t0086942 1
//
mireap
CPIV3-infected-m0158 chr3:18485543:18485612:+ 70(nt) -23.90(kcal/mol)
TGTGTCTGCCTGCCCATGATGTGACTCTGAGCGCCTAGAGGTGTCTCTTGACTGGCCATGGGAAGACCCC CPIV3-infected-m0158 13
...((((.....((((((..((.(.((.(((((((....)))).)))..)).).)))))))).))))...
**********TGCCCATGATGTGACTCTGAGC************************************** CPIV3-infected-m0158-5p 13
----------TGCCCATGATGTGACTCTGAG--------------------------------------- t0065945 6
----------TGCCCATGATGTGACTCTGAGC-------------------------------------- t0029978 6
-----------GCCCATGATGTGACTCTGAG--------------------------------------- t0086942 1
//
mireap
CPIV3-infected-m0159 chr3:23768155:23768248:+ 94(nt) -32.10(kcal/mol)
GGCTTCGCACCCCGAAACGCCCATGTCGCCGGTGTGGCCAGGCTGGTACCGTCATCCAGGGGGAATGCCGAGACGGAGGACTGTCAGTGGAGGC CPIV3-infected-m0159 5
.(((((.(((...((....((..((((..((((((..((...((((.........)))).))..)))))).))))..))....)).))))))))
*************************************************************GGAATGCCGAGACGGAGGACTGT********** CPIV3-infected-m0159-3p 5
-------------------------------------------------------------GGAATGCCGAGACGGAGGACTGT---------- t0092281 5
//
mireap
CPIV3-infected-m0160 chr3:38900344:38900429:+ 86(nt) -38.40(kcal/mol)
TAGGTGGATAAGTGTGGCGGGCTACAGTCCATTGGATCTCAAAGAGTCAGACAGGACTGAGCACACCCACACACATATCCGCTTGC CPIV3-infected-m0160 9
((((((((((.((((((..((((.((((((.(((..((.....))..)))...))))))))).)..))))))...)))))))))).
**********AGTGTGGCGGGCTACAGTCCATT***************************************************** CPIV3-infected-m0160-5p 9
---------AAGTGTGGCGGGCTACAG----------------------------------------------------------- t1611258 1
---------AAGTGTGGCGGGCTACAGT---------------------------------------------------------- t0186686 1
---------AAGTGTGGCGGGCTACAGTC--------------------------------------------------------- t0032280 1
---------AAGTGTGGCGGGCTACAGTCC-------------------------------------------------------- t0033664 1
----------AGTGTGGCGGGCTACAGTCC-------------------------------------------------------- t0118097 1
----------AGTGTGGCGGGCTACAGTCCA------------------------------------------------------- t0176710 1
----------AGTGTGGCGGGCTACAGTCCATT----------------------------------------------------- t0177074 3
//
mireap
CPIV3-infected-m0161 chr3:94548578:94548658:+ 81(nt) -49.80(kcal/mol)
ATTGGGTTGGCCAAAAGGTTCATTTGGGTTTCTCCATGCCATCTTACGGAAAAACCTGAATGACCCTTTTGGCCAGCCCAA CPIV3-infected-m0161 38
.(((((((((((((((((.(((((..(((((.(((............))).)))))..))))).)))))))))))))))))
*************************************************AAAAACCTGAATGACCCTTTTG********** CPIV3-infected-m0161-3p 38
-------------------------------------------------AAAAACCTGAATGACCCTTT------------ t0051722 10
-------------------------------------------------AAAAACCTGAATGACCCTTTT----------- t0046924 4
-------------------------------------------------AAAAACCTGAATGACCCTTTTG---------- t0011985 21
-------------------------------------------------AAAAACCTGAATGACCCTTTTGG--------- t0917631 1
--------------------------------------------------AAAACCTGAATGACCCTTTTG---------- t1307176 1
--------------------------------------------------AAAACCTGAATGACCCTTTTGG--------- t0073781 1
//
mireap
CPIV3-infected-m0162 chr3:18552611:18552681:- 71(nt) -24.80(kcal/mol)
TGTGTCTGCCTGCCCATGATGTGACTCTGAGCGCCTAGAGGTGTCTCTTGACTGGCCATGGGAAGACCCAT CPIV3-infected-m0162 13
((.((((.....((((((..((.(.((.(((((((....)))).)))..)).).)))))))).)))).)).
**********TGCCCATGATGTGACTCTGAGC*************************************** CPIV3-infected-m0162-5p 13
----------TGCCCATGATGTGACTCTGAG---------------------------------------- t0065945 6
----------TGCCCATGATGTGACTCTGAGC--------------------------------------- t0029978 6
-----------GCCCATGATGTGACTCTGAG---------------------------------------- t0086942 1
//
mireap
CPIV3-infected-m0163 chr3:49518126:49518221:- 96(nt) -23.10(kcal/mol)
AATAAACAGGTGAAACATGGCTTAAGCATATTGAAGCTCTTGGAAGCACTATGCTGCTGTTGCTGTTAAGTTGCTCAGTCGTGTCAGACTCTTTAT CPIV3-infected-m0163 14
.(((((.((.....((((((((..((((..(((((((...(((.(((.....))).)))..))).))))..)))).))))))))....)).)))))
*****************************************************************TTAAGTTGCTCAGTCGTGTCA********** CPIV3-infected-m0163-3p 14
-----------------------------------------------------------------TTAAGTTGCTCAGTCGTGTCA---------- t0025447 12
------------------------------------------------------------------TAAGTTGCTCAGTCGTGTCA---------- t0112099 2
//
mireap
CPIV3-infected-m0164 chr3:119408297:119408363:- 67(nt) -25.60(kcal/mol)
CCCAGCCTCCCTTGGGTCCCGCGTCCGGCTCTGCCTCCCTGGGCCTTGCGGTGTCCGTCTGTCTGGC CPIV3-infected-m0164 6
.((((.(.....((((..(((((...(((((.........))))).)))))..))))...).)))).
**********CTTGGGTCCCGCGTCCGGCTCT*********************************** CPIV3-infected-m0164-5p 6
----------CTTGGGTCCCGCGTCCGGCTCT----------------------------------- t0075496 6
//
mireap
CPIV3-infected-m0165 chr4:14811080:14811174:+ 95(nt) -21.50(kcal/mol)
TTGGTGATGGACAGGAAGGCCTGGTGTGCTGAGATTCATGAGTTCACAAAGAGTCAGACATGACTGAGTGACTAGACTGAACTGAACTGAACTAC CPIV3-infected-m0165 9
.((((...(..(((...((.(((((.((((.((..(((((.((((.....))).)...))))))).))))))))).))...)))..)...)))).
****************************************************************TGAGTGACTAGACTGAACTGA********** CPIV3-infected-m0165-3p 9
---------------------------------------------------------------CTGAGTGACTAGACTGAACTG----------- t0910782 1
----------------------------------------------------------------TGAGTGACTAGACTGAACTG----------- t1186628 1
----------------------------------------------------------------TGAGTGACTAGACTGAACTGA---------- t0038544 3
----------------------------------------------------------------TGAGTGACTAGACTGAACTGAA--------- t0599061 1
-----------------------------------------------------------------GAGTGACTAGACTGAACTG----------- t0336199 1
-----------------------------------------------------------------GAGTGACTAGACTGAACTGA---------- t0081533 2
//
mireap
CPIV3-infected-m0166 chr4:44249760:44249843:+ 84(nt) -31.00(kcal/mol)
TATTGGATTGACCAAAAAGTTCTTTTGGGTCTTTCTTGTAAGATGGTATATGAAAACTTGAACGAACTTTTTGGCCAACCCAAT CPIV3-infected-m0166 5
.(((((.(((.(((((((((((.((..(((.((((.((((......)))).)))))))..)).))))))))))).))).)))))
****************************************************AAAACTTGAACGAACTTTTTGG********** CPIV3-infected-m0166-3p 5
----------------------------------------------------AAAACTTGAACGAACTTTTTG----------- t1725295 1
----------------------------------------------------AAAACTTGAACGAACTTTTTGG---------- t0188099 3
----------------------------------------------------AAAACTTGAACGAACTTTTTGGC--------- t0800990 1
//
mireap
CPIV3-infected-m0167 chr4:100104145:100104222:+ 78(nt) -39.30(kcal/mol)
TAGGTCAGCCAAAAAGTTCGTTCAAGTTTTTCCATAACATCTTACGGAAAAACTAGAATGAACTTTTTGGCCAACCCA CPIV3-infected-m0167 50
..(((..((((((((((((((((.(((((((((.(((....))).))))))))).))))))))))))))))..)))..
***********************************************AAAAACTAGAATGAACTTTTT********** CPIV3-infected-m0167-3p 50
---------------------------------------------GGAAAAACTAGAATGAACTTT------------ t0162580 3
---------------------------------------------GGAAAAACTAGAATGAACTTTT----------- t0024579 14
----------------------------------------------GAAAAACTAGAATGAACTTTT----------- t0164140 3
-----------------------------------------------AAAAACTAGAATGAACTTT------------ t1331228 1
-----------------------------------------------AAAAACTAGAATGAACTTTT----------- t0060096 9
-----------------------------------------------AAAAACTAGAATGAACTTTTT---------- t0029018 16
-----------------------------------------------AAAAACTAGAATGAACTTTTTG--------- t0069160 2
------------------------------------------------AAAACTAGAATGAACTTTTT---------- t0151342 1
------------------------------------------------AAAACTAGAATGAACTTTTTGG-------- t0072550 1
//
mireap
CPIV3-infected-m0168 chr4:119142841:119142921:+ 81(nt) -47.20(kcal/mol)
AGAGGCGAGCTCGGGGCCCAGGGCCGGTGTGTTTGTTGCCTTAGGAACACACGCGTCCTTGGATCCTGACTCGCCTGGGAA CPIV3-infected-m0168 36
..(((((((.(((((..((((((.((((((((((.(......).)))))))).)).))))))..)))))))))))).....
**********TCGGGGCCCAGGGCCGGTGTGT************************************************* CPIV3-infected-m0168-5p 4
************************************************ACACGCGTCCTTGGATCCTGACT********** CPIV3-infected-m0168-3p 32
----------TCGGGGCCCAGGGCCGGTGTGT------------------------------------------------- t0059569 3
----------TCGGGGCCCAGGGCCGGTGTGTT------------------------------------------------ t0764214 1
-----------------------------------------------CACACGCGTCCTTGGATCCTGA------------ t0448638 2
------------------------------------------------ACACGCGTCCTTGGATCCTG------------- t1536943 1
------------------------------------------------ACACGCGTCCTTGGATCCTGA------------ t0041244 11
------------------------------------------------ACACGCGTCCTTGGATCCTGAC----------- t0045778 4
------------------------------------------------ACACGCGTCCTTGGATCCTGACT---------- t0015617 12
-------------------------------------------------CACGCGTCCTTGGATCCTGA------------ t1085045 1
-------------------------------------------------CACGCGTCCTTGGATCCTGACT---------- t0051653 1
//
mireap
CPIV3-infected-m0169 chr4:63184598:63184678:- 81(nt) -37.92(kcal/mol)
ATTGGGTTGGCCAAAGAATTTGTTTGGGTTTTTCCAAAAGATGTTATGAAAGACCTGAATGAACTTTTTGGCCAACCTTGT CPIV3-infected-m0169 10
...((((((((((((((.((..((..((((((((.............))))))))..))..)).))))))))))))))...
*************************************************AAGACCTGAATGAACTTTTTGG********** CPIV3-infected-m0169-3p 10
-------------------------------------------------AAGACCTGAATGAACTTTTT------------ t1760075 1
-------------------------------------------------AAGACCTGAATGAACTTTTTG----------- t1174544 1
-------------------------------------------------AAGACCTGAATGAACTTTTTGG---------- t0059868 7
--------------------------------------------------AGACCTGAATGAACTTTTTGG---------- t0539817 1
//
mireap
CPIV3-infected-m0170 chr4:70863750:70863843:- 94(nt) -28.00(kcal/mol)
TATTTATTTGGCTGCACTGGGTCTTAATCGCAGTACATGGGATCTTTGATTCCCCGTTGCAGCGTGCGGGATCTTTAGTTGTGCCACGTGGGAT CPIV3-infected-m0170 11
..(((((.((((.((((((((((((...(((.(((...((((........))))...))).)))...)))))))..)).))))))).)))))..
****************************************************************TGCGGGATCTTTAGTTGTGC********** CPIV3-infected-m0170-3p 11
----------------------------------------------------------------TGCGGGATCTTTAGTTGTGC---------- t0041829 11
//
mireap
CPIV3-infected-m0171 chr4:86669282:86669364:- 83(nt) -39.62(kcal/mol)
TATTGGGTTGGCCAAAAAGTTCATTTGGGCTTTTTCATAAGATGTTACAGAAAAACCCTGATGAACTTTTTGATCAACCCAAT CPIV3-infected-m0171 48
.(((((((((..(((((((((((((.(((.((((((.............))))))))).)))))))))))))..)))))))))
***************************************************AAAACCCTGATGAACTTTTTGA********** CPIV3-infected-m0171-3p 48
---------------------------------------------------AAAACCCTGATGAACTTTTTG----------- t0068593 4
---------------------------------------------------AAAACCCTGATGAACTTTTTGA---------- t0007459 44
//
mireap
CPIV3-infected-m0172 chr4:100104144:100104224:- 81(nt) -47.10(kcal/mol)
ATTGGGTTGGCCAAAAAGTTCATTCTAGTTTTTCCGTAAGATGTTATGGAAAAACTTGAACGAACTTTTTGGCTGACCTAA CPIV3-infected-m0172 12
.((((((..((((((((((((.(((.(((((((((((((....))))))))))))).))).))))))))))))..))))))
*************************************************AAAAACTTGAACGAACTTTTTG********** CPIV3-infected-m0172-3p 12
-------------------------------------------------AAAAACTTGAACGAACTTTTTG---------- t0069897 7
--------------------------------------------------AAAACTTGAACGAACTTTTTG---------- t1725295 1
--------------------------------------------------AAAACTTGAACGAACTTTTTGG--------- t0188099 3
--------------------------------------------------AAAACTTGAACGAACTTTTTGGC-------- t0800990 1
//
mireap
CPIV3-infected-m0173 chr5:63016483:63016576:+ 94(nt) -34.70(kcal/mol)
TCGTTAGTATAGTGGTTAGTATCCCCGCCTGTCACGCGGGAGACCGGGGTTCAATTCCCCGACGGGGAGGTTGGTACTTATTTTTTACTAACCA CPIV3-infected-m0173 10
..(((((((....(((.((((((.((.((((((....((....))((((.......))))))))))..))..)))))).)))...)))))))..
************************************************************GACGGGGAGGTTGGTACTTATTTT********** CPIV3-infected-m0173-3p 9
-----------------------------------------------------------CGACGGGGAGGTTGGTACTTA-------------- t1442149 1
-----------------------------------------------------------CGACGGGGAGGTTGGTACTTATTT----------- t0382398 2
------------------------------------------------------------GACGGGGAGGTTGGTACTTA-------------- t1149617 1
------------------------------------------------------------GACGGGGAGGTTGGTACTTATT------------ t0795700 1
------------------------------------------------------------GACGGGGAGGTTGGTACTTATTTT---------- t0104922 4
---------------------------------------------------------------------GTTGGTACTTATTTTTTA------- t1595337 1
//
mireap
CPIV3-infected-m0174 chr5:70454233:70454310:+ 78(nt) -25.62(kcal/mol)
TAGGTAATATATGGATCTGATCATGTTTCTCTTTGACTGACATGTCATAAGGGAGAGGCCAGATCCAACAACTTCTGG CPIV3-infected-m0174 11
((((.......((((((((..(...((((((((((((......)))).)))))))))..))))))))......)))).
**********ATGGATCTGATCATGTTTCTCT********************************************** CPIV3-infected-m0174-5p 11
----------ATGGATCTGATCATGTTTC------------------------------------------------- t0157967 3
----------ATGGATCTGATCATGTTTCTCT---------------------------------------------- t0144051 3
----------ATGGATCTGATCATGTTTCTCTT--------------------------------------------- t0073839 3
----------ATGGATCTGATCATGTTTCTCTTTGA------------------------------------------ t0305480 2
//
mireap
CPIV3-infected-m0175 chr5:94727152:94727234:+ 83(nt) -39.40(kcal/mol)
TATTGGGTTGCCCAAAAGGTTCATTCGGGTTTTTCCTTAAGATGTTACAGAAAAACTCGAGCAAACTTTTTGGCCAACCCAGT CPIV3-infected-m0175 5
.(((((((((.((((((((((..((((((((((((..(((....)))..))))))))))))..)))))))))).)))))))))
***************************************************AAAACTCGAGCAAACTTTTTGG********** CPIV3-infected-m0175-3p 5
---------------------------------------------------AAAACTCGAGCAAACTTTTT------------ t1101433 1
---------------------------------------------------AAAACTCGAGCAAACTTTTTG----------- t0133765 2
---------------------------------------------------AAAACTCGAGCAAACTTTTTGG---------- t0074601 2
//
mireap
CPIV3-infected-m0176 chr5:100948781:100948857:+ 77(nt) -34.40(kcal/mol)
TATTGAGTTGGCCAAAAAGTTCCTTTGGAATTTTCCATGTTATGGAAAACTTGAACGAACTTTTTGGCCAACCTAAT CPIV3-infected-m0176 5
.((((.((((((((((((((((.((..(..((((((((...)))))))).)..)).)))))))))))))))).))))
*********************************************AAAACTTGAACGAACTTTTTGG********** CPIV3-infected-m0176-3p 5
---------------------------------------------AAAACTTGAACGAACTTTTTG----------- t1725295 1
---------------------------------------------AAAACTTGAACGAACTTTTTGG---------- t0188099 3
---------------------------------------------AAAACTTGAACGAACTTTTTGGC--------- t0800990 1
//
mireap
CPIV3-infected-m0177 chr5:112083850:112083929:+ 80(nt) -53.50(kcal/mol)
CGGGCCCTCCATGTCCGCGGGTTCCCTGTCCCAGGTTGGTTGAGTTCACGGGTGCGGAACCCGCGGATACGGAGGGCCGA CPIV3-infected-m0177 8
..((((((((.(((((((((((((((...(((....(((......))).))).).)))))))))))))).))))))))..
**********ATGTCCGCGGGTTCCCTGTCC************************************************* CPIV3-infected-m0177-5p 8
----------ATGTCCGCGGGTTCCCTGTC-------------------------------------------------- t0058888 1
----------ATGTCCGCGGGTTCCCTGTCC------------------------------------------------- t0025035 4
----------ATGTCCGCGGGTTCCCTGTCCC------------------------------------------------ t0244044 1
----------ATGTCCGCGGGTTCCCTGTCCCA----------------------------------------------- t0086995 1
-----------TGTCCGCGGGTTCCCTGTCC------------------------------------------------- t1517365 1
//
mireap
CPIV3-infected-m0178 chr5:117120178:117120276:+ 99(nt) -55.10(kcal/mol)
GTGCCGGCGGGGTGAGGTAGTAGGTTGTGTGGTTTCAGGGTAGTGATGTTGCCCCCTCGGAAGATAACTATACAACCTACTGCCTTCCTCGAGGGGCCC CPIV3-infected-m0178 6
((.((..(((((.(((((((((((((((((((((...((((((.....))))))..((....)).)))))))))))))))))))))))))).)).))..
*******************************************************************CTATACAACCTACTGCCTTCCT********** CPIV3-infected-m0178-3p 6
-------------------------------------------------------------------CTATACAACCTACTGCCTTCCT---------- t0008685 6
//
mireap
CPIV3-infected-m0179 chr5:57771042:57771116:- 75(nt) -19.60(kcal/mol)
CAAATACTGAGAGATGGGGCTGGGGACGTTGGAACAAAGGGCTGTAACATCCCTCCTTTCTCTATACAGCCTGAG CPIV3-infected-m0179 12
......((((((((.(((...(((((.((((.(.(.....).).)))).)))))))).)))))...)))......
**********GAGATGGGGCTGGGGACGTT********************************************* CPIV3-infected-m0179-5p 12
----------GAGATGGGGCTGGGGACGTT--------------------------------------------- t0046906 12
//
mireap
CPIV3-infected-m0180 chr5:82748035:82748107:- 73(nt) -29.70(kcal/mol)
GATGTCAGCTCCCAGCTCGGTGCCTGCCCGGATTCCTGACATGGTGTAGGGCCGAGAGGGTGGGGAAGGCGGG CPIV3-infected-m0180 6
..((((..(((((..((((((.((((((((...........))).)))))))))))...).))))..))))..
*****************************************TGGTGTAGGGCCGAGAGGGTGG********** CPIV3-infected-m0180-3p 6
-----------------------------------------TGGTGTAGGGCCGAGAGGGTG----------- t1671760 1
-----------------------------------------TGGTGTAGGGCCGAGAGGGTGG---------- t0104840 4
-----------------------------------------TGGTGTAGGGCCGAGAGGGTGGG--------- t1562111 1
//
mireap
CPIV3-infected-m0181 chr5:114923530:114923610:- 81(nt) -26.50(kcal/mol)
AGTAGTCAAGGGTAGGCCGTCACATCGGGCTTCTCTGCTGGCTCAGTCGGTAAAGAATCAGCCTCCAGTGCGGGAGACTGC CPIV3-infected-m0181 8
.((((((.........(((.(((...((((((((.(((((((...))))))).)))...)))))...))))))..))))))
***********************************************CGGTAAAGAATCAGCCTCCAGTGC********** CPIV3-infected-m0181-3p 8
-----------------------------------------------CGGTAAAGAATCAGCCTCC--------------- t0407219 2
-----------------------------------------------CGGTAAAGAATCAGCCTCCAGT------------ t0888313 1
-----------------------------------------------CGGTAAAGAATCAGCCTCCAGTG----------- t0376259 2
-----------------------------------------------CGGTAAAGAATCAGCCTCCAGTGC---------- t0162763 3
//
mireap
CPIV3-infected-m0182 chr6:2363096:2363179:+ 84(nt) -28.60(kcal/mol)
TCCAAGCAGTCCACCTCCCATCGACTGCCTTAGTGGCCCGGGCAGCCAGCCCTGATGGCAGAGCTGAGATGGTGTGTGTTTATT CPIV3-infected-m0182 6
...(((((...((((((.((.(..(((((((((.(((..((....)).))))))).))))).).)).)).))))..)))))...
****************************************************TGATGGCAGAGCTGAGATGGTG********** CPIV3-infected-m0182-3p 6
----------------------------------------------------TGATGGCAGAGCTGAGATGGTG---------- t0113047 4
----------------------------------------------------TGATGGCAGAGCTGAGATGGTGTG-------- t1615823 1
-----------------------------------------------------GATGGCAGAGCTGAGATGGTGTG-------- t0723137 1
//
mireap
CPIV3-infected-m0183 chr6:13234979:13235054:+ 76(nt) -36.90(kcal/mol)
CGTTTGGCCAAAAAGTTCGTTCGGGTTTTCCATGAAGATGGTACAGGAAAACCCAAATGAATTTTTTGGCTAATCC CPIV3-infected-m0183 8
...((((((((((((((((((.(((((((((.((.........))))))))))).))))))))))))))))))...
**********AAAAGTTCGTTCGGGTTTTC********************************************** CPIV3-infected-m0183-5p 8
----------AAAAGTTCGTTCGGGTTTTC---------------------------------------------- t0041802 8
//
mireap
CPIV3-infected-m0184 chr6:25373216:25373300:+ 85(nt) -37.50(kcal/mol)
CGACTGAGCAACTTCACTTTCACTTTCTAAAGGGAGCCAGTCATGGTTCAGCCTGGGAAGAGGACTGTGGAGTTCACCTCAGTCT CPIV3-infected-m0184 24
.(((((((.((((((((..((.(((((((....((((((....))))))....)))))))..))..))))))))...))))))).
*****************************************************TGGGAAGAGGACTGTGGAGTTC********** CPIV3-infected-m0184-3p 24
-----------------------------------------------------TGGGAAGAGGACTGTGGAG------------- t0286469 2
-----------------------------------------------------TGGGAAGAGGACTGTGGAGT------------ t0082363 5
-----------------------------------------------------TGGGAAGAGGACTGTGGAGTT----------- t0047069 5
-----------------------------------------------------TGGGAAGAGGACTGTGGAGTTC---------- t0041781 12
//
mireap
CPIV3-infected-m0185 chr6:92967717:92967809:+ 93(nt) -43.10(kcal/mol)
AGTGGCGGAGGGCTGGGCTCCGCGCGGCAGCGCCCGCCACCGGGGGGACCGTAAAAGGTTGGAGCGGGCTGGGGAGGTGTGGCTCTTCCTGCG CPIV3-infected-m0185 5
.(..(.(((((((((.(((((.(.((((..((((((((....((....))......)).))).))).)))))))).)).))))))))))..).
************************************************************GGAGCGGGCTGGGGAGGTGTGGC********** CPIV3-infected-m0185-3p 5
------------------------------------------------------------GGAGCGGGCTGGGGAGGTGTGG----------- t1051871 1
------------------------------------------------------------GGAGCGGGCTGGGGAGGTGTGGC---------- t0122809 4
//
mireap
CPIV3-infected-m0186 chr6:107740613:107740696:- 84(nt) -40.20(kcal/mol)
GGTCAGTAGAGGCACGTGTGCCTTTTCTGCACATTTGTATAGACGTACGCACATGTCAGTAGAGGCGCGTGTGCCTTTTCTGCA CPIV3-infected-m0186 7
.(.(((.((((((((((((((((((.(((.((((.((..((....))..)).))))))).)))))))))))))))))).)))).
***************************************************CATGTCAGTAGAGGCGCGTGTGC********** CPIV3-infected-m0186-3p 7
---------------------------------------------------CATGTCAGTAGAGGCGCGTGT------------ t0050557 1
---------------------------------------------------CATGTCAGTAGAGGCGCGTGTG----------- t0102881 2
---------------------------------------------------CATGTCAGTAGAGGCGCGTGTGC---------- t0049520 4
//
mireap
CPIV3-infected-m0187 chr7:12981634:12981715:+ 82(nt) -40.10(kcal/mol)
GCTTGACTCCTGTTCCTGCTGAACTGAGCCAGTGTGCACAAATCAACTGTGTTTCAGCTCAGTAGGCACGGGAGGCAGAGCC CPIV3-infected-m0187 6
((((..(((((((.((((((((.((((((((((............)))).).))))).)))))))).)))))))...)))).
**********TGTTCCTGCTGAACTGAGCC**************************************************** CPIV3-infected-m0187-5p 6
----------TGTTCCTGCTGAACTGAGCC---------------------------------------------------- t0162917 3
----------TGTTCCTGCTGAACTGAGCCAGT------------------------------------------------- t0065717 2
-----------GTTCCTGCTGAACTGAGCCAGT------------------------------------------------- t0174156 1
//
mireap
CPIV3-infected-m0188 chr7:19291711:19291794:+ 84(nt) -37.20(kcal/mol)
CGGGAGGCGGGTGTGAGACCCTGGGCCGGCCTGCGGACGTGCTCACTCACCCTCTGCCCGCTCTCTGTCTTACAGCAGCTCCCA CPIV3-infected-m0188 12
.(((((.(.(.((((((((...((((.(((..(.((..(((......))))).).))).))))...)))))))).).)))))).
***************************************************CTCTGCCCGCTCTCTGTCTTACA********** CPIV3-infected-m0188-3p 12
---------------------------------------------------CTCTGCCCGCTCTCTGTCTTA------------ t0711401 1
---------------------------------------------------CTCTGCCCGCTCTCTGTCTTAC----------- t0029233 2
---------------------------------------------------CTCTGCCCGCTCTCTGTCTTACA---------- t0034629 8
---------------------------------------------------CTCTGCCCGCTCTCTGTCTTACAG--------- t0068604 1
//
mireap
CPIV3-infected-m0189 chr7:60562894:60562974:+ 81(nt) -39.90(kcal/mol)
ATTGGGTTGGCCAAAAAGTTCACTCAGGTTTTTCTATGAGATTGTTTGGAAAAACCTGAATGAACCTTTTGTCCAACTCAA CPIV3-infected-m0189 13
.(((((((((.(((((.(((((.(((((((((((((..........))))))))))))).))))).))))).)))))))))
*************************************************AAAAACCTGAATGAACCTTTTG********** CPIV3-infected-m0189-3p 13
-------------------------------------------------AAAAACCTGAATGAACCTTTT----------- t0133515 1
-------------------------------------------------AAAAACCTGAATGAACCTTTTG---------- t0030938 6
--------------------------------------------------AAAACCTGAATGAACCTTTTG---------- t0115024 1
--------------------------------------------------AAAACCTGAATGAACCTTTTGT--------- t0046698 4
---------------------------------------------------AAACCTGAATGAACCTTTTG---------- t1388499 1
//
mireap
CPIV3-infected-m0190 chr7:68496847:68496929:+ 83(nt) -25.90(kcal/mol)
ACTGGGTTTCCCAAAAAGCTCATTTGAGGTTTTTTGTACCATCTTATGGAAAAACCTGAATGAACTTTTTTGGCCAACTCAAT CPIV3-infected-m0190 5
..((((((..((((((((.((((((.((((((((....((((...)))))))))))))))))).).)))))))..))))))..
**************************************************AAAACCTGAATGAACTTTTTTGG********** CPIV3-infected-m0190-3p 5
--------------------------------------------------AAAACCTGAATGAACTTTTTTGG---------- t0094625 5
//
mireap
CPIV3-infected-m0191 chr7:3988815:3988893:- 79(nt) -41.60(kcal/mol)
CCAGTGTGTCCATGCCCACACGCGTACGCCAGCGTGACTTCACCTGCTGGTGTGTGCGTGTGGCTGCTGACATGACCTG CPIV3-infected-m0191 9
.(((.(((((...(((((((((((((((((((((((....)))..))))))))))))))))))..)).)))))...)))
***********************************************TGGTGTGTGCGTGTGGCTGCTG********** CPIV3-infected-m0191-3p 9
-----------------------------------------------TGGTGTGTGCGTGTGGCTG------------- t0174275 3
-----------------------------------------------TGGTGTGTGCGTGTGGCTGCTG---------- t0076083 6
//
mireap
CPIV3-infected-m0192 chr7:72850870:72850954:- 85(nt) -48.00(kcal/mol)
ATATTGGGTTGGCCAGAAAGTTTGTGTTCAGATTTTTCCCTAATGGCATGGAAAAACTGGGCTGAACTTTTTGGCCAACCCAATA CPIV3-infected-m0192 8
.(((((((((((((((((((((((.((((((.(((((((..........))))))))))))))))))))))))))))))))))))
*****************************************************AAACTGGGCTGAACTTTTTGGC********** CPIV3-infected-m0192-3p 8
-----------------------------------------------------AAACTGGGCTGAACTTTTT------------- t0091705 1
-----------------------------------------------------AAACTGGGCTGAACTTTTTGG----------- t0277366 1
-----------------------------------------------------AAACTGGGCTGAACTTTTTGGC---------- t0068813 5
------------------------------------------------------AACTGGGCTGAACTTTTTGG----------- t1730821 1
//
mireap
CPIV3-infected-m0193 chr7:77471010:77471090:- 81(nt) -31.00(kcal/mol)
ACTGGGTTGACCAAAAGCTCATTTCAGTTTTCCCATAAGATGTTATGGAAAAACCTGAATGAACTTTTTGTCCAACCCAAT CPIV3-infected-m0193 5
..(((((((((.(((((.((((((..(((((.((((((....)))))).)))))..)))))).))))).)).)))))))..
*************************************************AAAACCTGAATGAACTTTTTGT********** CPIV3-infected-m0193-3p 5
-------------------------------------------------AAAACCTGAATGAACTTTTTGT---------- t0049835 5
//
mireap
CPIV3-infected-m0194 chr7:83830828:83830906:- 79(nt) -41.32(kcal/mol)
CAAACGCTGCTGAGAGGTCTGTAATAACTAACATTTATGTAGAGGTTGTTAGTTATTAGACCTCTCAGCAGCTCAGCTG CPIV3-infected-m0194 27
.....((((((((((((((((..((((((((((.............)))))))))))))))))))))))))).......
**********TGAGAGGTCTGTAATAACTAACA********************************************** CPIV3-infected-m0194-5p 12
************************************************TTAGTTATTAGACCTCTCAGC********** CPIV3-infected-m0194-3p 15
----------TGAGAGGTCTGTAATAACTAAC----------------------------------------------- t0024590 4
----------TGAGAGGTCTGTAATAACTAACA---------------------------------------------- t0015855 8
------------------------------------------------TTAGTTATTAGACCTCTC------------- t0092044 5
------------------------------------------------TTAGTTATTAGACCTCTCAG----------- t0164059 1
------------------------------------------------TTAGTTATTAGACCTCTCAGC---------- t0013436 9
//
mireap
CPIV3-infected-m0195 chr7:96006968:96007053:- 86(nt) -34.40(kcal/mol)
TATGTTTTTGGATTCAGTCGTCTCAGGAAATAGGCAATAACTCTGGTTCATATTGATATGTCCTGAGACGCGGAATCCAATCTCAT CPIV3-infected-m0195 5
.(((...((((((((.(.((((((((((.(((..(((((((....))...))))).))).))))))))))).))))))))...)))
****************************************************TTGATATGTCCTGAGACGCGGAAT********** CPIV3-infected-m0195-3p 5
----------------------------------------------------TTGATATGTCCTGAGACGCGGA------------ t0337141 1
----------------------------------------------------TTGATATGTCCTGAGACGCGGAA----------- t0167611 1
----------------------------------------------------TTGATATGTCCTGAGACGCGGAAT---------- t0218785 3
//
mireap
CPIV3-infected-m0196 chr7:109064437:109064522:- 86(nt) -31.70(kcal/mol)
AGGGCCCGCTGACCCATCAAATGCTCCTCCTGTCCAGATGCGCGACTTACTATCAGGCAGGGCAGATGATGGGGAAACAGGACCTA CPIV3-infected-m0196 6
.(((((.(.(..(((((((..(((.(((((((.....................)))).))))))..)))))))..).).)).))).
********************************************************GCAGGGCAGATGATGGGGAA********** CPIV3-infected-m0196-3p 6
--------------------------------------------------------GCAGGGCAGATGATGGGGA----------- t0066187 3
--------------------------------------------------------GCAGGGCAGATGATGGGGAA---------- t0159107 3
//
mireap
CPIV3-infected-m0197 chr8:915046:915136:+ 91(nt) -33.10(kcal/mol)
TGTGACCACCTCGTGCCTAAAGGTTTGTGCTCTCGTCACTCAGTGCACAAGTTTACTCGAGACCCAGACCTCAAGGTCAGACTGGTCACAT CPIV3-infected-m0197 46
((((((((..((..((((..(((((((.(.(((((......((((........))))))))).))))))))..))))..)).)))))))).
**********TCGTGCCTAAAGGTTTGTGCTCT********************************************************** CPIV3-infected-m0197-5p 46
----------TCGTGCCTAAAGGTTTGTGCTCT---------------------------------------------------------- t0012530 25
----------TCGTGCCTAAAGGTTTGTGCTCTC--------------------------------------------------------- t0095425 4
----------TCGTGCCTAAAGGTTTGTGCTCTCG-------------------------------------------------------- t0020917 8
----------TCGTGCCTAAAGGTTTGTGCTCTCGT------------------------------------------------------- t0048530 4
-----------CGTGCCTAAAGGTTTGTGCTCT---------------------------------------------------------- t0177209 2
-----------CGTGCCTAAAGGTTTGTGCTCTC--------------------------------------------------------- t0514299 1
-----------CGTGCCTAAAGGTTTGTGCTCTCGTC------------------------------------------------------ t0838973 1
------------GTGCCTAAAGGTTTGTGCTCTCG-------------------------------------------------------- t0455753 1
//
mireap
CPIV3-infected-m0198 chr8:36178829:36178909:+ 81(nt) -40.50(kcal/mol)
ATTGGGTTGCCCCAAAGGTTCATTCCAGTTTTTCTGTAAGGTGTCATGGAAAAACCTGAATGAACCTTTTGGCCAACCCAA CPIV3-infected-m0198 10
.((((((((.((.((((((((((((..((((((((((........))))))))))..)))))))))))).)).))))))))
*************************************************AAAAACCTGAATGAACCTTTTG********** CPIV3-infected-m0198-3p 10
-------------------------------------------------AAAAACCTGAATGAACCTTTT----------- t0133515 1
-------------------------------------------------AAAAACCTGAATGAACCTTTTG---------- t0030938 6
--------------------------------------------------AAAACCTGAATGAACCTTTTG---------- t0115024 1
--------------------------------------------------AAAACCTGAATGAACCTTTTGG--------- t0097780 1
---------------------------------------------------AAACCTGAATGAACCTTTTG---------- t1388499 1
//
mireap
CPIV3-infected-m0199 chr8:58168635:58168722:+ 88(nt) -30.40(kcal/mol)
TCTTCAGCATGTGGTCTTCCCTGGTAGCTCAGTCAGTAAAGAATCTGCCTGCAATGCAGGGGACCAGACTGCCTGCAGCACAGGAGAA CPIV3-infected-m0199 11
(((((.(((.(..(((((((((.(((...(((.(((........))).)))...))).)))))..))))..).)))......))))).
**********GTGGTCTTCCCTGGTAGCTC********************************************************** CPIV3-infected-m0199-5p 11
----------GTGGTCTTCCCTGGTAGCT----------------------------------------------------------- t0391900 2
----------GTGGTCTTCCCTGGTAGCTC---------------------------------------------------------- t0063103 8
----------GTGGTCTTCCCTGGTAGCTCAG-------------------------------------------------------- t1101629 1
//
mireap
CPIV3-infected-m0200 chr8:75057119:75057194:+ 76(nt) -28.20(kcal/mol)
CACGTGGGCTTCTCTAGTTGAGGCACATGGGCTCTAGAGGGAGCGCTTAGTACGCTGGGACTTAGTCGCCCTGTGG CPIV3-infected-m0200 5
((((.((((..((..((((..(((((..(.(((((....))))).)...))..)))..)))).))..)))))))).
**********TCTCTAGTTGAGGCACATGGGCTC****************************************** CPIV3-infected-m0200-5p 5
----------TCTCTAGTTGAGGCACATGGGCTC------------------------------------------ t0101651 5
//
mireap
CPIV3-infected-m0201 chr8:83009604:83009685:+ 82(nt) -31.74(kcal/mol)
TCTGGCTGCTTGGGTTCCTGGCATGCTGATTTGTGACTTAAGATTAAAATCACATTGCCAGGGATTACCACGCAACCACGAC CPIV3-infected-m0201 39
(((((.(((.(((((((((((((((.((((((..............)))))))).))))))))))..))).))).))).)).
**********TGGGTTCCTGGCATGCTGATT*************************************************** CPIV3-infected-m0201-5p 31
************************************************ATCACATTGCCAGGGATTACCACG********** CPIV3-infected-m0201-3p 8
---------TTGGGTTCCTGGCATGCTGAT---------------------------------------------------- t1170809 1
----------TGGGTTCCTGGCATGCTGA----------------------------------------------------- t0094150 5
----------TGGGTTCCTGGCATGCTGAT---------------------------------------------------- t0083068 2
----------TGGGTTCCTGGCATGCTGATT--------------------------------------------------- t0014641 18
----------TGGGTTCCTGGCATGCTGATTT-------------------------------------------------- t0027407 5
------------------------------------------------ATCACATTGCCAGGGATTACCACG---------- t0031471 7
-------------------------------------------------TCACATTGCCAGGGATTACCACG---------- t0087576 1
//
mireap
CPIV3-infected-m0202 chr8:94849965:94850042:+ 78(nt) -25.80(kcal/mol)
TAAATCGATCAAAAAGTTTGTTCTAGCTTTTTCATAACATCATATCGAAAAACTAGAATGAACTTTTTGGCCAATCCA CPIV3-infected-m0202 33
......(..(((((((((..((((((.(((((((((......))).))))))))))))..)))))))))..)......
***********************************************AAAAACTAGAATGAACTTTTT********** CPIV3-infected-m0202-3p 33
----------------------------------------------GAAAAACTAGAATGAACTTTT----------- t0164140 3
-----------------------------------------------AAAAACTAGAATGAACTTT------------ t1331228 1
-----------------------------------------------AAAAACTAGAATGAACTTTT----------- t0060096 9
-----------------------------------------------AAAAACTAGAATGAACTTTTT---------- t0029018 16
-----------------------------------------------AAAAACTAGAATGAACTTTTTG--------- t0069160 2
------------------------------------------------AAAACTAGAATGAACTTTTT---------- t0151342 1
------------------------------------------------AAAACTAGAATGAACTTTTTGG-------- t0072550 1
//
mireap
CPIV3-infected-m0203 chr8:104435471:104435539:+ 69(nt) -37.40(kcal/mol)
TGTAGTACAGTTGGTCCTCCATATCCACGGGTTCCTCATCCTTGCGTATGGAGGACTGTCTGTACTATT CPIV3-infected-m0203 26
.(((((((((.(((((((((((((.((.((((.....)))).)).))))))))))))).))))))))).
**************************************TCCTTGCGTATGGAGGACTGT********** CPIV3-infected-m0203-3p 26
--------------------------------------TCCTTGCGTATGGAGGACTG----------- t0200923 3
--------------------------------------TCCTTGCGTATGGAGGACTGT---------- t0020443 20
--------------------------------------TCCTTGCGTATGGAGGACTGTC--------- t0033147 2
-----------------------------------------TTGCGTATGGAGGACTGTCTGT------ t0154299 1
//
mireap
CPIV3-infected-m0204 chr8:9153383:9153462:- 80(nt) -24.20(kcal/mol)
GCCCCATTCTTGGCATTCACCGCGTGCCTTAATTGTATGGACATTTAAATCAAGGTCCGCTGTGAACACGGAGAGAGAGG CPIV3-infected-m0204 6
.((.(.(((((.(..(((((.(((..((((.(((..((....))...))).))))..))).)))))..).))))).).))
*************************************************TCAAGGTCCGCTGTGAACACG********** CPIV3-infected-m0204-3p 6
-------------------------------------------------TCAAGGTCCGCTGTGAACACG---------- t0050240 6
//
mireap
CPIV3-infected-m0205 chr8:20412220:20412299:- 80(nt) -29.00(kcal/mol)
CTGGGTTGGCCAAAAAGTTCATTGGGGGTTTTCTGTAAATTGTAATGGAAAAACTTGAACGAACTTTTTGCCCAATGCAA CPIV3-infected-m0205 8
.((.(((((.((((((((((.((.(((.((((((((........)))))))).))).)).)))))))))).))))).)).
************************************************AAAAACTTGAACGAACTTTTTG********** CPIV3-infected-m0205-3p 8
------------------------------------------------AAAAACTTGAACGAACTTTTTG---------- t0069897 7
-------------------------------------------------AAAACTTGAACGAACTTTTTG---------- t1725295 1
//
mireap
CPIV3-infected-m0206 chr8:47798012:47798091:- 80(nt) -26.30(kcal/mol)
TTTGAGTTGACCAAAAAAATTCATTTGAGTTTTTCTGTCAGATAGAGAAAAAACCTGAATGAACCTTTTGGCCAACTCAA CPIV3-infected-m0206 10
.((((((((.((((((...(((((((..((((((.(.((.....)).)))))))..)))))))..)))))).))))))))
************************************************AAAAACCTGAATGAACCTTTTG********** CPIV3-infected-m0206-3p 10
------------------------------------------------AAAAACCTGAATGAACCTTTT----------- t0133515 1
------------------------------------------------AAAAACCTGAATGAACCTTTTG---------- t0030938 6
-------------------------------------------------AAAACCTGAATGAACCTTTTG---------- t0115024 1
-------------------------------------------------AAAACCTGAATGAACCTTTTGG--------- t0097780 1
--------------------------------------------------AAACCTGAATGAACCTTTTG---------- t1388499 1
//
mireap
CPIV3-infected-m0207 chr8:77104935:77105008:- 74(nt) -26.90(kcal/mol)
TGTACCTACGTGTGTAGCTGCATACAGTGTATAGCTATATCTATGGGGTGTGTGAGAGTCAGCATGTATGTACC CPIV3-infected-m0207 7
.((((.(((((((...(((.((((((.(.(((((......))))).).))))))..)))..))))))).)))).
*****************************************TATGGGGTGTGTGAGAGTCAGCA********** CPIV3-infected-m0207-3p 7
-----------------------------------------TATGGGGTGTGTGAGAGTCAG------------ t0592103 1
-----------------------------------------TATGGGGTGTGTGAGAGTCAGCA---------- t0107163 4
------------------------------------------ATGGGGTGTGTGAGAGTC-------------- t1303266 1
------------------------------------------ATGGGGTGTGTGAGAGTCA------------- t1646438 1
//
mireap
CPIV3-infected-m0208 chr8:83010369:83010450:- 82(nt) -36.32(kcal/mol)
GCTCGACTCCTGTTCCTGCTGAACTGAGCCAGTGTGTAAAATGAGAACTGATATCAGCTCAGTAGGCACCGGAGGGCGGGTC CPIV3-infected-m0208 6
(((((.((((.((.((((((((.((((..((((.............))))...)))).)))))))).)).))))..))))).
**********TGTTCCTGCTGAACTGAGCC**************************************************** CPIV3-infected-m0208-5p 6
----------TGTTCCTGCTGAACTGAGCC---------------------------------------------------- t0162917 3
----------TGTTCCTGCTGAACTGAGCCAGT------------------------------------------------- t0065717 2
-----------GTTCCTGCTGAACTGAGCCAGT------------------------------------------------- t0174156 1
//
mireap
CPIV3-infected-m0209 chr8:95419173:95419270:- 98(nt) -40.30(kcal/mol)
TATTGGGTTGCCCAGAAAGTTCATTTGAATTTTTCCTTAATGGATTTTCCTGTAACACGTTAGGGAAAAACCTGAACGAACTTTTTGTCCAACCCAAT CPIV3-infected-m0209 5
.(((((((((..((((((((((.((((..(((((((((((((..((.......))..)))))))))))))..)))).))))))))))..)))))))))
******************************************************************AAAACCTGAACGAACTTTTTGT********** CPIV3-infected-m0209-3p 5
------------------------------------------------------------------AAAACCTGAACGAACTTTTTGT---------- t0030295 5
//
mireap
CPIV3-infected-m0210 chr9:10196270:10196347:+ 78(nt) -33.50(kcal/mol)
TCCCCAGGCTCAGCTGCGAGGCCGCTCCTCTCCCCAGGCCCCAGGGAGAGCGTGGGACGGTGGCGTGATAGTCTAGGG CPIV3-infected-m0210 5
.(((.(((((((((..(..(.((((..(((((((..(....).))))))).))))..).)..)).)))..)))).)))
********************************************GGAGAGCGTGGGACGGTGGCGTGA********** CPIV3-infected-m0210-3p 5
--------------------------------------------GGAGAGCGTGGGACGGTGGCGTGA---------- t0095173 5
//
mireap
CPIV3-infected-m0211 chr9:20216053:20216132:+ 80(nt) -30.30(kcal/mol)
TCTGGTTAGCCAAAAAGTTTGTTTGGGTTTCCCTGTAAGATCTTGAAGAAAAACCTGAATGAACCTTTTGGCCAACCCAA CPIV3-infected-m0211 10
...((((.(((((((.(((..((..(((((..((.(((....))).))..)))))..))..))).))))))).))))...
************************************************AAAAACCTGAATGAACCTTTTG********** CPIV3-infected-m0211-3p 10
------------------------------------------------AAAAACCTGAATGAACCTTTT----------- t0133515 1
------------------------------------------------AAAAACCTGAATGAACCTTTTG---------- t0030938 6
-------------------------------------------------AAAACCTGAATGAACCTTTTG---------- t0115024 1
-------------------------------------------------AAAACCTGAATGAACCTTTTGG--------- t0097780 1
--------------------------------------------------AAACCTGAATGAACCTTTTG---------- t1388499 1
//
mireap
[truncated: 192 more rows]
