# Supplementary material for: Analysis of microRNAs Expression Profiles in Madin-Darby Bovine Kidney Cells Infected With Caprine Parainfluenza Virus Type 3
Source: Front Cell Infect Microbiol. 2018 Mar 29;8:93. doi: 10.3389/fcimb.2018.00093 (PMC5885596; doi:10.3389/fcimb.2018.00093)
Supplement: Supplementary Data Sheet 5 — Predicted of novel miRNAs in mock-infected group cells. [file DataSheet5.XLS]

## Sheet: File S3
mireap
Mock-infected-m0001 chr10:8244600:8244682:+ 83(nt) -43.50(kcal/mol)
TATTGGGTTGGCCCAAAGGTTCACTCGGGTTTTTCTGTAAGATGTCATGGAAAAACCCGGACAAACCTTTTGGCCAAGCCAAT Mock-infected-m0001 5
.(((((.((((((.(((((((...((((((((((((((........))))))))))))))...))))))).)))))).)))))
***************************************************AAAACCCGGACAAACCTTTTGG********** Mock-infected-m0001-3p 5
---------------------------------------------------AAAACCCGGACAAACCTTTTG----------- t0422997 2
---------------------------------------------------AAAACCCGGACAAACCTTTTGG---------- t0210104 3
//
mireap
Mock-infected-m0002 chr10:19352306:19352393:+ 88(nt) -48.19(kcal/mol)
TGTGCTGCAGACTTCTGTAGATAAGCCCCAGTTACATATCCAATTACATATCTGTAATTGGAGCCAGTCTGCAGAAGCCTGCAGCACA Mock-infected-m0002 12
.(((((((((.(((((((((((..((.(((((((((................))))))))).))..))))))))))).))))))))).
********************************************************ATTGGAGCCAGTCTGCAGAAGC********** Mock-infected-m0002-3p 12
--------------------------------------------------------ATTGGAGCCAGTCTGCAGA------------- t1161268 1
--------------------------------------------------------ATTGGAGCCAGTCTGCAGAAGC---------- t0050678 11
//
mireap
Mock-infected-m0003 chr10:42231362:42231445:+ 84(nt) -24.02(kcal/mol)
GTAGAGTTAACTAAAAAGTTCGTTTGGGTTTTTCCAAAAGATGTTACGGAAAACCTGAACAAATTTTTTGGCCAACCCAATACA Mock-infected-m0003 71
(((..(((..((((((((((.(((..((((((((.............))))))))..))).))))))))))..)))....))).
**********CTAAAAAGTTCGTTTGGGTTTT**************************************************** Mock-infected-m0003-5p 71
----------CTAAAAAGTTCGTTTGGGTTT----------------------------------------------------- t1063491 1
----------CTAAAAAGTTCGTTTGGGTTTT---------------------------------------------------- t0023493 31
-----------TAAAAAGTTCGTTTGGGTTT----------------------------------------------------- t0061955 8
-----------TAAAAAGTTCGTTTGGGTTTT---------------------------------------------------- t0023686 31
//
mireap
Mock-infected-m0004 chr10:42899584:42899667:+ 84(nt) -38.20(kcal/mol)
TATTGGCTTGGCCAAAAAATTCATTCGGGGTTTTCCCATATCATTGTACAGAAAGACCTGAATGAACTTTTTGGCCAACCCAAT Mock-infected-m0004 9
.(((((.(((((((((((.((((((((((.(((((..(((....)))...))))).)))))))))).))))))))))).)))))
****************************************************AAGACCTGAATGAACTTTTTGG********** Mock-infected-m0004-3p 9
----------------------------------------------------AAGACCTGAATGAACTTTTTGG---------- t0059868 9
//
mireap
Mock-infected-m0005 chr10:68238025:68238103:+ 79(nt) -46.11(kcal/mol)
GCGGCGGCGATTCGGAGCGGGCGGCCGGGGCTGTAGAGCCGGCGCCGCCGCGTGTTCCCGGTCTCCTTTCCCGGCCGCA Mock-infected-m0005 8
(((((((.(((..((((((.(((((.((.((((......)))).))))))).))))))..))).)).......))))).
**********TTCGGAGCGGGCGGCCGGGGCTG********************************************** Mock-infected-m0005-5p 8
----------TTCGGAGCGGGCGGCCGGGGCTG---------------------------------------------- t0161670 3
----------TTCGGAGCGGGCGGCCGGGGCTGT--------------------------------------------- t0171474 3
-----------TCGGAGCGGGCGGCCGGGGCTG---------------------------------------------- t0408860 2
//
mireap
Mock-infected-m0006 chr10:77178009:77178093:+ 85(nt) -27.10(kcal/mol)
CCATGGTTTATGCTGAGGCAAAGCCATGGCATCTAGGGCTGTGTCTAATCCTTTGCTGTGGTTCTAGCTGGTGTGAAATCCATCA Mock-infected-m0006 5
..((((((((((((..(((..((((((((((...(((..((....))..))).))))))))))...)))))))))))..))))..
****************************************************TTGCTGTGGTTCTAGCTGGTGTG********** Mock-infected-m0006-3p 5
----------------------------------------------------TTGCTGTGGTTCTAGCTGGTGTG---------- t0098746 5
//
mireap
Mock-infected-m0007 chr10:87021179:87021257:+ 79(nt) -46.10(kcal/mol)
CCCCATAGAGTGGACAGGCCAAGCCGCTGTGCAGGCAGCTCCATCCCAGCCGGCTCTTGGGCTGTCCGCCTTGTGGGGG Mock-infected-m0007 150
((((((((.((((((((.(((((..((((.((.((.(......).)).)))))).))))).)))))))).)))))))).
**********TGGACAGGCCAAGCCGCTGTGC*********************************************** Mock-infected-m0007-5p 150
----------TGGACAGGCCAAGCCGCTG-------------------------------------------------- t0604849 1
----------TGGACAGGCCAAGCCGCTGTG------------------------------------------------ t0017845 46
----------TGGACAGGCCAAGCCGCTGTGC----------------------------------------------- t0010062 96
----------TGGACAGGCCAAGCCGCTGTGCA---------------------------------------------- t1310901 1
----------TGGACAGGCCAAGCCGCTGTGCAG--------------------------------------------- t0261141 2
----------TGGACAGGCCAAGCCGCTGTGCAGG-------------------------------------------- t0177761 3
----------TGGACAGGCCAAGCCGCTGTGCAGGC------------------------------------------- t1713599 1
//
mireap
Mock-infected-m0008 chr10:87962139:87962210:+ 72(nt) -18.10(kcal/mol)
GTAGGTTTTAAGGTAGTGTGACTTACAAAATAAAGTTCAACTTAATTTGAAGTTTCACTTCCTGTATCCATA Mock-infected-m0008 6
...((.....(((.((((.(((((...((((.(((.....))).)))).))))).)))).)))....))...
**********AGGTAGTGTGACTTACAAAAT***************************************** Mock-infected-m0008-5p 6
----------AGGTAGTGTGACTTACAAAAT----------------------------------------- t0075784 6
//
mireap
Mock-infected-m0009 chr10:92790601:92790678:+ 78(nt) -23.40(kcal/mol)
CTGGAGAATCCCATGGACTTTACAGTCGGACACGACTATAGACTATATAATCCCATGGACTGTAGAGTCGGACTCAAC Mock-infected-m0009 11
...(((..(((....((((((((((((.(....((.((((.....)))).))...).))))))))))))))))))...
************************************************AATCCCATGGACTGTAGAGT********** Mock-infected-m0009-3p 11
------------------------------------------------AATCCCATGGACTGTAGAGT---------- t0049361 11
//
mireap
Mock-infected-m0010 chr10:6739278:6739362:- 85(nt) -22.20(kcal/mol)
TGAAGTGAAAGAAAAGGTAAGAACTGGAGTGCCATCACCTCCAAATGTGTTTTATCTCCAGTCTTTTTATAGTTCATTTGCTATG Mock-infected-m0010 5
...((..((.(((...(((((((((((((......(((........)))......)))))))..))))))..))).))..))...
**********GAAAAGGTAAGAACTGGAGTG****************************************************** Mock-infected-m0010-5p 5
----------GAAAAGGTAAGAACTGGAGTG------------------------------------------------------ t0087446 5
//
mireap
Mock-infected-m0011 chr10:9813434:9813514:- 81(nt) -48.50(kcal/mol)
CATTGGGTTGGCCAAAAAGTGTGTTTGGGTTTTTTCTGTAACAATGGAAAAACCTGAACAAGCTTTTTGGTCAGCCCAATA Mock-infected-m0011 9
.(((((((((((((((((((.((((..(((((((((.........)))))))))..)))).))))))))))))))))))).
*************************************************AAACCTGAACAAGCTTTTTGGT********** Mock-infected-m0011-3p 9
------------------------------------------------AAAACCTGAACAAGCTTTTTGGT---------- t0259374 2
-------------------------------------------------AAACCTGAACAAGCTTTTTGGT---------- t0073760 7
//
mireap
Mock-infected-m0012 chr10:10896653:10896727:- 75(nt) -39.40(kcal/mol)
TTGGTCAAAAAATTCGTTCGGGTTTTTCTGTATGATAAGATGGTACAGAAAAACCCGAGCAAACTTTTTGGCCTG Mock-infected-m0012 24
..(((((((((.((.((((((((((((((((((.((...)).)))))))))))))))))).)).)))))))))..
**********AATTCGTTCGGGTTTTTCTGTA******************************************* Mock-infected-m0012-5p 23
-TGGTCAAAAAATTCGTTCGGGT---------------------------------------------------- t1450409 1
---------AAATTCGTTCGGGTTTTTCTG--------------------------------------------- t0703908 1
----------AATTCGTTCGGGTTTTTCTGT-------------------------------------------- t0139361 3
----------AATTCGTTCGGGTTTTTCTGTA------------------------------------------- t0033527 19
//
mireap
Mock-infected-m0013 chr10:17362782:17362861:- 80(nt) -36.20(kcal/mol)
TTGAGTTGACCAGAAAGTTCGTTCCGGTTTTTCTGTAAGATGTTATGGAAAAACCCTGATGAACTTTTTGGCCAACCCTC Mock-infected-m0013 16
....((((.((((((((((((((..(((((((((((((....)))))))))))))..)))))))))))))).))))....
*************************************************AAAACCCTGATGAACTTTTTG********** Mock-infected-m0013-3p 16
------------------------------------------------AAAAACCCTGATGAACTTTTTG---------- t1733798 1
-------------------------------------------------AAAACCCTGATGAACTTTT------------ t0340494 2
-------------------------------------------------AAAACCCTGATGAACTTTTT----------- t0090819 5
-------------------------------------------------AAAACCCTGATGAACTTTTTG---------- t0068593 7
-------------------------------------------------AAAACCCTGATGAACTTTTTGG--------- t0354955 1
//
mireap
Mock-infected-m0014 chr10:18668039:18668122:- 84(nt) -42.22(kcal/mol)
CATTGGACTGGCCAAAAAGTTCGCTTGGGCTTTTCCTATAACATCAGATGGAAGGACCCAAATGAACTTTTTGGCCAACCCAAT Mock-infected-m0014 23
.(((((..(((((((((((((((.(((((..(((((.............)))))..))))).)))))))))))))))..)))))
****************************************************AGGACCCAAATGAACTTTTTGG********** Mock-infected-m0014-3p 23
---------------------------------------------------AAGGACCCAAATGAACTTTTT------------ t1083473 1
---------------------------------------------------AAGGACCCAAATGAACTTTTTG----------- t0121615 4
---------------------------------------------------AAGGACCCAAATGAACTTTTTGG---------- t0076754 6
---------------------------------------------------AAGGACCCAAATGAACTTTTTGGC--------- t1054710 1
----------------------------------------------------AGGACCCAAATGAACTTTTT------------ t0288400 2
----------------------------------------------------AGGACCCAAATGAACTTTTTG----------- t0259723 2
----------------------------------------------------AGGACCCAAATGAACTTTTTGG---------- t0069748 7
//
mireap
Mock-infected-m0015 chr10:47830501:47830583:- 83(nt) -41.30(kcal/mol)
GTATTGGGTTGGCCAAAAAGTTCATTTGAGTTTTTCATACAATGGTACAGAAAACCTGAACGAACTTTTTGGTCAACCCAGTG Mock-infected-m0015 17
.((((((((((((((((((((((.(((..((((((..(((....)))..))))))..))).))))))))))))))))))))))
***************************************************AAACCTGAACGAACTTTTTGGT********** Mock-infected-m0015-3p 17
--------------------------------------------------AAAACCTGAACGAACTTTTTGGT---------- t0125633 4
---------------------------------------------------AAACCTGAACGAACTTTTTGGT---------- t0048516 11
----------------------------------------------------AACCTGAACGAACTTTTTGGT---------- t0466112 2
//
mireap
Mock-infected-m0016 chr10:47988223:47988311:- 89(nt) -31.60(kcal/mol)
GAGTTGGTGATAGACAGCGAGGCCTGGTTGCTGCAGTTCATGGGGTCGCAAAGAGTTGGCCATGACTGAGCAACTGAGCACATCAGCAC Mock-infected-m0016 17
..(((((((...(....)...((..(((((((.((((.((((((.((.....)).)...))))))))))))))))..)).)))))))..
********************************************************TGGCCATGACTGAGCAACTGAGC********** Mock-infected-m0016-3p 17
--------------------------------------------------------TGGCCATGACTGAGCAACTG------------- t0785545 1
--------------------------------------------------------TGGCCATGACTGAGCAACTGAGC---------- t0038624 16
//
mireap
Mock-infected-m0017 chr10:53481123:53481210:- 88(nt) -46.50(kcal/mol)
CCCTCCCCGTTCCCGTCGGCTCCTCCCCGCCCCCTCCGCTGGCCCCACTTCCTCGGCGCAGGCGGCGGGAGCGGGACGGGGACGAAGG Mock-infected-m0017 5
.(((...((((((((((.(((....((((((.(((.((((((..........)))))).))).)))))))))..)))))))))).)))
********************************************************CGCAGGCGGCGGGAGCGGGACG********** Mock-infected-m0017-3p 5
--------------------------------------------------------CGCAGGCGGCGGGAGCGGGAC----------- t1535734 1
--------------------------------------------------------CGCAGGCGGCGGGAGCGGGACG---------- t0103944 4
//
mireap
Mock-infected-m0018 chr10:82730657:82730734:- 78(nt) -32.00(kcal/mol)
GGCCGACCTCAAGTTCCTCCTCTGACTCAGCCAGTTGAGACAGGCTGCTCTGGGCCACAGGAGGGGACTGACGTCTGT Mock-infected-m0018 10
.((.(((.(((..((((((((.((.(((((.(((((......)))))..))))).)).))))))))..))).))).))
**********AAGTTCCTCCTCTGACTCAGCC********************************************** Mock-infected-m0018-5p 7
************************************************TCTGGGCCACAGGAGGGGAC********** Mock-infected-m0018-3p 3
----------AAGTTCCTCCTCTGACTC-------------------------------------------------- t1694556 1
----------AAGTTCCTCCTCTGACTCAG------------------------------------------------ t0378555 2
----------AAGTTCCTCCTCTGACTCAGC----------------------------------------------- t0460508 2
----------AAGTTCCTCCTCTGACTCAGCC---------------------------------------------- t0439402 2
------------------------------------------------TCTGGGCCACAGGAGGGGAC---------- t0154035 3
//
mireap
Mock-infected-m0019 chr10:101213562:101213641:- 80(nt) -47.32(kcal/mol)
TGGGTTGGCCAAGAAGTTCGTTCAGGTTTTTCTGTAAGACGGTATGGAAAACTTGAATGAACCTTTTGGCCAACCCAATA Mock-infected-m0019 12
((((((((((((((.(((((((((((((((((.............))))))))))))))))).))))))))))))))...
**********AAGAAGTTCGTTCAGGTTTT************************************************** Mock-infected-m0019-5p 5
************************************************AAACTTGAATGAACCTTTTGGC********** Mock-infected-m0019-3p 7
----------AAGAAGTTCGTTCAGGTTTT-------------------------------------------------- t0146499 3
----------AAGAAGTTCGTTCAGGTTTTT------------------------------------------------- t0371973 2
-----------------------------------------------AAAACTTGAATGAACCTTTTGGC---------- t0333542 2
------------------------------------------------AAACTTGAATGAACCTTTTGGC---------- t0095763 5
//
mireap
Mock-infected-m0020 chr11:19014589:19014681:+ 93(nt) -18.60(kcal/mol)
TTCTTTACCTGCTGAGCCATCAGGGAAGACTATTTAGCCGATTGTGTTAGTTGGGTACCTAGGCTAACTTTGCTGGACTTATGAACAAATTAG Mock-infected-m0020 5
............(((((((.(((((.((.(((..((.(((((((...))))))).))..))).))..))))).))).))))............
**************************************************************GCTAACTTTGCTGGACTTATG********** Mock-infected-m0020-3p 5
--------------------------------------------------------------GCTAACTTTGCTGGACTTATG---------- t0101291 5
//
mireap
Mock-infected-m0021 chr11:48683982:48684061:+ 80(nt) -39.30(kcal/mol)
TTGGGTTGACCAAAAAGTTCATTCGGGTTTCTCTGTAACAGGCTATGGGAAAACCCGAAGGAACTTTTTGGCCAGGTCAG Mock-infected-m0021 10
.(((.(((.(((((((((((.(((((((((..(((((......)))))..))))))))).))))))))))).))).))).
************************************************GAAAACCCGAAGGAACTTTTTG********** Mock-infected-m0021-3p 10
------------------------------------------------GAAAACCCGAAGGAACTTTTTG---------- t0062404 8
-------------------------------------------------AAAACCCGAAGGAACTTTTT----------- t0794012 1
-------------------------------------------------AAAACCCGAAGGAACTTTTTG---------- t1421968 1
//
mireap
Mock-infected-m0022 chr11:60611019:60611094:+ 76(nt) -36.30(kcal/mol)
GGGTTGACCAAAAAGTTCGTTCGGGTTTTCTGAGCCATGTTACAGAAAAACTTGAGTGAACTTTTTGCTCAATCCA Mock-infected-m0022 14
(((((((.(((((((((((((((((((((((((((...))).))).))))))))))))))))))))).))))))).
**********AAAAGTTCGTTCGGGTTTTC********************************************** Mock-infected-m0022-5p 14
----------AAAAGTTCGTTCGGGTTTTC---------------------------------------------- t0041802 14
//
mireap
Mock-infected-m0023 chr11:69973515:69973591:+ 77(nt) -31.10(kcal/mol)
GGGCTTCTTGTCCAGGGGGTCAGGTCTGTGTGTCCTAGTGCTACCATGCCGGCCGGAGCTCCCTGTGAATAGTAGCC Mock-infected-m0023 32
.((((.((..((((((((((..((((.(((((............))))).))))...)))))))).))..)).))))
**********TCCAGGGGGTCAGGTCTGTGTGT******************************************** Mock-infected-m0023-5p 10
**********************************************TGCCGGCCGGAGCTCCCTGTG********** Mock-infected-m0023-3p 22
----------TCCAGGGGGTCAGGTCTGTG----------------------------------------------- t0713403 1
----------TCCAGGGGGTCAGGTCTGTGTG--------------------------------------------- t0125835 4
----------TCCAGGGGGTCAGGTCTGTGTGT-------------------------------------------- t0124999 4
----------TCCAGGGGGTCAGGTCTGTGTGTC------------------------------------------- t1510171 1
----------------------------------------------TGCCGGCCGGAGCTCCCTGTG---------- t0071622 7
----------------------------------------------TGCCGGCCGGAGCTCCCTGTGA--------- t0090907 5
----------------------------------------------TGCCGGCCGGAGCTCCCTGTGAA-------- t0173869 3
----------------------------------------------TGCCGGCCGGAGCTCCCTGTGAAT------- t0091312 5
----------------------------------------------TGCCGGCCGGAGCTCCCTGTGAATA------ t0623933 1
------------------------------------------------CCGGCCGGAGCTCCCTGTGAAT------- t1128221 1
//
mireap
Mock-infected-m0024 chr11:73401460:73401552:+ 93(nt) -38.00(kcal/mol)
TAGTTTAAATATGTATACTCCTGCCCTAGCATTCTCAGTGTGCTTCATGGCTCCTAAGCACACCGAGGGTGTGATGGCAGAGTAGTTGAACCT Mock-infected-m0024 5
..((((((.......(((((.((((...((((((((.((((((((...(....).)))))))).))))))))...))))))))).))))))..
**************************************************************CCGAGGGTGTGATGGCAGAGT********** Mock-infected-m0024-3p 5
--------------------------------------------------------------CCGAGGGTGTGATGGCAGAGT---------- t0096050 5
//
mireap
Mock-infected-m0025 chr11:96632522:96632613:+ 92(nt) -24.70(kcal/mol)
AGATTGTTTTCCTCCATGATGTGGAACCTGAGTGGACTCCTTTCATCTCAGTAGTTGTTCTCAGCCTCCACTTGCCTGGGGTCCCACACAGC Mock-infected-m0025 6
....(((....(((((.(..(((((..(((((..((((.((........)).))))...)))))..)))))...).)))))....)))....
**********CCTCCATGATGTGGAACCTGAGT*********************************************************** Mock-infected-m0025-5p 6
----------CCTCCATGATGTGGAACCTG-------------------------------------------------------------- t0679222 1
----------CCTCCATGATGTGGAACCTGAGT----------------------------------------------------------- t0112462 4
-----------CTCCATGATGTGGAACCTGAGT----------------------------------------------------------- t0838632 1
//
mireap
Mock-infected-m0026 chr11:98331214:98331293:+ 80(nt) -43.30(kcal/mol)
CATGGGGTTGTAAAAGAGCTGGGCATGACTTCAGTTCAGTTCAGTCGCTCAGTCGTGTCCGACTCTTTGCGACCCCATGA Mock-infected-m0026 8
((((((((((((((.(((.(((((((((((..(((.(......)..))).))))))))))).))))))))))))))))).
**********TAAAAGAGCTGGGCATGACT************************************************** Mock-infected-m0026-5p 8
----------TAAAAGAGCTGGGCATGAC--------------------------------------------------- t1472634 1
----------TAAAAGAGCTGGGCATGACT-------------------------------------------------- t0077583 5
----------TAAAAGAGCTGGGCATGACTT------------------------------------------------- t0398489 1
----------TAAAAGAGCTGGGCATGACTTCA----------------------------------------------- t1484463 1
//
mireap
Mock-infected-m0027 chr11:98483633:98483713:+ 81(nt) -46.70(kcal/mol)
ACTGGGTTGGCCAGAAAGTTCATTCAGGTTTTACCATGAGATCGTATGGAAAAACTCAAATGAACTTCTTGGCCAACCCAG Mock-infected-m0027 27
.((((((((((((..(((((((((..((((((.(((((......))))).))))))..)))))))))..))))))))))))
*************************************************AAAAACTCAAATGAACTTCTTG********** Mock-infected-m0027-3p 27
------------------------------------------------GAAAAACTCAAATGAACTTCTTG---------- t0958283 1
-------------------------------------------------AAAAACTCAAATGAACTTCTT----------- t0222549 3
-------------------------------------------------AAAAACTCAAATGAACTTCTTG---------- t0029667 23
//
mireap
Mock-infected-m0028 chr11:103381946:103382021:+ 76(nt) -33.80(kcal/mol)
TGGGCTTTCTCGAATTGCAGCGGCGGGGGCTACTCTTCACCGCGGTGGCCTTTCTTGCTGCAGAGCACAGGCTCAG Mock-infected-m0028 7
(((((((.(((....((((((((..(((((((((.........)))))))))..)))))))))))...))))))).
**********CGAATTGCAGCGGCGGGGGC********************************************** Mock-infected-m0028-5p 7
----------CGAATTGCAGCGGCGGGGGC---------------------------------------------- t0072154 7
//
mireap
Mock-infected-m0029 chr11:3786027:3786122:- 96(nt) -22.20(kcal/mol)
CACTGTGGTATTTATTGAATTGGCCAAGAGCTTGATCCAGGTTTTTCCATACCATTCTATTACAAAACCTGAATGAACTTTTTGGACAACCCAGTA Mock-infected-m0029 10
.((((.(((...........((.(((((((.((.((.((((((((...(((......)))...)))))))).)).)).))))))).))))))))).
***************************************************************AAAACCTGAATGAACTTTTTGGA********** Mock-infected-m0029-3p 10
---------------------------------------------------------------AAAACCTGAATGAACTTTTTGGA---------- t0056287 9
----------------------------------------------------------------AAACCTGAATGAACTTTTTGGA---------- t1456286 1
//
mireap
Mock-infected-m0030 chr11:47234822:47234908:- 87(nt) -44.90(kcal/mol)
AGTGGATTGGCCAAAAAGTTTGTTCAGGTTTACATCAAATGTAACATTTTATGGAAGAACCTGAATGAACTTTTTGGCCAACCCAAA Mock-infected-m0030 14
..(((.((((((((((((((..(((((((((.(((.(((((...))))).)))...)))))))))..)))))))))))))).)))..
*******************************************************AGAACCTGAATGAACTTTTTGG********** Mock-infected-m0030-3p 14
-------------------------------------------------------AGAACCTGAATGAACTTTTT------------ t0567880 1
-------------------------------------------------------AGAACCTGAATGAACTTTTTG----------- t0137803 3
-------------------------------------------------------AGAACCTGAATGAACTTTTTGG---------- t0052988 10
//
mireap
Mock-infected-m0031 chr11:64562726:64562808:- 83(nt) -22.20(kcal/mol)
TCTGATGAACAGAGGAGCCTGGTCGGCTACAGTCCATGGGGTCGCAAAGACTCGGACACGACTGAGTGACTAACACTATATGC Mock-infected-m0031 6
((((.....))))......((((((.((.(((((..(.(((((.....))))).)....)))))))))))))...........
**************************************************CTCGGACACGACTGAGTGACTAA********** Mock-infected-m0031-3p 6
--------------------------------------------------CTCGGACACGACTGAGTGACTAA---------- t0084313 6
//
mireap
Mock-infected-m0032 chr11:72573698:72573783:- 86(nt) -30.00(kcal/mol)
TCGATGCCCGCATCCTCCACTCGGTTTTTGCCCCATGCGTTGGAAGACTTCCCCAACCGCGAGTGGCTGAACCTTGTGGGTGTTTT Mock-infected-m0032 112
..((((....)))).(((((..(((((..(((.(.((((((((.........)))).)))).).))).)))))..)))))......
******************************************************AACCGCGAGTGGCTGAACCTTG********** Mock-infected-m0032-3p 112
------------------------------------------------------AACCGCGAGTGGCTGAACCT------------ t0056911 9
------------------------------------------------------AACCGCGAGTGGCTGAACCTT----------- t0056734 9
------------------------------------------------------AACCGCGAGTGGCTGAACCTTG---------- t0010562 90
------------------------------------------------------AACCGCGAGTGGCTGAACCTTGT--------- t0119276 4
//
mireap
Mock-infected-m0033 chr11:86885077:86885156:- 80(nt) -33.49(kcal/mol)
GTTGTAGGGATACAGTGACCAGGTGACGACGGATTTCTCAAGTAACAACCTCATGGCTTGGTCACAGTGTCCATATAACA Mock-infected-m0033 6
((((((.((((((.((((((((((.(.((.((................)))).).)))))))))).)))))).)))))).
**********TACAGTGACCAGGTGACGACGGAT********************************************** Mock-infected-m0033-5p 6
----------TACAGTGACCAGGTGACGACGG------------------------------------------------ t0422562 2
----------TACAGTGACCAGGTGACGACGGA----------------------------------------------- t1528016 1
----------TACAGTGACCAGGTGACGACGGAT---------------------------------------------- t0477304 2
-----------ACAGTGACCAGGTGACGACGGAT---------------------------------------------- t0920728 1
//
mireap
Mock-infected-m0034 chr11:89899838:89899920:- 83(nt) -35.60(kcal/mol)
GGCCTAGAGGCAGGTGAGGCTGTTCTGGAGTCTGGGCTCTGCCCTTGCTGTCTGGGGAAGCTGGCGGTTGCTTGTTTGGGTCT Mock-infected-m0034 6
(((((((((((((.((.((((.(((..((((..((((...))))..))..))..))).))))..)).)))))..)))))))).
**********CAGGTGAGGCTGTTCTGGAGTC*************************************************** Mock-infected-m0034-5p 6
----------CAGGTGAGGCTGTTCTGGAGTC--------------------------------------------------- t0076503 6
//
mireap
Mock-infected-m0035 chr11:98884370:98884452:- 83(nt) -30.80(kcal/mol)
TATTGGGTTGGCCAAAAAGGTCCTTCGAGTTTTTCCATAACATTGCATGGAAAAACCTGAACAAACTTTTTGACCAAACCAAT Mock-infected-m0035 10
.(((((.((((.(((((((....((((.((((((((((........)))))))))).))))....))))))).)))).)))))
***************************************************AAAACCTGAACAAACTTTTTGA********** Mock-infected-m0035-3p 10
---------------------------------------------------AAAACCTGAACAAACTTTTTGA---------- t0061431 8
---------------------------------------------------AAAACCTGAACAAACTTTTTGAC--------- t0505300 2
//
mireap
Mock-infected-m0036 chr11:103900488:103900566:- 79(nt) -45.60(kcal/mol)
GCCACTCGGGAGGGCAGCTGGAGGAGGTCAGAGGTTGCTTGGACCACACCACCTCCCACGGATGCCCTCCTGAGCAGCC Mock-infected-m0036 5
((..((((((((((((.(((..((((((..(.((((.....)))).)...))))))..))).))))))))))))..)).
**********AGGGCAGCTGGAGGAGGTCAGA*********************************************** Mock-infected-m0036-5p 5
----------AGGGCAGCTGGAGGAGGTCAGA----------------------------------------------- t0089757 5
//
mireap
Mock-infected-m0037 chr11:104880128:104880217:- 90(nt) -39.10(kcal/mol)
CGTGACAGTGGTCCTGTGACACGTGAGGGCGGGCCTGATGGGGTGGACGTGCCAAGGTGGCCTTGCCGTGACTGCACAGCCCCACGTACC Mock-infected-m0037 5
.(((...((((..(((((.((.((.(.((((((((...(..(((......)))..)..)))).)))).).)))))))))..)))).))).
*********************************************************TGGCCTTGCCGTGACTGCACAGC********** Mock-infected-m0037-3p 5
---------------------------------------------------------TGGCCTTGCCGTGACTGCACAGC---------- t0088648 5
//
mireap
Mock-infected-m0038 chr11:106939025:106939097:- 73(nt) -35.20(kcal/mol)
TCTGCCGAGGTTCAAATGCGTCAGGACCCTTGGTGCCGCACGCCCAGGATCCAGGCGCATCTGTGCCTCCAGT Mock-infected-m0038 9
.(((..(((((.((.(((((((.(((.(((.((((.....)))).))).))).))))))).)).)))))))).
**********TTCAAATGCGTCAGGACCCTTG***************************************** Mock-infected-m0038-5p 9
----------TTCAAATGCGTCAGGACCCTTG----------------------------------------- t0081734 6
-----------TCAAATGCGTCAGGACCCTTGG---------------------------------------- t0203057 3
//
mireap
Mock-infected-m0039 chr12:16171580:16171662:+ 83(nt) -28.20(kcal/mol)
AAAAGGACTGGCCAAAAAGTAAGCTTGTGTTTTTCCATAACACCTCTGGAAAAACCTGAACGAACTTTTTGGTCAACCCATTA Mock-infected-m0039 17
....((..((((((((((((..(.(((.(((((((((.........))))))))).))).)..))))))))))))..))....
***************************************************AAACCTGAACGAACTTTTTGGT********** Mock-infected-m0039-3p 17
--------------------------------------------------AAAACCTGAACGAACTTTTTGGT---------- t0125633 4
---------------------------------------------------AAACCTGAACGAACTTTTTGGT---------- t0048516 11
----------------------------------------------------AACCTGAACGAACTTTTTGGT---------- t0466112 2
//
mireap
Mock-infected-m0040 chr12:17960776:17960857:+ 82(nt) -46.20(kcal/mol)
GGACGCGCAGAGGACGACGTCGCCGCCTGCGCGCATCCGTGCGTGAGTGCGCGCTGACGCTGCGTCGTTTCTCGCGCGTTTG Mock-infected-m0040 6
((((((((.(((((((((((.((..(..(((((((..((....))..))))))).)..)).)))))).))))))))))))).
**********AGGACGACGTCGCCGCCTGCGCG************************************************* Mock-infected-m0040-5p 6
----------AGGACGACGTCGCCGCCTGCGCG------------------------------------------------- t0074175 6
//
mireap
Mock-infected-m0041 chr12:19208060:19208158:+ 99(nt) -42.50(kcal/mol)
TACAGTTGTCTAGGCAAGGGTTCTGGAGAAGGCAATGGCACCCCACTCCAGTACTCTTGCCTGGAAAATCCCATGGATGGAGGGGCCTGGTAGGCTGCA Mock-infected-m0041 7
........(((((((((((((.((((((..((........))...)))))).)))))))))))))..((((...))))...(.((((.....)))).).
**********TAGGCAAGGGTTCTGGAGAAGG******************************************************************* Mock-infected-m0041-5p 7
----------TAGGCAAGGGTTCTGGAGAA--------------------------------------------------------------------- t1158404 1
----------TAGGCAAGGGTTCTGGAGAAG-------------------------------------------------------------------- t1778200 1
----------TAGGCAAGGGTTCTGGAGAAGG------------------------------------------------------------------- t0098392 5
//
mireap
Mock-infected-m0042 chr12:33171417:33171491:+ 75(nt) -27.40(kcal/mol)
GGGTAGGCCAAAAAGTTCGTTCGGGTTTTCCTGTAGCTGTTCCAAAAAACCCAAATGAACCTGTTAGCCAACCCA Mock-infected-m0042 15
((((.(((.((...(((((((.(((((((..((.........)).))))))).)))))))...)).))).)))).
**********AAAAGTTCGTTCGGGTTTTC********************************************* Mock-infected-m0042-5p 15
---------AAAAAGTTCGTTCGGGTTTTCC-------------------------------------------- t1246963 1
----------AAAAGTTCGTTCGGGTTTTC--------------------------------------------- t0041802 14
//
mireap
Mock-infected-m0043 chr12:36237547:36237628:+ 82(nt) -36.30(kcal/mol)
GCTGGCCTCCGGGTCCACATCCCTCACAGTTTGGTGCTGGAATGAAAACCCCAGGCTGTTGGAATGTTGACCCAGGGACCAG Mock-infected-m0043 12
.((((.(((.(((((.((((.((..(((((((((....((........))))))))))).)).)))).))))).))).))))
**************************************************CCAGGCTGTTGGAATGTTGACC********** Mock-infected-m0043-3p 12
--------------------------------------------------CCAGGCTGTTGGAATGTTGAC----------- t1657809 1
--------------------------------------------------CCAGGCTGTTGGAATGTTGACC---------- t0049402 11
//
mireap
Mock-infected-m0044 chr12:36772280:36772356:+ 77(nt) -36.04(kcal/mol)
TTCCAGGAGGTAGGGCCATAGTTCAAGTCTGTGCTTCCTTTCCTGTCCACAGATTGACTGTGGCCTATCTTCTGAGC Mock-infected-m0044 12
...(((((((((((.((((((((..((((((((..............)))))))))))))))))))))))))))...
**********TAGGGCCATAGTTCAAGTCTGTG******************************************** Mock-infected-m0044-5p 12
----------TAGGGCCATAGTTCAAGTCTGT--------------------------------------------- t0378208 2
----------TAGGGCCATAGTTCAAGTCTGTG-------------------------------------------- t0054844 10
//
mireap
Mock-infected-m0045 chr12:51028396:51028474:+ 79(nt) -31.00(kcal/mol)
GTATATATACATAATGCACATGTATGAACATATGTACTATGTAAATTATGTCATATATAGGCATTTATGTATATATACA Mock-infected-m0045 86
(((((((((((((((((..((((((((.((((..(((...)))...))))))))))))..))).)))))))))))))).
**********ATAATGCACATGTATGAACATA*********************************************** Mock-infected-m0045-5p 86
----------ATAATGCACATGTATGAAC-------------------------------------------------- t1457019 1
----------ATAATGCACATGTATGAACA------------------------------------------------- t0071395 7
----------ATAATGCACATGTATGAACAT------------------------------------------------ t0033354 19
----------ATAATGCACATGTATGAACATA----------------------------------------------- t0015554 55
----------ATAATGCACATGTATGAACATAT---------------------------------------------- t0165586 3
-----------TAATGCACATGTATGAACATATGTA------------------------------------------- t1094301 1
//
mireap
Mock-infected-m0046 chr12:61092387:61092472:+ 86(nt) -46.70(kcal/mol)
CATGCATCCGAAAGCAATAGGGTCTGTGTGTGTGTCTGTGTGCCTCCCCATTCACACACAGAACCATATTGTTTTTGGATGCATGC Mock-infected-m0046 262
(((((((((((((((((((.((((((((((((.....(((........))).))))))))).))).))))))))))))))))))).
**********AAAGCAATAGGGTCTGTGTGTG****************************************************** Mock-infected-m0046-5p 262
---------GAAAGCAATAGGGTCTGTG---------------------------------------------------------- t0075922 6
---------GAAAGCAATAGGGTCTGTGT--------------------------------------------------------- t1533573 1
---------GAAAGCAATAGGGTCTGTGTG-------------------------------------------------------- t0042769 14
---------GAAAGCAATAGGGTCTGTGTGT------------------------------------------------------- t0025924 27
---------GAAAGCAATAGGGTCTGTGTGTG------------------------------------------------------ t0077966 5
---------GAAAGCAATAGGGTCTGTGTGTGT----------------------------------------------------- t0149625 3
----------AAAGCAATAGGGTCTGTGTG-------------------------------------------------------- t0050093 11
----------AAAGCAATAGGGTCTGTGTGT------------------------------------------------------- t0032822 20
----------AAAGCAATAGGGTCTGTGTGTG------------------------------------------------------ t0007612 134
----------AAAGCAATAGGGTCTGTGTGTGT----------------------------------------------------- t0029323 23
-----------AAGCAATAGGGTCTGTGTG-------------------------------------------------------- t1259633 1
-----------AAGCAATAGGGTCTGTGTGT------------------------------------------------------- t0876038 1
-----------AAGCAATAGGGTCTGTGTGTG------------------------------------------------------ t0057547 9
-----------AAGCAATAGGGTCTGTGTGTGT----------------------------------------------------- t0068164 7
//
mireap
Mock-infected-m0047 chr12:90700215:90700290:+ 76(nt) -39.60(kcal/mol)
CGCATGGGAGCGCGGGCGGGGACTGTGGACATAGCGGGCTTGGAAGGTCCACAGCCCCCTCCCCCTCTCCCCCCTT Mock-infected-m0047 13
.....(((((.(.(((.((((.((((((((..((....))......)))))))).)))).))).).))))).....
**********CGCGGGCGGGGACTGTGGAC********************************************** Mock-infected-m0047-5p 13
----------CGCGGGCGGGGACTGTGGA----------------------------------------------- t0475672 2
----------CGCGGGCGGGGACTGTGGAC---------------------------------------------- t0091451 5
----------CGCGGGCGGGGACTGTGGACA--------------------------------------------- t0139455 3
----------CGCGGGCGGGGACTGTGGACAT-------------------------------------------- t0206848 3
//
mireap
Mock-infected-m0048 chr12:19208057:19208137:- 81(nt) -30.30(kcal/mol)
ATCCATGGGATTTTCCAGGCAAGAGTACTGGAGTGGGGTGCCATTGCCTTCTCCAGAACCCTTGCCTAGACAACTGTAACT Mock-infected-m0048 5
((((...))))..((.(((((((.((.((((((.(((((......))))))))))).)).))))))).))...........
*************************************************TCTCCAGAACCCTTGCCTAGAC********** Mock-infected-m0048-3p 5
-------------------------------------------------TCTCCAGAACCCTTGCCTAGAC---------- t0085533 5
//
mireap
Mock-infected-m0049 chr12:30914561:30914657:- 97(nt) -25.32(kcal/mol)
GTGAGTGTTGTGAGTGTGTGTGTGTGAGTGATTGTGTGTGTGTGTGTGTTGAGATAGGAGGTAGTCGCTAGCCACCTAACATTTTGATGTTCTCACA Mock-infected-m0049 103
(((((......((((((..(((.((.((((((((..(.(((.(........).))).)...)))))))).)))))...)))))).......))))).
**********TGAGTGTGTGTGTGTGAGTGA****************************************************************** Mock-infected-m0049-5p 103
----------TGAGTGTGTGTGTGTGAGTGA------------------------------------------------------------------ t0010376 92
----------TGAGTGTGTGTGTGTGAGTGAT----------------------------------------------------------------- t0051270 11
//
mireap
Mock-infected-m0050 chr12:31433165:31433242:- 78(nt) -32.80(kcal/mol)
TGGGTTGACCAAGAAGTTCGTTTGGGTTTTTCCATAAGCTGTCATGGAAAAAATCCAAACAAACTTTCTGGAGCCTAA Mock-infected-m0050 26
((((((..(((..(((((.((((((((((((((((........)))).)))))))))))).)))))..))))))))).
**********AAGAAGTTCGTTTGGGTTTTT*********************************************** Mock-infected-m0050-5p 26
----------AAGAAGTTCGTTTGGGTTTTT----------------------------------------------- t0028483 24
----------AAGAAGTTCGTTTGGGTTTTTC---------------------------------------------- t0744420 1
----------AAGAAGTTCGTTTGGGTTTTTCC--------------------------------------------- t1420182 1
//
mireap
Mock-infected-m0051 chr12:50888904:50889002:- 99(nt) -61.50(kcal/mol)
CTGTGCCCGCCCGCGGCGAGCGGCGGCCGCAGCGGCTCTGCAGCGCCGGAGAGGGCGGCGAGGGCCCTCGGACCCCGCGGAGCCGCGGACGAGGAACGG Mock-infected-m0051 9
((((.((((.(((((((..((((.(((((.((.((((((((..((((......)))))).))))))))))).))))))...))))))).)).)).))))
*******************************************************************TCGGACCCCGCGGAGCCGCGGA********** Mock-infected-m0051-3p 9
-------------------------------------------------------------------TCGGACCCCGCGGAGCCGCGG----------- t0992467 1
-------------------------------------------------------------------TCGGACCCCGCGGAGCCGCGGA---------- t0073192 7
-------------------------------------------------------------------TCGGACCCCGCGGAGCCGCGGAC--------- t1188298 1
//
mireap
Mock-infected-m0052 chr12:67112321:67112401:- 81(nt) -22.50(kcal/mol)
ATTAAGTTGGCTAAAAAGTTCATTGGGATTTTTCTGTAGGATGTTGTGGAAAACCTGAACAAACTTTTTGACCAACCCGAT Mock-infected-m0052 10
.....(((((.(((((((((..(..((..(((((..(((....)))..)))))))..)...))))))))).))))).....
*************************************************AAAACCTGAACAAACTTTTTGA********** Mock-infected-m0052-3p 10
-------------------------------------------------AAAACCTGAACAAACTTTTTGA---------- t0061431 8
-------------------------------------------------AAAACCTGAACAAACTTTTTGAC--------- t0505300 2
//
mireap
Mock-infected-m0053 chr12:79679221:79679300:- 80(nt) -40.90(kcal/mol)
AGCCTTTCCCGATGGGGAGTGACCAGGAGTGGGCGGCTGTGTGGACAGCCCCTCCTGTCACCCTCCCTGGCGAGCGGTTG Mock-infected-m0053 5
((((.((((((..((((.(((((.(((((.((((..((....))...))))))))))))))))))..))).))).)))).
**********GATGGGGAGTGACCAGGAGTGGGC********************************************** Mock-infected-m0053-5p 5
----------GATGGGGAGTGACCAGGAGTGGGC---------------------------------------------- t0091780 5
//
mireap
Mock-infected-m0054 chr13:18767455:18767539:+ 85(nt) -39.10(kcal/mol)
GCTTCTGCTTTCTGGCCCCCTGGGCAACAGCCACCCTGAGTCTGCGTGGTTGGTGGTTGTGCCTGTGGGACCATCAGGCATGAGA Mock-infected-m0054 6
.(((.(((((..(((.(((.((((((.((((((((...(..(.....)..))))))))))))))).))).)))..))))).))).
*****************************************************TGGTTGTGCCTGTGGGACCATC********** Mock-infected-m0054-3p 6
----------------------------------------------------GTGGTTGTGCCTGTGGGACCA------------ t0823666 1
-----------------------------------------------------TGGTTGTGCCTGTGGGACCATC---------- t0085801 5
//
mireap
Mock-infected-m0055 chr13:19122359:19122437:+ 79(nt) -26.70(kcal/mol)
TGAGTTGTCCAAGAAGTTCGTTTGGGTTTTTCCTTTAAGTGGTATGGAAAACCTGAACAAACTTTTTGACCAAACCAGT Mock-infected-m0055 36
((..(((..(((((((((.(((..((((((.((............))))))))..))).)))))))))..)))..))..
**********AAGAAGTTCGTTTGGGTTTTT************************************************ Mock-infected-m0055-5p 26
***********************************************AAAACCTGAACAAACTTTTTGA********** Mock-infected-m0055-3p 10
----------AAGAAGTTCGTTTGGGTTTTT------------------------------------------------ t0028483 24
----------AAGAAGTTCGTTTGGGTTTTTC----------------------------------------------- t0744420 1
----------AAGAAGTTCGTTTGGGTTTTTCC---------------------------------------------- t1420182 1
-----------------------------------------------AAAACCTGAACAAACTTTTTGA---------- t0061431 8
-----------------------------------------------AAAACCTGAACAAACTTTTTGAC--------- t0505300 2
//
mireap
Mock-infected-m0056 chr13:25412406:25412501:+ 96(nt) -18.70(kcal/mol)
TGAGACATAGTGAAAGAGCTCAATTTCATTTGTTGGTTGGAACTGTAATGTTCTAAGAAAGGTCTTGGTCATTTGATTCTCCACGTTTAATGTTTT Mock-infected-m0056 6
.(((((((.(((..((((.((((..(((..(.((..(((((((......)))))))..)).)...)))....)))))))).))).....)))))))
****************************************************************TTGGTCATTTGATTCTCCACGT********** Mock-infected-m0056-3p 6
----------------------------------------------------------------TTGGTCATTTGATTCTCCACGT---------- t0078036 6
//
mireap
Mock-infected-m0057 chr13:29146360:29146443:+ 84(nt) -31.10(kcal/mol)
TTATTGGGTTGGCCAAAATGTTCATTAAGATTTTCCTGTAACATCTTACCAAAAACCTGAATGAACTTTTTGGACAACCCAATA Mock-infected-m0057 10
.((((((((((.((((((.(((((((.((.((((...((((....))))..)))).)).))))))).)))))).))))))))))
***************************************************AAAACCTGAATGAACTTTTTGGA********** Mock-infected-m0057-3p 10
---------------------------------------------------AAAACCTGAATGAACTTTTTGGA---------- t0056287 9
----------------------------------------------------AAACCTGAATGAACTTTTTGGA---------- t1456286 1
//
mireap
Mock-infected-m0058 chr13:40094261:40094345:+ 85(nt) -48.20(kcal/mol)
ATATTGGGTTGGCCAAGAAGTTCAATCGGGTTTTTCCATACTAGCTCCTGGAAAAACTTGAATGAACCTTTTGGCCAACCTAATA Mock-infected-m0058 7
.(((((((((((((((((.(((((.(((((((((((((..........))))))))))))).))))).)))))))))))))))))
*****************************************************AAACTTGAATGAACCTTTTGGC********** Mock-infected-m0058-3p 7
----------------------------------------------------AAAACTTGAATGAACCTTTTGGC---------- t0333542 2
-----------------------------------------------------AAACTTGAATGAACCTTTTGGC---------- t0095763 5
//
mireap
Mock-infected-m0059 chr13:46764496:46764577:+ 82(nt) -33.20(kcal/mol)
ATTAAGCATATTTCCCTGGATTCTGCTCTGCTGGGTGTTGTATCAGGAGAGCAGGAGTCAAGAAGGGAGACACTTGCCCGGC Mock-infected-m0059 34
.....(((..(((((((.(((((((((((.((((........)))).)))))).)))))....)))))))....))).....
**********TTTCCCTGGATTCTGCTCTGC*************************************************** Mock-infected-m0059-5p 34
----------TTTCCCTGGATTCTGCTCTG---------------------------------------------------- t0214699 1
----------TTTCCCTGGATTCTGCTCTGC--------------------------------------------------- t0033303 19
----------TTTCCCTGGATTCTGCTCTGCT-------------------------------------------------- t0204336 3
----------TTTCCCTGGATTCTGCTCTGCTG------------------------------------------------- t0534186 1
-----------TTCCCTGGATTCTGCTCTG---------------------------------------------------- t1153907 1
-----------TTCCCTGGATTCTGCTCTGC--------------------------------------------------- t0082727 6
-----------TTCCCTGGATTCTGCTCTGCT-------------------------------------------------- t0179861 3
//
mireap
Mock-infected-m0060 chr13:47855193:47855276:+ 84(nt) -20.50(kcal/mol)
GTGGCTCCTGTAGGGCAGTTGGCTGACTGGGTCTTTTCAGGGATGATGCTGTTCACGTTTGTGCTATAGACTTGTTGCTGCTGA Mock-infected-m0060 7
(..((..((((((.((((.((...(((.(.(((...........))).).)))..)).)))).))))))....))..)......
**********TAGGGCAGTTGGCTGACTGGGTC*************************************************** Mock-infected-m0060-5p 1
****************************************************TCACGTTTGTGCTATAGACTTG********** Mock-infected-m0060-3p 5
----------TAGGGCAGTTGGCTGACTGGGTC--------------------------------------------------- t0646220 1
----------------------------GGGTCTTTTCAGGGATGATGCTGTT------------------------------- t0579397 1
----------------------------------------------------TCACGTTTGTGCTATAGACT------------ t0786266 1
----------------------------------------------------TCACGTTTGTGCTATAGACTTG---------- t0128225 4
//
mireap
Mock-infected-m0061 chr13:54827549:54827626:+ 78(nt) -31.20(kcal/mol)
CGCCTCTCTTGGCATTCACCGCGTGCCTTAATTGTATAGACATTAAATCAAGGTCCGCTGTGAACACGCAGAGGGGCC Mock-infected-m0061 17
.((((((((((...(((((.(((..((((.(((............))).))))..))).)))))..)).)))))))).
***********************************************TCAAGGTCCGCTGTGAACACG********** Mock-infected-m0061-3p 17
-----------------------------------------------TCAAGGTCCGCTGTGAACACG---------- t0050240 11
-----------------------------------------------TCAAGGTCCGCTGTGAACACGC--------- t0211437 3
------------------------------------------------CAAGGTCCGCTGTGAACACG---------- t0821359 1
------------------------------------------------CAAGGTCCGCTGTGAACACGC--------- t0341765 2
//
mireap
Mock-infected-m0062 chr13:59078544:59078619:+ 76(nt) -21.30(kcal/mol)
ACCTTGTTTCCAGCGTTAGATGAAGGCCAGACCAAGGGGTCCCCGAGGTCCTTCCTCTTGAGCTAAAACTTGCATC Mock-infected-m0062 6
.....((((..(((...(((.(((((((.((((....)))).....)).))))).)))...))).)))).......
**********CAGCGTTAGATGAAGGCCAGACC******************************************* Mock-infected-m0062-5p 5
*********************************************AGGTCCTTCCTCTTGAGCTAA********** Mock-infected-m0062-3p 1
----------CAGCGTTAGATGAAGGCCAGACC------------------------------------------- t0099648 5
---------------------------------------------AGGTCCTTCCTCTTGAGCTAA---------- t0871104 1
//
mireap
Mock-infected-m0063 chr13:64695625:64695701:+ 77(nt) -42.50(kcal/mol)
ATTGGGTTGGCCAAAAGGTTTGTTCAGATTTTTCCATAACAGTGGAAAAACCTGAATGAACCTTTTGGTCAAAGCAA Mock-infected-m0063 37
.(((..((((((((((((((..(((((.(((((((((....))))))))).)))))..))))))))))))))..)))
*********************************************AAAAACCTGAATGAACCTTTTG********** Mock-infected-m0063-3p 37
---------------------------------------------AAAAACCTGAATGAACCTTT------------ t0378475 2
---------------------------------------------AAAAACCTGAATGAACCTTTT----------- t0133515 4
---------------------------------------------AAAAACCTGAATGAACCTTTTG---------- t0030938 21
----------------------------------------------AAAACCTGAATGAACCTTTT----------- t0671844 1
----------------------------------------------AAAACCTGAATGAACCTTTTG---------- t0115024 4
----------------------------------------------AAAACCTGAATGAACCTTTTGG--------- t0097780 5
//
mireap
Mock-infected-m0064 chr13:68230671:68230748:+ 78(nt) -38.90(kcal/mol)
AGGTGGGTTCTTTACCACTGAGCACCACCTGGGAAGTTCAGTCGCCAAGAGGTGCTCAGGAGTGAAGAGTCTGTCTCT Mock-infected-m0064 58
(((..(..(((((((..(((((((((.(.(((((.......)).))).).)))))))))..)))))))..)..)))..
**********TTTACCACTGAGCACCACCTGG********************************************** Mock-infected-m0064-5p 1
**********************************************AAGAGGTGCTCAGGAGTGAAGA********** Mock-infected-m0064-3p 57
----------TTTACCACTGAGCACCACCTGG---------------------------------------------- t1157726 1
----------------------------------------------AAGAGGTGCTCAGGAGTGA------------- t0400932 2
----------------------------------------------AAGAGGTGCTCAGGAGTGAAG----------- t0069062 7
----------------------------------------------AAGAGGTGCTCAGGAGTGAAGA---------- t0026502 26
----------------------------------------------AAGAGGTGCTCAGGAGTGAAGAG--------- t0128122 4
-----------------------------------------------AGAGGTGCTCAGGAGTGAAGA---------- t0042312 14
-----------------------------------------------AGAGGTGCTCAGGAGTGAAGAG--------- t0305975 2
-----------------------------------------------AGAGGTGCTCAGGAGTGAAGAGT-------- t1268323 1
-----------------------------------------------AGAGGTGCTCAGGAGTGAAGAGTCT------ t1064893 1
//
mireap
Mock-infected-m0065 chr13:69685425:69685509:+ 85(nt) -30.10(kcal/mol)
ATATTGGGTTAGCCAAAAATTTCATTCAGATTTTTCTGTAGGATCGTATGGAAAAACCTGAATGAACTTTTTGGACAACATGATA Mock-infected-m0065 10
.((((..(((..(((((((.(((((((((.((((((((((......)))))))))).))))))))).)))))))..)))..))))
****************************************************AAAACCTGAATGAACTTTTTGGA********** Mock-infected-m0065-3p 10
----------------------------------------------------AAAACCTGAATGAACTTTTTGGA---------- t0056287 9
-----------------------------------------------------AAACCTGAATGAACTTTTTGGA---------- t1456286 1
//
mireap
Mock-infected-m0066 chr13:79511476:79511553:+ 78(nt) -34.60(kcal/mol)
AGCTGAGGCACCGAAGGGTCAAACCGCTTGCCCACCCAGGATGTGGTGGAGCTGCGATTTGAACCTGCGGAGCTGGTG Mock-infected-m0066 9
.(((..(((.(((.(((.(((((.(((..((((((((.....).))))).)).))).))))).))).))).)))))).
**********************************************TGGAGCTGCGATTTGAACCTGC********** Mock-infected-m0066-3p 9
----------------------------------------------TGGAGCTGCGATTTGAACCTGC---------- t0055428 9
//
mireap
Mock-infected-m0067 chr13:29824984:29825071:- 88(nt) -29.00(kcal/mol)
TGGGTTAGCCAAAAAGTTCGTTTGGGTTTTCTGTACAATCTGATGGAAGAACCCAAACAAATATTTTGGCCAAATCAATATTGGCCAA Mock-infected-m0067 8
..((((((((((((.(((.(((((((((((((((........)))).))))))))))).))).)))))))...........)))))..
**********AAAAAGTTCGTTTGGGTTTTCT******************************************************** Mock-infected-m0067-5p 8
----------AAAAAGTTCGTTTGGGTTTTC--------------------------------------------------------- t0727080 1
----------AAAAAGTTCGTTTGGGTTTTCT-------------------------------------------------------- t0073296 7
//
mireap
Mock-infected-m0068 chr13:31884998:31885079:- 82(nt) -43.80(kcal/mol)
ATTGGGTTGGCCAAAAAAGTTCATTCAGGTTTTTCTGTAAAGTTATAGGCAAAAACCGGGATGAATTTTTTGGCCAACCCAA Mock-infected-m0068 7
.(((((((((((((((((.(((((((.((((((((((((....))))))..)))))).))))))))))))))))))))))))
***************************************************AAAACCGGGATGAATTTTTTG********** Mock-infected-m0068-3p 7
---------------------------------------------------AAAACCGGGATGAATTTTTT----------- t0185349 3
---------------------------------------------------AAAACCGGGATGAATTTTTTG---------- t0168634 3
----------------------------------------------------AAACCGGGATGAATTTTTTG---------- t1340846 1
//
mireap
Mock-infected-m0069 chr13:34121640:34121718:- 79(nt) -38.80(kcal/mol)
GTCCGTGGGTTTCCCGGGCAAGGATACTAGAGAGGGTTGCCATTTCCTTCTCTAGTGTGTTTTCCCAACCCAAGGATTG Mock-infected-m0069 31
((((.((((((....(((.(((.(((((((((((((.........))))))))))))).))).))))))))).))))..
**********TTCCCGGGCAAGGATACTAGAGAGGG******************************************* Mock-infected-m0069-5p 14
***********************************************TTCTCTAGTGTGTTTTCCCAAC********** Mock-infected-m0069-3p 17
----------TTCCCGGGCAAGGATACTAGAGAG--------------------------------------------- t0088119 5
----------TTCCCGGGCAAGGATACTAGAGAGG-------------------------------------------- t0306855 2
----------TTCCCGGGCAAGGATACTAGAGAGGG------------------------------------------- t0072472 7
-----------------------------------------------TTCTCTAGTGTGTTTTCCC------------- t0901027 1
-----------------------------------------------TTCTCTAGTGTGTTTTCCCAA----------- t0104083 4
-----------------------------------------------TTCTCTAGTGTGTTTTCCCAAC---------- t0046844 12
//
mireap
Mock-infected-m0070 chr13:42387085:42387162:- 78(nt) -35.90(kcal/mol)
TTGGGTTGGCCAAAAGTTCATTGGGGTTTTCCATAACATTGTGCAGAAAAACCTGAATGAACCTTTTGACCAACCCAG Mock-infected-m0070 33
.((((((((.((((((((((((.(((((((.((((....))))....))))))).)))))).)))))).)))))))).
**********************************************AAAAACCTGAATGAACCTTTTG********** Mock-infected-m0070-3p 33
----------------------------------------------AAAAACCTGAATGAACCTTT------------ t0378475 2
----------------------------------------------AAAAACCTGAATGAACCTTTT----------- t0133515 4
----------------------------------------------AAAAACCTGAATGAACCTTTTG---------- t0030938 21
----------------------------------------------AAAAACCTGAATGAACCTTTTGA--------- t1153846 1
-----------------------------------------------AAAACCTGAATGAACCTTTT----------- t0671844 1
-----------------------------------------------AAAACCTGAATGAACCTTTTG---------- t0115024 4
//
mireap
Mock-infected-m0071 chr13:52987699:52987794:- 96(nt) -26.40(kcal/mol)
GATGCTGGCTTTGCAGTGATGACTTGAGTCTGTCAATCCCCTGAGTGAGTTTAATCACTGATGTCTCCATGTCTCTGAGCAAAGCCTCTGAGTAAG Mock-infected-m0071 82
..((((((((((((...((.(((..(((.(.((((.........((((......))))))))).)))...)))))...))))))))....))))..
**********TTGCAGTGATGACTTGAGTCTGTC************************************************************** Mock-infected-m0071-5p 82
---------TTTGCAGTGATGACTTGAGTCTG---------------------------------------------------------------- t1580286 1
---------TTTGCAGTGATGACTTGAGTCTGTC-------------------------------------------------------------- t1191336 1
---------TTTGCAGTGATGACTTGAGTCTGTCA------------------------------------------------------------- t1759575 1
----------TTGCAGTGATGACTTGAGT------------------------------------------------------------------- t0046224 6
----------TTGCAGTGATGACTTGAGTCTG---------------------------------------------------------------- t0041765 9
----------TTGCAGTGATGACTTGAGTCTGT--------------------------------------------------------------- t0380289 1
----------TTGCAGTGATGACTTGAGTCTGTC-------------------------------------------------------------- t0017704 46
----------TTGCAGTGATGACTTGAGTCTGTCA------------------------------------------------------------- t0054356 10
-----------TGCAGTGATGACTTGAGTCTG---------------------------------------------------------------- t0221811 2
-----------TGCAGTGATGACTTGAGTCTGTC-------------------------------------------------------------- t0090476 5
//
mireap
Mock-infected-m0072 chr13:54375932:54376016:- 85(nt) -34.81(kcal/mol)
GGGACGGCACCTTGCGGGCTGACAAACCTGAGATTGTCCCTGGATGCTCACCATTCTCAGGTTGGACAGTCCTGAAGGCACCGCC Mock-infected-m0072 26
.((.(((..((((..((((((...(((((((((.((((....)).......)).)))))))))...))))))..))))..)))))
*****************************************************TTCTCAGGTTGGACAGTCCTGA********** Mock-infected-m0072-3p 26
----------------------------------------------------ATTCTCAGGTTGGACAGTCCTGA---------- t0804991 1
-----------------------------------------------------TTCTCAGGTTGGACAGTCCTGA---------- t0033923 19
-----------------------------------------------------TTCTCAGGTTGGACAGTCCTGAA--------- t0081938 6
//
mireap
Mock-infected-m0073 chr13:60378509:60378587:- 79(nt) -45.80(kcal/mol)
AGGTTGGCCAAAAAGGTCGTTCGGGTTTTTGTAGCAGATGTTCTGGAAAGACCTGAATGAACTTTTTGGCCAACCCAAT Mock-infected-m0073 10
.((((((((((((((.((((((((((((((.(((........))).)))))))))))))).))))))))))))))....
**********AAAAGGTCGTTCGGGTTTTT************************************************* Mock-infected-m0073-5p 1
***********************************************AAGACCTGAATGAACTTTTTGG********** Mock-infected-m0073-3p 9
----------AAAAGGTCGTTCGGGTTTTT------------------------------------------------- t0962426 1
-----------------------------------------------AAGACCTGAATGAACTTTTTGG---------- t0059868 9
//
mireap
Mock-infected-m0074 chr13:71597238:71597323:- 86(nt) -20.50(kcal/mol)
GAGATCTTGGATTAGCTGAAAAGTTTGTTCAAGTTTTTCCATAACATTGTACAGAAAACCTGAACAAACTTTTTGACCAAATACAA Mock-infected-m0074 10
......((((.((....((((((((((((((.((((((.((......))....)))))).))))))))))))))))))))......
******************************************************AAAACCTGAACAAACTTTTTGA********** Mock-infected-m0074-3p 10
------------------------------------------------------AAAACCTGAACAAACTTTTTGA---------- t0061431 8
------------------------------------------------------AAAACCTGAACAAACTTTTTGAC--------- t0505300 2
//
mireap
Mock-infected-m0075 chr13:72390063:72390157:- 95(nt) -29.80(kcal/mol)
AGAATTTGCTGAATGAGGCTGGGAGCTCAAACCGGTGCTCTGTGACAACGTAGAGGGGTGGGTGGACTTCCCTGATAGCTCAGCTGGTGAAGAAT Mock-infected-m0075 28
....((..(((..((((.(((((((.((...(((.(.(((((((....))))))).).)))...)).)))))....))))))..)))..))....
*************************************************************GTGGACTTCCCTGATAGCTCAGCT********** Mock-infected-m0075-3p 28
-------------------------------------------------------------GTGGACTTCCCTGATAGCTCAGC----------- t0172311 1
-------------------------------------------------------------GTGGACTTCCCTGATAGCTCAGCT---------- t0025856 27
//
mireap
Mock-infected-m0076 chr13:78459297:78459389:- 93(nt) -29.12(kcal/mol)
TGAGACTGCTTAGCGAAGGAGTAGAGCAGGATGGGCAGAGGGAGAATAGTGTGGCCTTGACCCAGGCCTCTAAGATCTCCGTTAACAGTTGGG Mock-infected-m0076 7
...(((((.((((((.(((..((((((....((((..((((.............))))..)))).).)))))...))).)))))))))))...
***************************************************************AGGCCTCTAAGATCTCCGTT********** Mock-infected-m0076-3p 5
----------------------------------------GGAGAATAGTGTGGCCTTGACC------------------------------- t0306982 2
---------------------------------------------------------------AGGCCTCTAAGATCTCCGTT---------- t0095446 5
//
mireap
Mock-infected-m0077 chr13:79339116:79339210:- 95(nt) -41.03(kcal/mol)
TGCCCGCACATCCATCCTTCCTCGCGCGCACCTCGCTTCTCCGGGGGCAGAAGTGTGCCACCCTCAGGGAGGTGTGGTGAGGCTTCACTGCGAGC Mock-infected-m0077 42
.((.((((...........((((((.((((((((.((.....(((((((......)))).)))..)).))))))))))))))......)))).))
***************************************************************TCAGGGAGGTGTGGTGAGGCTT********** Mock-infected-m0077-3p 42
--------------------------------------------------------------CTCAGGGAGGTGTGGTGAGGC------------ t0225990 1
---------------------------------------------------------------TCAGGGAGGTGTGGTGAGG------------- t0594469 1
---------------------------------------------------------------TCAGGGAGGTGTGGTGAGGCT----------- t0037639 10
---------------------------------------------------------------TCAGGGAGGTGTGGTGAGGCTT---------- t0026956 26
---------------------------------------------------------------TCAGGGAGGTGTGGTGAGGCTTC--------- t0175389 3
----------------------------------------------------------------CAGGGAGGTGTGGTGAGGCTTC--------- t0798694 1
//
mireap
Mock-infected-m0078 chr14:4337884:4337962:+ 79(nt) -49.30(kcal/mol)
CTGGAGAGGGGCGCTGGGGACACGGCTGTCGGCAGGTCGTTCTGAGCCTGCCGCGCTGTTTCCCTGGTGTCTGTCCCTC Mock-infected-m0078 13
..((.((.((((((..((((.(((((.(.((((((((........)))))))))))))).))))..)))))).))))..
************************************************TGCCGCGCTGTTTCCCTGGTG********** Mock-infected-m0078-3p 13
------------------------------------------------TGCCGCGCTGTTTCCCTGGT----------- t0425604 2
------------------------------------------------TGCCGCGCTGTTTCCCTGGTG---------- t0074012 6
------------------------------------------------TGCCGCGCTGTTTCCCTGGTGT--------- t0089387 5
//
mireap
Mock-infected-m0079 chr14:11820183:11820280:+ 98(nt) -19.30(kcal/mol)
TTGCTAGTTTTTCTCTTGTCATCTGAATAAAGAATTTATTTTTTTTCTCGTTACCTCCTGCTTCAGTGAGCTATGATGAGAACTGAGTACTTGGTATA Mock-infected-m0079 58
.((((((......((((.((....))...))))...(((((...(((((((((.((((((...))).)))...)))))))))..))))).))))))..
*******************************************************************GAGCTATGATGAGAACTGAGT********** Mock-infected-m0079-3p 58
-------------------------------------------------------------------GAGCTATGATGAGAACTGAGT---------- t0022737 33
-------------------------------------------------------------------GAGCTATGATGAGAACTGAGTA--------- t0218944 3
--------------------------------------------------------------------AGCTATGATGAGAACTGAGT---------- t0030489 22
//
mireap
Mock-infected-m0080 chr14:33643888:33643968:+ 81(nt) -39.90(kcal/mol)
ATTGGGTTGGTCAAAAGGTTTGTTCGTGTTTTTCCATAACATCGTACAGAAAAACCTGAATGAACCTTTTGGCCATCCCAA Mock-infected-m0080 37
.(((((.(((((((((((((..((((.(((((((..((......))..))))))).))))..))))))))))))).)))))
*************************************************AAAAACCTGAATGAACCTTTTG********** Mock-infected-m0080-3p 37
-------------------------------------------------AAAAACCTGAATGAACCTTT------------ t0378475 2
-------------------------------------------------AAAAACCTGAATGAACCTTTT----------- t0133515 4
-------------------------------------------------AAAAACCTGAATGAACCTTTTG---------- t0030938 21
--------------------------------------------------AAAACCTGAATGAACCTTTT----------- t0671844 1
--------------------------------------------------AAAACCTGAATGAACCTTTTG---------- t0115024 4
--------------------------------------------------AAAACCTGAATGAACCTTTTGG--------- t0097780 5
//
mireap
Mock-infected-m0081 chr14:48320889:48320956:+ 68(nt) -27.00(kcal/mol)
CCCTGAAATGAAAGGTTTGATTGTTGTCTGTGGATTTCCTCAGACACTCAGGCCTCTTGTCGGAGGGA Mock-infected-m0081 7
((((...(..(.((((((((....((((((.((....)).)))))).)))))))).)..)...)))).
**********AAAGGTTTGATTGTTGTCTGTG************************************ Mock-infected-m0081-5p 6
----------AAAGGTTTGATTGTTGTCTGT------------------------------------- t1270473 1
----------AAAGGTTTGATTGTTGTCTGTG------------------------------------ t0128504 4
------------AGGTTTGATTGTTGTCTGTG------------------------------------ t1112488 1
--------------------------------GATTTCCTCAGACACTCAGGCCTCT----------- t1276886 1
//
mireap
Mock-infected-m0082 chr14:50162667:50162744:+ 78(nt) -42.20(kcal/mol)
TAGGCGGGCCAAGAAGTTCGTTCAGGTTTTTCCATAACAGCTTACAGAAAAACCCGAGCAAACTTCTTGGCCCACCCA Mock-infected-m0082 5
..((.(((((((((((((.((((.((((((((..(((....)))..)))))))).)))).))))))))))))).))..
**********AAGAAGTTCGTTCAGGTTTT************************************************ Mock-infected-m0082-5p 5
----------AAGAAGTTCGTTCAGGTTTT------------------------------------------------ t0146499 3
----------AAGAAGTTCGTTCAGGTTTTT----------------------------------------------- t0371973 2
//
mireap
Mock-infected-m0083 chr14:84186864:84186948:+ 85(nt) -37.50(kcal/mol)
TTGGAGAAATTACAGAGCTATTAATTGGCAGAATCTTGTTTTAAATCCTGTCTCTTCCAGTTAATAGCTCTGTTAACTTCTCCAA Mock-infected-m0083 25
.(((((((.(((((((((((((((((((.(((..(..(........)..)..))).)))))))))))))))).))).))))))).
*****************************************************CTTCCAGTTAATAGCTCTGTTA********** Mock-infected-m0083-3p 25
---------------------------------------------------CTCTTCCAGTTAATAGCTCTGTT----------- t0130245 4
---------------------------------------------------CTCTTCCAGTTAATAGCTCTGTTA---------- t0349968 2
----------------------------------------------------TCTTCCAGTTAATAGCTCTGTT----------- t0714560 1
-----------------------------------------------------CTTCCAGTTAATAGCTCTGTT----------- t0061523 5
-----------------------------------------------------CTTCCAGTTAATAGCTCTGTTA---------- t0057769 9
-----------------------------------------------------CTTCCAGTTAATAGCTCTGTTAA--------- t1602326 1
------------------------------------------------------TTCCAGTTAATAGCTCTGTT----------- t0772406 1
------------------------------------------------------TTCCAGTTAATAGCTCTGTTAA--------- t0278420 2
//
mireap
Mock-infected-m0084 chr14:16354932:16355015:- 84(nt) -21.80(kcal/mol)
CAACTATCCCTTTGTTGGATTTGGGGGTTCCGCCTCTTTTCTGGGTGGCACGGAGTATGAATATCCTGCAGCGTGTGATGGAGT Mock-infected-m0084 7
...(((((((.((((.((((.(..(..(((((((.(((....))).)))..))))..)..).)))).)))).).).)))))...
**********TTTGTTGGATTTGGGGGTTCCGCC************************************************** Mock-infected-m0084-5p 6
************************************************CACGGAGTATGAATATCCTGCAGCGT********** Mock-infected-m0084-3p 1
----------TTTGTTGGATTTGGGGGTTCCG---------------------------------------------------- t0959186 1
----------TTTGTTGGATTTGGGGGTTCCGCC-------------------------------------------------- t0192862 3
----------TTTGTTGGATTTGGGGGTTCCGCCT------------------------------------------------- t0713602 1
-----------TTGTTGGATTTGGGGGTTCCGCC-------------------------------------------------- t0888441 1
--------------------------------------------GTGGCACGGAGTATGAATATC------------------- t1376586 1
//
mireap
Mock-infected-m0085 chr14:18406737:18406820:- 84(nt) -54.20(kcal/mol)
TTAACCACTGGACTGCCAGGGAAGTCCCAGGATTGCTGTCTTAGAAAGAAACAGTGGGGACTTACCCTGGTGGTCCAGTGGTTA Mock-infected-m0085 6
.((((((((((((..(((((((((((((...((((...(((.....)))..)))).))))))).))))))..))))))))))))
*****************************************************GTGGGGACTTACCCTGGTGGT********** Mock-infected-m0085-3p 6
-----------------------------------------------------GTGGGGACTTACCCTGGTGGT---------- t0107378 4
-----------------------------------------------------GTGGGGACTTACCCTGGTGGTC--------- t0574455 1
------------------------------------------------------TGGGGACTTACCCTGGTGGTC--------- t1703949 1
//
mireap
Mock-infected-m0086 chr14:30815423:30815500:- 78(nt) -30.40(kcal/mol)
GCTCCGCTCTTGGCATTCACCGCGTGCCTTAATTGTATGACATTAAATCAAGGTCCGCTGTGAACACGGAGGGCAGAG Mock-infected-m0086 12
.(((.((((((.(..(((((.(((..((((.(((...........))).))))..))).)))))..).)))))).)))
***********************************************TCAAGGTCCGCTGTGAACACG********** Mock-infected-m0086-3p 12
-----------------------------------------------TCAAGGTCCGCTGTGAACACG---------- t0050240 11
------------------------------------------------CAAGGTCCGCTGTGAACACG---------- t0821359 1
//
mireap
Mock-infected-m0087 chr15:29517303:29517401:+ 99(nt) -28.00(kcal/mol)
AATGCCTTGGAGGGCAAACACTCCTCCGTGGAGTTGTCATTACACAGGAAACTTAGCCCTATGATATTTTTAGGAGGATTGGTAGAACAAATTGGCAGT Mock-infected-m0087 5
..((((.....(..(...((.((((((.(((((.((((((.....((....)).......)))))).))))))))))).))...)..).....))))..
*****************************************************************ATTTTTAGGAGGATTGGTAGAACA********** Mock-infected-m0087-3p 5
-----------------------------------------------------------------ATTTTTAGGAGGATTGGTAGAACA---------- t0087999 5
//
mireap
Mock-infected-m0088 chr15:17789463:17789537:- 75(nt) -22.90(kcal/mol)
ATGTTTTCATTGGCGACCCCATGGACTGTAGTCCATCAGACTTCTCAGTCCATTGAATTCTCCAAGCAAGAATAC Mock-infected-m0088 8
.((((((..((((.((..(.((((((((.((((.....))))...)))))))).)...)).))))...)))))).
**********TGGCGACCCCATGGACTGTAGT******************************************* Mock-infected-m0088-5p 8
----------TGGCGACCCCATGGACTGTAGT------------------------------------------- t0062526 8
//
mireap
Mock-infected-m0089 chr15:29735546:29735621:- 76(nt) -38.10(kcal/mol)
CAGTTGTCCAAAAGGTTCGTTCGGGTTTTCCTGTATGATGTTATGGGAAAACCCAAACAAATCTTTTGGCCAACCC Mock-infected-m0089 121
..((((.((((((((((.(((.(((((((((((((......))))))))))))).))).)))))))))).))))..
**********AAAGGTTCGTTCGGGTTTTC********************************************** Mock-infected-m0089-5p 120
---------AAAAGGTTCGTTCGGGTT------------------------------------------------- t1467805 1
---------AAAAGGTTCGTTCGGGTTT------------------------------------------------ t0098639 1
---------AAAAGGTTCGTTCGGGTTTT----------------------------------------------- t0096356 2
---------AAAAGGTTCGTTCGGGTTTTC---------------------------------------------- t0036523 17
---------AAAAGGTTCGTTCGGGTTTTCC--------------------------------------------- t0053748 10
----------AAAGGTTCGTTCGGGTTTT----------------------------------------------- t0047975 12
----------AAAGGTTCGTTCGGGTTTTC---------------------------------------------- t0023026 32
----------AAAGGTTCGTTCGGGTTTTCC--------------------------------------------- t0029784 22
----------AAAGGTTCGTTCGGGTTTTCCT-------------------------------------------- t0031960 20
----------AAAGGTTCGTTCGGGTTTTCCTG------------------------------------------- t1154197 1
------------AGGTTCGTTCGGGTTTTCCTG------------------------------------------- t0530817 1
------------AGGTTCGTTCGGGTTTTCCTGTA----------------------------------------- t1691307 1
------------------------------CTGTATGATGTTATGGGA---------------------------- t0929812 1
//
mireap
Mock-infected-m0090 chr15:41711988:41712073:- 86(nt) -24.10(kcal/mol)
GCAATCCTCTCTAACAGGTTTACTTGTTCTGACCAAACATGAACCGCACGTATCTGTGAGTGTGTGTGTGTGAGAAAGAGAGATTG Mock-infected-m0090 8
.(((((.(((((.(((((....)))))(((.((((.((((..((((((......)))).)))))).)).)).))).))))))))))
********************************************************TGAGTGTGTGTGTGTGAGAA********** Mock-infected-m0090-3p 8
--------------------------------------------------------TGAGTGTGTGTGTGTGAGAA---------- t0071080 7
--------------------------------------------------------TGAGTGTGTGTGTGTGAGAAA--------- t0796761 1
//
mireap
Mock-infected-m0091 chr15:43644998:43645090:- 93(nt) -21.60(kcal/mol)
GTGGGGTTGTAAAGAGTGGGACACGAATGAGTGACTGAACTGAACTGATAGTTGATTTACAATGTTGTGTTAATTTCTACCATACAGCAGAGT Mock-infected-m0091 16
.....((((((.((((...(((((((....((((.(.(((((......))))).).))))....)))))))...))))....)))))).....
**********AAAGAGTGGGACACGAATGAGT************************************************************* Mock-infected-m0091-5p 16
----------AAAGAGTGGGACACGAATG---------------------------------------------------------------- t0938588 1
----------AAAGAGTGGGACACGAATGA--------------------------------------------------------------- t0156865 3
----------AAAGAGTGGGACACGAATGAG-------------------------------------------------------------- t0173226 3
----------AAAGAGTGGGACACGAATGAGT------------------------------------------------------------- t0095686 5
-----------AAGAGTGGGACACGAATG---------------------------------------------------------------- t0605988 1
-----------AAGAGTGGGACACGAATGAG-------------------------------------------------------------- t0207930 3
//
mireap
Mock-infected-m0092 chr15:53158921:53159005:- 85(nt) -20.00(kcal/mol)
TCCAGAGCTGGGCAAGTGTGATATGTAACCTTCCAGACGTCTTCTGTGCATAGAACTTACATGTGCCAACATTGCCTTTTCATAT Mock-infected-m0092 5
....(((..((((((.((..((((((((.((.(((((.....)))).)...))...))))))))..))...)))))).)))....
**********GGCAAGTGTGATATGTAACCT****************************************************** Mock-infected-m0092-5p 5
----------GGCAAGTGTGATATGTAACCT------------------------------------------------------ t0093213 5
//
mireap
Mock-infected-m0093 chr15:68183272:68183361:- 90(nt) -41.23(kcal/mol)
TATGGATATATTGGTTGGCCAAAAAGTTCATTTGGATTTTTCCATAACATCACGCAGGAGAACCTGAATGAACTTTTTGGCCAACCCCAT Mock-infected-m0093 15
.((((.......((((((((((((((((((((..(..((((((.............)))))).)..))))))))))))))))))))))))
**********************************************************AGAACCTGAATGAACTTTTTGG********** Mock-infected-m0093-3p 15
---------------------------------------------------------GAGAACCTGAATGAACTTTTTG----------- t0717446 1
----------------------------------------------------------AGAACCTGAATGAACTTTTT------------ t0567880 1
----------------------------------------------------------AGAACCTGAATGAACTTTTTG----------- t0137803 3
----------------------------------------------------------AGAACCTGAATGAACTTTTTGG---------- t0052988 10
//
mireap
Mock-infected-m0094 chr15:68378938:68379019:- 82(nt) -44.10(kcal/mol)
TATTGGGTTGGCCAAAAGTTCATTTGAGGTTTTCTATAACATCTTATGGCAAAACCTGAATGAACCTTTTGGCCAATCCAAT Mock-infected-m0094 10
.((((((((((((((((((((((((.(((((((((((((....)))))).)))))))))))))).)))))))))))))))))
**************************************************AAAACCTGAATGAACCTTTTGG********** Mock-infected-m0094-3p 10
--------------------------------------------------AAAACCTGAATGAACCTTTT------------ t0671844 1
--------------------------------------------------AAAACCTGAATGAACCTTTTG----------- t0115024 4
--------------------------------------------------AAAACCTGAATGAACCTTTTGG---------- t0097780 5
//
mireap
Mock-infected-m0095 chr15:78678472:78678572:- 101(nt) -24.30(kcal/mol)
TGCACAGACCTAGTTGCTCTGCAGCATGTGGGATCTTCCCAGATCAGGGTTTTGAACGCATATCATCTACATTGGCAGGCGAATTCTTTATCACTGAGCAA Mock-infected-m0095 6
(((.(((....((((((.((((...(((((((((((....))))).(.((.....)).).......))))))..))))))))...))......))).))).
*******************************************************************TACATTGGCAGGCGAATTCTTTAT********** Mock-infected-m0095-3p 6
-------------------------------------------------------------------TACATTGGCAGGCGAATTCTTTAT---------- t0083846 6
//
mireap
Mock-infected-m0096 chr15:78706065:78706145:- 81(nt) -24.00(kcal/mol)
GTTGGGTTGGCCAAAAAGTTCATTCAGATTTTTCTAAAACAGCTTACGGAAAAACCAGAACGAACTTTGTGTCCAACGCAA Mock-infected-m0096 6
.(((.(((((.((.(((((((.(((.(.(((((((............))))))).).))).))))))).)).))))).)))
*************************************************AAAAACCAGAACGAACTTTGTG********** Mock-infected-m0096-3p 6
-------------------------------------------------AAAAACCAGAACGAACTTTGTG---------- t0098905 5
--------------------------------------------------AAAACCAGAACGAACTTTGTG---------- t1423457 1
//
mireap
Mock-infected-m0097 chr16:24306035:24306110:+ 76(nt) -28.70(kcal/mol)
AGCCATCAAAAGTAACAGCATCTCCACTGGAAATTGACGCACAGTCCACATGGAGTTGCTGTTACAATCGATGACG Mock-infected-m0097 15
.(.((((....(((((((((.(((((.((((...((.....)).))))..))))).)))))))))....)))).).
**********************************************CACATGGAGTTGCTGTTACA********** Mock-infected-m0097-3p 15
----------------------------------------------CACATGGAGTTGCTGTTAC----------- t1175299 1
----------------------------------------------CACATGGAGTTGCTGTTACA---------- t0181648 3
----------------------------------------------CACATGGAGTTGCTGTTACAA--------- t0568937 1
----------------------------------------------CACATGGAGTTGCTGTTACAAT-------- t0505158 2
----------------------------------------------CACATGGAGTTGCTGTTACAATC------- t0295896 1
-----------------------------------------------ACATGGAGTTGCTGTTAC----------- t0359477 2
-----------------------------------------------ACATGGAGTTGCTGTTACAAT-------- t0447208 2
-----------------------------------------------ACATGGAGTTGCTGTTACAATC------- t0454966 2
-----------------------------------------------ACATGGAGTTGCTGTTACAATCG------ t1085959 1
//
mireap
Mock-infected-m0098 chr16:35791784:35791869:+ 86(nt) -41.20(kcal/mol)
TCAGTCGTGTCCGACTCTTCTCGACCCCATGGACTGCAGCCCACCAGGCTAGTCTATGAGGTCGCAAAAGAGTGGAACCCGACTTA Mock-infected-m0098 8
..(((((..(((.((((((..(((((.((((((((..((((.....)))))))))))).)))))...)))))))))...)))))..
******************************************************TATGAGGTCGCAAAAGAGTGGA********** Mock-infected-m0098-3p 7
-----------------------------TGGACTGCAGCCCACCAGGCTAG---------------------------------- t1756168 1
------------------------------------------------------TATGAGGTCGCAAAAGAGTG------------ t0512028 2
------------------------------------------------------TATGAGGTCGCAAAAGAGTGGA---------- t0190627 3
------------------------------------------------------TATGAGGTCGCAAAAGAGTGGAA--------- t0455604 2
//
mireap
Mock-infected-m0099 chr16:60206752:60206850:+ 99(nt) -36.20(kcal/mol)
ATGTATATGTGTGGGCTTCCCTGGTAGCTCAGCAGTTAAAGCGTCTGCCTGCAATGAGGGAGACCCGGGTTCAATCCCTGGGTTGGGAAGAGTATGCAC Mock-infected-m0099 15
.(((((((...((((..(((((.((.((...((((.........))))..)).)).)))))..)))).......((((......))))...))))))).
**********GTGGGCTTCCCTGGTAGCTCAGCA***************************************************************** Mock-infected-m0099-5p 15
--------GTGTGGGCTTCCCTGGTAGCT---------------------------------------------------------------------- t0566409 1
--------GTGTGGGCTTCCCTGGTAGCTCAG------------------------------------------------------------------- t0462962 2
----------GTGGGCTTCCCTGGTAGCTCAGCA----------------------------------------------------------------- t0047653 12
//
mireap
Mock-infected-m0100 chr16:65443422:65443505:+ 84(nt) -25.70(kcal/mol)
CCAGTAGTCTTTCTGGGAAAATCCAATGGACAGAGGAGCATGGCAAGCTACAGTTCATGGGATTGCAGAGTCGGACATGACTGA Mock-infected-m0100 11
.((((.(((((((((....(((((.((((((.....(((.......)))...)))))).))))).)))))..))))...)))).
***************************************************AGTTCATGGGATTGCAGAGTCGG********** Mock-infected-m0100-3p 10
---------------------------------------------------AGTTCATGGGATTGCAGAGTC------------ t0149157 3
---------------------------------------------------AGTTCATGGGATTGCAGAGTCG----------- t0544028 1
---------------------------------------------------AGTTCATGGGATTGCAGAGTCGG---------- t0123597 4
---------------------------------------------------AGTTCATGGGATTGCAGAGTCGGA--------- t0345685 2
--------------------------------------------------------ATGGGATTGCAGAGTCGGACA------- t1452748 1
//
mireap
Mock-infected-m0101 chr16:67587111:67587190:+ 80(nt) -58.30(kcal/mol)
ATACCCCCCCAAAAGGATGAAGAGTTAAAGTATAATATACTCCATATACTTTAACTCTTCATCCTTTTGGGGGGGTATAC Mock-infected-m0101 49
((((((((((((((((((((((((((((((((((..........))))))))))))))))))))))))))))))))))..
**********AAAAGGATGAAGAGTTAAAGT************************************************* Mock-infected-m0101-5p 23
************************************************CTTTAACTCTTCATCCTTTTGG********** Mock-infected-m0101-3p 26
---------CAAAAGGATGAAGAGTTAAAGT------------------------------------------------- t0526490 1
----------AAAAGGATGAAGAGTTAA---------------------------------------------------- t0070888 7
----------AAAAGGATGAAGAGTTAAAG-------------------------------------------------- t0274268 2
----------AAAAGGATGAAGAGTTAAAGT------------------------------------------------- t0046177 12
----------AAAAGGATGAAGAGTTAAAGTAT----------------------------------------------- t0594008 1
-----------------------------------------------ACTTTAACTCTTCATCCTTTT------------ t1476732 1
------------------------------------------------CTTTAACTCTTCATCCTTTT------------ t0467020 2
------------------------------------------------CTTTAACTCTTCATCCTTTTG----------- t0839500 1
------------------------------------------------CTTTAACTCTTCATCCTTTTGG---------- t0031660 21
-------------------------------------------------TTTAACTCTTCATCCTTTTGGG--------- t0926191 1
//
mireap
Mock-infected-m0102 chr16:71150558:71150636:+ 79(nt) -42.60(kcal/mol)
CCATCTGGTGTCAGTGGCAGAGTGCAGGGACCTCGCGACCAGAGAGGAGGGTCTGTCTCTGCCACTGCCACGGCGTGGA Mock-infected-m0102 24
((((.(.(((.(((((((((((.(((((..((((.(.......)..)))).)))))))))))))))).))).).)))).
**********TCAGTGGCAGAGTGCAGGGAC************************************************ Mock-infected-m0102-5p 20
************************************************GGGTCTGTCTCTGCCACTGCC********** Mock-infected-m0102-3p 4
----------TCAGTGGCAGAGTGCAGGGAC------------------------------------------------ t0055067 10
----------TCAGTGGCAGAGTGCAGGGACC----------------------------------------------- t0259264 2
----------TCAGTGGCAGAGTGCAGGGACCT---------------------------------------------- t0077600 6
----------TCAGTGGCAGAGTGCAGGGACCTC--------------------------------------------- t0406428 2
-----------------------------------------------AGGGTCTGTCTCTGCCACTGC----------- t1578574 1
------------------------------------------------GGGTCTGTCTCTGCCACTGC----------- t1497633 1
------------------------------------------------GGGTCTGTCTCTGCCACTGCC---------- t0357164 2
//
mireap
Mock-infected-m0103 chr16:20617277:20617356:- 80(nt) -46.50(kcal/mol)
TTGGGTTGGCCAAAAAGTTCATTAGGGTTTTTCTGTGAGATGGGATGGAAAAAACCGAGTGGACTTTTTGGCCAGCCCAT Mock-infected-m0103 46
.((((((((((((((((((((((.((.(((((((((........))))))))).)).)))))))))))))))))))))).
************************************************AAAAAACCGAGTGGACTTTTTG********** Mock-infected-m0103-3p 46
----------------------------------------------GGAAAAAACCGAGTGGACTTT------------- t0659864 1
------------------------------------------------AAAAAACCGAGTGGACTTT------------- t0155097 3
------------------------------------------------AAAAAACCGAGTGGACTTTT------------ t0175403 3
------------------------------------------------AAAAAACCGAGTGGACTTTTTG---------- t0022558 33
-------------------------------------------------AAAAACCGAGTGGACTTTTTG---------- t0088429 5
-------------------------------------------------AAAAACCGAGTGGACTTTTTGG--------- t1228965 1
//
mireap
Mock-infected-m0104 chr16:20712311:20712393:- 83(nt) -41.10(kcal/mol)
TATTGGGTTGGCCAAAAAGTTCATTTGGGTTTTTCCATGTGATCTTACAGAAAAACTCGAACGAACTTTTTAGCTAACCCAGT Mock-infected-m0104 581
.(((((((((((.(((((((((.((((((((((((..((((....)))))))))))))))).))))))))).)))))))))))
***************************************************AAAACTCGAACGAACTTTTTAG********** Mock-infected-m0104-3p 581
--------------------------------------------------AAAAACTCGAACGAACTTTTTAG---------- t0077086 6
---------------------------------------------------AAAACTCGAACGAACTTTTTA----------- t0049792 11
---------------------------------------------------AAAACTCGAACGAACTTTTTAG---------- t0003223 361
---------------------------------------------------AAAACTCGAACGAACTTTTTAGC--------- t0067760 7
----------------------------------------------------AAACTCGAACGAACTTTTTA----------- t0516280 2
----------------------------------------------------AAACTCGAACGAACTTTTTAG---------- t0012137 76
----------------------------------------------------AAACTCGAACGAACTTTTTAGC--------- t0008708 114
----------------------------------------------------AAACTCGAACGAACTTTTTAGCT-------- t0105494 4
//
mireap
Mock-infected-m0105 chr16:20965370:20965467:- 98(nt) -27.60(kcal/mol)
TGATACTGATGCTGATCAGTGCATGGTCTTGTTATGATATGATGCTGGTGGTGGTGGTGATGAGATGACAATGATGATGATGCTGATGGTCAGTGAAT Mock-infected-m0105 12
...(((((((....((((((((((.((((((((((..(((.(((((......))).)).)))..))))))).))).))).))))))).)))))))...
******************************************************************GACAATGATGATGATGCTGATG********** Mock-infected-m0105-3p 12
-----------------------------------------------------------------TGACAATGATGATGATGCTGATG---------- t0121927 4
------------------------------------------------------------------GACAATGATGATGATGCTGA------------ t1683271 1
------------------------------------------------------------------GACAATGATGATGATGCTGATG---------- t0066690 7
//
mireap
Mock-infected-m0106 chr16:21113327:21113404:- 78(nt) -57.00(kcal/mol)
TGGGCTGGCCAAAAAGTTTGCTTGGGTTTCCCTGTAAGATGTTATAGGAAAATCCGAGTGAACTTTTTGGCCAGCCCA Mock-infected-m0106 10
.(((((((((((((((((..(((((((((.(((((((....))))))).)))))))))..))))))))))))))))).
************************************************AAAATCCGAGTGAACTTTTT********** Mock-infected-m0106-3p 10
-----------------------------------------------GAAAATCCGAGTGAACTTTTTG--------- t0307762 2
------------------------------------------------AAAATCCGAGTGAACTTTTT---------- t0080582 6
------------------------------------------------AAAATCCGAGTGAACTTTTTG--------- t1769821 1
-------------------------------------------------AAATCCGAGTGAACTTTTT---------- t1598645 1
//
mireap
Mock-infected-m0107 chr16:33022291:33022366:- 76(nt) -34.70(kcal/mol)
GGTCTCAGGGAGTGTACTTCCTGGGGCCTCTGGGCATATAATTCCTGTGGCCTCTGGGTGTGTACCCTCTGTGGCT Mock-infected-m0107 55
((((.(((((.((((((.(((.((((((.(.(((........))).).)))))).))).)))))).))))).))))
**********AGTGTACTTCCTGGGGCCTCT********************************************* Mock-infected-m0107-5p 21
*********************************************TGTGGCCTCTGGGTGTGTACC********** Mock-infected-m0107-3p 34
----------AGTGTACTTCCTGGGGCCTCT--------------------------------------------- t0054736 10
----------AGTGTACTTCCTGGGGCCTCTG-------------------------------------------- t0185604 3
----------AGTGTACTTCCTGGGGCCTCTGG------------------------------------------- t0069822 7
----------AGTGTACTTCCTGGGGCCTCTGGGCA---------------------------------------- t0669723 1
---------------------------------------------TGTGGCCTCTGGGTGTGT------------- t0207733 2
---------------------------------------------TGTGGCCTCTGGGTGTGTAC----------- t0074955 6
---------------------------------------------TGTGGCCTCTGGGTGTGTACC---------- t0030679 22
---------------------------------------------TGTGGCCTCTGGGTGTGTACCC--------- t0269393 2
---------------------------------------------TGTGGCCTCTGGGTGTGTACCCT-------- t0954406 1
---------------------------------------------TGTGGCCTCTGGGTGTGTACCCTC------- t1596325 1
//
mireap
Mock-infected-m0108 chr16:41137384:41137482:- 99(nt) -19.70(kcal/mol)
GCCTGTTTAGTTTTTAAAGATGGAACTCCACCCTTTGCTTGGTTTTAAGTATGTATGGAATGTTATGATAGGAATAGTAGTAGTGGTGGTCAAACAGAT Mock-infected-m0108 7
..((((((.(((((.......))))).((((((((((((...(((((.(((............)))..)))))..))))).)).)))))..))))))..
*****************************************************************TGATAGGAATAGTAGTAGTGGTGG********** Mock-infected-m0108-3p 6
-----------------AGATGGAACTCCACCCTTTGCT------------------------------------------------------------ t1450853 1
----------------------------------------------------------------ATGATAGGAATAGTAGTAGTGGTG----------- t1758991 1
-----------------------------------------------------------------TGATAGGAATAGTAGTAGTGGTG----------- t0257497 2
-----------------------------------------------------------------TGATAGGAATAGTAGTAGTGGTGG---------- t0138654 3
//
mireap
Mock-infected-m0109 chr16:52521981:52522063:- 83(nt) -36.50(kcal/mol)
GGGGTGGCCATCGCCATCTTACTGGGCAGCATTGGATGGTGTCTGGTCTCTAATACTGCCTGGTAATGATGACGCTGGGGCCC Mock-infected-m0109 3338
.((((..(((.((.((((((((..(((((.((((((.((.......)))))))).)))))..)))).)))).)).))).))))
**************************************************TAATACTGCCTGGTAATGATGAC********** Mock-infected-m0109-3p 3338
-------------------------------------------------CTAATACTGCCTGGTAATGATGAC---------- t0125601 4
--------------------------------------------------TAATACTGCCTGGTAATGATGAC---------- t0000495 2992
--------------------------------------------------TAATACTGCCTGGTAATGATGACG--------- t0007348 140
---------------------------------------------------AATACTGCCTGGTAATGATGAC---------- t0007188 144
---------------------------------------------------AATACTGCCTGGTAATGATGACG--------- t0024185 30
----------------------------------------------------ATACTGCCTGGTAATGATGAC---------- t0084736 6
----------------------------------------------------ATACTGCCTGGTAATGATGACG--------- t0039210 15
----------------------------------------------------ATACTGCCTGGTAATGATGACGC-------- t0092627 5
-----------------------------------------------------TACTGCCTGGTAATGATGAC---------- t0997188 1
-----------------------------------------------------TACTGCCTGGTAATGATGACGC-------- t1047851 1
//
mireap
Mock-infected-m0110 chr16:55409181:55409264:- 84(nt) -37.40(kcal/mol)
GATTGGGTTGGCCAAAAAGTTTGTTAAGGTTTTTACCGTAAGATCTTACAGAAAAATCTGAACAAACTTTATGGCCAACACAAT Mock-infected-m0110 14
.((((.((((((((.((((((((((.((((((((.(.((((....)))).))))))))).)))))))))).)))))))).))))
****************************************************AAAATCTGAACAAACTTTATGG********** Mock-infected-m0110-3p 14
--------------------------------------------------GAAAAATCTGAACAAACTTTAT------------ t0338661 2
---------------------------------------------------AAAAATCTGAACAAACTTTA------------- t1365434 1
----------------------------------------------------AAAATCTGAACAAACTTTATG----------- t0901135 1
----------------------------------------------------AAAATCTGAACAAACTTTATGG---------- t0058739 9
-----------------------------------------------------AAATCTGAACAAACTTTATGGC--------- t0904836 1
//
mireap
Mock-infected-m0111 chr16:67587109:67587188:- 80(nt) -59.10(kcal/mol)
ATACCCCCCCAAAAGGATGAAGAGTTAAAGTATATGGAGTATATTATACTTTAACTCTTCATCCTTTTGGGGGGGTATAC Mock-infected-m0111 49
((((((((((((((((((((((((((((((((((..........))))))))))))))))))))))))))))))))))..
**********AAAAGGATGAAGAGTTAAAGT************************************************* Mock-infected-m0111-5p 23
************************************************CTTTAACTCTTCATCCTTTTGG********** Mock-infected-m0111-3p 26
---------CAAAAGGATGAAGAGTTAAAGT------------------------------------------------- t0526490 1
----------AAAAGGATGAAGAGTTAA---------------------------------------------------- t0070888 7
----------AAAAGGATGAAGAGTTAAAG-------------------------------------------------- t0274268 2
----------AAAAGGATGAAGAGTTAAAGT------------------------------------------------- t0046177 12
----------AAAAGGATGAAGAGTTAAAGTAT----------------------------------------------- t0594008 1
-----------------------------------------------ACTTTAACTCTTCATCCTTTT------------ t1476732 1
------------------------------------------------CTTTAACTCTTCATCCTTTT------------ t0467020 2
------------------------------------------------CTTTAACTCTTCATCCTTTTG----------- t0839500 1
------------------------------------------------CTTTAACTCTTCATCCTTTTGG---------- t0031660 21
-------------------------------------------------TTTAACTCTTCATCCTTTTGGG--------- t0926191 1
//
mireap
Mock-infected-m0112 chr17:6536606:6536685:+ 80(nt) -45.00(kcal/mol)
GGCTTCCCCCTCTCCTTCGGTCCGCACTCTGTCCAGCCAGATCCTGGAGGGTGCCGCCGCAGGACCCGGGGGAGGAGCCA Mock-infected-m0112 7
(((((((((((.((((.((((..((((((..(((((.......))))))))))).)))).))))...))))).)))))).
**********TCTCCTTCGGTCCGCACTCTGT************************************************ Mock-infected-m0112-5p 7
----------TCTCCTTCGGTCCGCACTCTGT------------------------------------------------ t0067685 7
//
mireap
Mock-infected-m0113 chr17:10218240:10218318:+ 79(nt) -32.10(kcal/mol)
TTGGATGGCCAAAAAGTTCATTTGAGTTTTTCCGTTATGGCTTCTGGAAAAACTCGAACAAACTTTTTGACCAAGCCAA Mock-infected-m0113 9
.(((.(((.(((((((((..((((((((((((((..........))))))))))))))..))))))))).)))..))).
************************************************AAAACTCGAACAAACTTTTTG********** Mock-infected-m0113-3p 9
------------------------------------------------AAAACTCGAACAAACTTTTT----------- t0249848 2
------------------------------------------------AAAACTCGAACAAACTTTTTG---------- t0072285 7
//
mireap
Mock-infected-m0114 chr17:55110982:55111075:+ 94(nt) -45.70(kcal/mol)
ACAGGTTGGCCAAAAAGTTCAGGTTAGGTTTTTCCCATAAGATGTTATTTAACATCTTATGGGAAAACTCGAACAAACTTTTTGACCAACCCAA Mock-infected-m0114 9
...((((((.(((((((((...(((.(..(((((((((((((((((....)))))))))))))))))..).))).))))))))).))))))...
***************************************************************AAAACTCGAACAAACTTTTTG********** Mock-infected-m0114-3p 9
---------------------------------------------------------------AAAACTCGAACAAACTTTTT----------- t0249848 2
---------------------------------------------------------------AAAACTCGAACAAACTTTTTG---------- t0072285 7
//
mireap
Mock-infected-m0115 chr17:61291686:61291766:+ 81(nt) -31.90(kcal/mol)
TGTTGGGTTGACTGAAAAGTTCGTTTGAGTTTTTCTGCAAGATGGTATGGATCTCGAATGAACTTTTTTGCCAATGCAACG Mock-infected-m0115 24
.((((.((((.(.((((((((((((((((...((((((......))).))).)))))))))))))))).).)))).)))).
*************************************************GATCTCGAATGAACTTTTTTGC********** Mock-infected-m0115-3p 24
-------------------------------------------------GATCTCGAATGAACTTTTTT------------ t0966882 1
-------------------------------------------------GATCTCGAATGAACTTTTTTG----------- t0133457 4
-------------------------------------------------GATCTCGAATGAACTTTTTTGC---------- t0057333 9
--------------------------------------------------ATCTCGAATGAACTTTTTT------------ t0189780 3
--------------------------------------------------ATCTCGAATGAACTTTTTTG----------- t0174692 3
--------------------------------------------------ATCTCGAATGAACTTTTTTGC---------- t0209889 2
--------------------------------------------------ATCTCGAATGAACTTTTTTGCC--------- t0414458 2
//
mireap
Mock-infected-m0116 chr17:74788740:74788819:+ 80(nt) -25.50(kcal/mol)
GGCCTTCTGTCCGCCTGGCATGGCCACTTGCTTGGCCTCTCCCTGGTGTGAGTGAGTGTGTGTGAGTGTGCATGAGTGTG Mock-infected-m0116 5
.(((((.((..(((.(.((((...((((..(((((((.......))).))))..)))).)))).))))..)).))).)).
************************************************TGAGTGAGTGTGTGTGAGTGTG********** Mock-infected-m0116-3p 5
------------------------------------------------TGAGTGAGTGTGTGTGAGTG------------ t0523476 1
------------------------------------------------TGAGTGAGTGTGTGTGAGTGT----------- t0382949 2
------------------------------------------------TGAGTGAGTGTGTGTGAGTGTG---------- t0232716 2
//
mireap
Mock-infected-m0117 chr17:74970138:74970218:+ 81(nt) -39.20(kcal/mol)
GCTGGCACACTGGGTGGCCAGAGCTTTCTGGGCACTTGCTGGAAGTCTGCTCGATTGCACTGGCCACCGTCTGGGCCATGC Mock-infected-m0117 9
((((((.((...(((((((((.((..((.((((((((.....))))..))))))..)).)))))))))...)).)))).))
**********TGGGTGGCCAGAGCTTTCTGGG************************************************* Mock-infected-m0117-5p 1
**************************************************TCGATTGCACTGGCCACCGTC********** Mock-infected-m0117-3p 8
----------TGGGTGGCCAGAGCTTTCTGGG------------------------------------------------- t1330379 1
-------------------------------------------------CTCGATTGCACTGGCCACCGT----------- t1243820 1
-------------------------------------------------CTCGATTGCACTGGCCACCGTC---------- t0710312 1
--------------------------------------------------TCGATTGCACTGGCCACCGTC---------- t0077839 6
//
mireap
Mock-infected-m0118 chr17:6257822:6257907:- 86(nt) -34.40(kcal/mol)
CCCTTCACAGTGTGCAGGTTCTCGTCCTCATTTAGGGGTTTGCCACTTATCTCTAGCATGTGGAGGAACCTGGAGCCTGTGACCAG Mock-infected-m0118 5
....((((((.((.((((((((..(((.(((((((((((.........)))))))).))).)))))))))))..))))))))....
*****************************************************TAGCATGTGGAGGAACCTGGAGC********** Mock-infected-m0118-3p 5
-----------------------------------------------------TAGCATGTGGAGGAACCTGGAGC---------- t0090384 5
//
mireap
Mock-infected-m0119 chr17:12757056:12757135:- 80(nt) -27.80(kcal/mol)
TGGGGCTTGAGTGGACTTCCCTGGTAGCTCAGCTGGTGAAGAATCCACCGGGAATGCAGGAGACTCCAGTTCAATTCCTG Mock-infected-m0119 9977
.(((..(((((((((.(..((((.((..((..((((((.......)))))))).))))))..).)))).)))))..))).
**********GTGGACTTCCCTGGTAGCTCAGC*********************************************** Mock-infected-m0119-5p 9977
----------GTGGACTTCCCTGGTAGC---------------------------------------------------- t0001106 75
----------GTGGACTTCCCTGGTAGCT--------------------------------------------------- t0000332 539
----------GTGGACTTCCCTGGTAGCTC-------------------------------------------------- t0000265 1399
----------GTGGACTTCCCTGGTAGCTCA------------------------------------------------- t0001359 967
----------GTGGACTTCCCTGGTAGCTCAG------------------------------------------------ t0001412 930
----------GTGGACTTCCCTGGTAGCTCAGC----------------------------------------------- t0000274 6067
//
mireap
Mock-infected-m0120 chr17:46183524:46183600:- 77(nt) -46.00(kcal/mol)
GTCAAGATTGGTGAGGCGGGGTGGCTGCGACCCGGGGGCCCCAGGGGCCTCAGCCGCCCCCCCTCACACATCTCTCC Mock-infected-m0120 5
....((((..((((((.((((((((((.(.(((.((....)).)))..).)))))))))).))))))..))))....
**********GTGAGGCGGGGTGGCTGCGA*********************************************** Mock-infected-m0120-5p 5
----------GTGAGGCGGGGTGGCTGCGA----------------------------------------------- t0123054 4
----------GTGAGGCGGGGTGGCTGCGACC--------------------------------------------- t1480788 1
//
mireap
Mock-infected-m0121 chr17:52993066:52993141:- 76(nt) -31.10(kcal/mol)
CCCCAGGCTGTGTGCAGCTGATCACAGACTGTGCACGAGACCCCAGGCTGTGTGCAGCTGACCACAGACTGTGCAC Mock-infected-m0121 16
...(((.(((((..((((((..(((((.(((.(........).))).)))))..))))))..))))).))).....
**********TGTGCAGCTGATCACAGACTGTG******************************************* Mock-infected-m0121-5p 15
*******************************************CAGGCTGTGTGCAGCTGACCACA********** Mock-infected-m0121-3p 1
----------TGTGCAGCTGATCACAGACT---------------------------------------------- t1452028 1
----------TGTGCAGCTGATCACAGACTGTG------------------------------------------- t0048476 11
-----------GTGCAGCTGATCACAGACTGTG------------------------------------------- t0417386 2
------------TGCAGCTGATCACAGACTGTG------------------------------------------- t1153112 1
-------------------------------------------CAGGCTGTGTGCAGCTGACCACA---------- t1315793 1
//
mireap
Mock-infected-m0122 chr17:56579517:56579600:- 84(nt) -36.50(kcal/mol)
GTATTGGGTTGGCCAAAAAGTTCATTGGGGTTTTCTGTAACATCTTTTGGAAAAGCCCGAATGAACTTTTTAGCCATCCAAATA Mock-infected-m0122 5
...((((((.(((.((((((((((((.((((((((((..........))).))))))).)))))))))))).)))))))))...
***************************************************AAAGCCCGAATGAACTTTTTAGC********** Mock-infected-m0122-3p 5
---------------------------------------------------AAAGCCCGAATGAACTTTTTAG----------- t0316427 2
---------------------------------------------------AAAGCCCGAATGAACTTTTTAGC---------- t0158175 3
//
mireap
Mock-infected-m0123 chr17:58274282:58274363:- 82(nt) -43.70(kcal/mol)
TATTGGGTTGGCCAAAAAATTTGTTTGGGTTTTTCCGTAGATGTTACAGAAAGACCTGAATGAACTTTTTGGCCAACCTGAT Mock-infected-m0123 9
.((..(((((((((((((.((..((..((((((((.((((...)))).))))))))..))..)).)))))))))))))..))
**************************************************AAGACCTGAATGAACTTTTTGG********** Mock-infected-m0123-3p 9
--------------------------------------------------AAGACCTGAATGAACTTTTTGG---------- t0059868 9
//
mireap
Mock-infected-m0124 chr17:63456174:63456260:- 87(nt) -31.06(kcal/mol)
GCGGACCTTTGGGGTGCAAGGGAGCCTCCACCTGGGTCTCCAGCCTCGTCTCCCCGTTGGCGGCTGCGTACTGTACCCTTGATTCTG Mock-infected-m0124 5
.((((.....(((((((((.(.((((.(((.(.(((...............))).).))).)))).).)..))))))))....))))
*******************************************************GTTGGCGGCTGCGTACTGTACC********** Mock-infected-m0124-3p 5
-------------------------------------------------------GTTGGCGGCTGCGTACTGTACC---------- t0092829 5
//
mireap
Mock-infected-m0125 chr17:64762084:64762166:- 83(nt) -20.90(kcal/mol)
TGGCAACCCTCTCTGGCCCAGCAGCCACAGCCACGTCACCATCCCCAGGTCTACGTGATGACCAGCTCTGAACCTGGATGCTG Mock-infected-m0125 38
.((((.((......((..(((.(((..((..(((((.(((.......)))..))))).))....))))))..)).)).)))).
**************************************************CTACGTGATGACCAGCTCTGAAC********** Mock-infected-m0125-3p 38
-------------------------------------------------TCTACGTGATGACCAGCTCT-------------- t1193389 1
-------------------------------------------------TCTACGTGATGACCAGCTCTGAA----------- t0158785 3
-------------------------------------------------TCTACGTGATGACCAGCTCTGAAC---------- t0049649 11
--------------------------------------------------CTACGTGATGACCAGCTCTGA------------ t0512669 2
--------------------------------------------------CTACGTGATGACCAGCTCTGAA----------- t0247200 2
--------------------------------------------------CTACGTGATGACCAGCTCTGAAC---------- t0035340 18
--------------------------------------------------CTACGTGATGACCAGCTCTGAACC--------- t1634771 1
//
mireap
Mock-infected-m0126 chr17:67609294:67609360:- 67(nt) -30.00(kcal/mol)
TTGGCTGCGAGGCATGTGGGGTCGTAGCTCCCCACCCAGGGCCTGACCCCACACCTCCTGGACTGGG Mock-infected-m0126 5
(..((((.((((..((((((((((..((((........)))).)))))))))))))).))).)..).
**********GGCATGTGGGGTCGTAGCTC************************************* Mock-infected-m0126-5p 5
----------GGCATGTGGGGTCGTAGCTC------------------------------------- t0086671 5
//
mireap
Mock-infected-m0127 chr17:73717764:73717842:- 79(nt) -27.09(kcal/mol)
CTCTGGAGTTCTGCATGATGAGCGGGCCTGACACTCTGCACCGCCCCACACCCGCCCCAGCCATTGCAGACTTGGGGGG Mock-infected-m0127 26
((((.((((.(((((((.((.(((((..((................))..)))))..))..)).))))))))).)))).
**********CTGCATGATGAGCGGGCCTGACA********************************************** Mock-infected-m0127-5p 26
---------TCTGCATGATGAGCGGGCCTGACA---------------------------------------------- t0091862 5
----------CTGCATGATGAGCGGGCCTGACA---------------------------------------------- t0031018 21
//
mireap
Mock-infected-m0128 chr17:74080249:74080323:- 75(nt) -38.60(kcal/mol)
CCTCACGGCGTCTGGGGACGGCACTGGGCCTCGGCTGCTCAGGACCACCGTGCCGTCTCTAGATGAAGAGAAGGC Mock-infected-m0128 5
((((.(..((((((((((((((((.((((((.((...)).))).)).).))))))))))))))))..).).))).
**********TCTGGGGACGGCACTGGGCCTC******************************************* Mock-infected-m0128-5p 5
----------TCTGGGGACGGCACTGGGCCT-------------------------------------------- t0331690 2
----------TCTGGGGACGGCACTGGGCCTC------------------------------------------- t0169063 3
//
mireap
Mock-infected-m0129 chr18:5619310:5619389:+ 80(nt) -33.40(kcal/mol)
TGGGTTAGCCACAAAGTTTGTTCGGGTTTTACTGTAGTAGCTCATGGAAAAACCCAAATGAACTTTTTGGGCCAACCCAG Mock-infected-m0129 13
((((((.(((..((((((..((.(((((((.((((........)))).))))))).))..))))))...))).)))))).
**********ACAAAGTTTGTTCGGGTTTTA************************************************* Mock-infected-m0129-5p 13
---------CACAAAGTTTGTTCGGGTTTT-------------------------------------------------- t0352568 1
----------ACAAAGTTTGTTCGGGTT---------------------------------------------------- t1571008 1
----------ACAAAGTTTGTTCGGGTTTT-------------------------------------------------- t0099044 5
----------ACAAAGTTTGTTCGGGTTTTA------------------------------------------------- t0097894 5
----------ACAAAGTTTGTTCGGGTTTTAC------------------------------------------------ t1566073 1
//
mireap
Mock-infected-m0130 chr18:5908226:5908324:+ 99(nt) -34.90(kcal/mol)
GGATTATGGCCTCCAAGGTCGCCGACCTCAGTCTCCTCACCTGGAAAGGGGCTAACAGCGCCTGCCGGACTGACTGCTGTGCTAATGGGGGCTTGATGA Mock-infected-m0130 5
..((((.((((((((.((.(((.(...(((((((((......))..(((.((.....)).)))...)))))))...).)))))..))))))))))))..
*******************************************************************GACTGACTGCTGTGCTAATGGG********** Mock-infected-m0130-3p 5
-------------------------------------------------------------------GACTGACTGCTGTGCTAATGGG---------- t0088655 5
//
mireap
Mock-infected-m0131 chr18:18938562:18938635:+ 74(nt) -31.20(kcal/mol)
GAGTTGGTCAGAAAGGTTTTTTTGTTTTTCTGTAATCTTACAGGAAAAACTAGAATGAACTTTCTGGCCAACCC Mock-infected-m0131 8
..(((((((((((((..((((...((((((((((....))))))))))...))))....)))))))))))))..
******************************************GGAAAAACTAGAATGAACTTTC********** Mock-infected-m0131-3p 8
------------------------------------------GGAAAAACTAGAATGAACTTT----------- t0162580 2
------------------------------------------GGAAAAACTAGAATGAACTTTC---------- t0099243 5
-------------------------------------------GAAAAACTAGAATGAACTTT----------- t0675408 1
//
mireap
Mock-infected-m0132 chr18:22147579:22147661:+ 83(nt) -34.80(kcal/mol)
TATTGTGTTGTCCAAAAAGTTCATAAGGATTTTTCCATAACAGCTTATGGAAAAACCTGAATGAACTTTTTGTATAACCCAAT Mock-infected-m0132 14
.((((.(((((.((((((((((((.(((.(((((((((((....))))))))))))))..)))))))))))).))))).))))
***************************************************AAAACCTGAATGAACTTTTTGT********** Mock-infected-m0132-3p 14
---------------------------------------------------AAAACCTGAATGAACTTTTTGT---------- t0049835 11
----------------------------------------------------AAACCTGAATGAACTTTTTGT---------- t0160273 3
//
mireap
Mock-infected-m0133 chr18:24907377:24907450:+ 74(nt) -25.70(kcal/mol)
GGGGTGGCCAAAAAGATCATTCGGGTTTTCCCATAACATCTATGGAAATGCCCAAATGAGCTCTTTGACCAACC Mock-infected-m0133 6
.((.(((.((((.((.(((((.((((.((.(((((.....))))).)).)))).))))).)).)))).))).))
******************************************TGGAAATGCCCAAATGAGCTCT********** Mock-infected-m0133-3p 6
------------------------------------------TGGAAATGCCCAAATGAGCTC----------- t1605039 1
------------------------------------------TGGAAATGCCCAAATGAGCTCT---------- t0098210 5
//
mireap
Mock-infected-m0134 chr18:38606751:38606834:+ 84(nt) -43.60(kcal/mol)
GTATGGGGTTGGCCAAAAAGTTCATTTGAGTTTTTTGTAAGATGTTATTGAAAAATTCGAATGGACTTTTTGGCCATCCCAATA Mock-infected-m0134 5
...((((((.(((((((((((((((((((((((((((...........)))))))))))))))))))))))))))))))))...
****************************************************AAATTCGAATGGACTTTTTGGC********** Mock-infected-m0134-3p 5
----------------------------------------------------AAATTCGAATGGACTTTTT------------- t1557988 1
----------------------------------------------------AAATTCGAATGGACTTTTTGGC---------- t0120474 4
//
mireap
Mock-infected-m0135 chr18:39167151:39167242:+ 92(nt) -30.70(kcal/mol)
CAGGGGCAGGCAGGGCCCAGGTGTACAGCTGCTCCATTGTTAGCACACTTCCACCAAGAGCCGATGATGTGCCTGCCTGAGTCGAACCCCCT Mock-infected-m0135 46
.(((((..(((.((((..(((..((((.(.((((...((..((....))..))....)))).).)).))..)))))))..)))....)))))
**********************************************************AGCCGATGATGTGCCTGCCTGAGT********** Mock-infected-m0135-3p 46
----------------------------------------------------------AGCCGATGATGTGCCTGCCTG------------- t0853815 1
----------------------------------------------------------AGCCGATGATGTGCCTGCCTGAG----------- t0666417 1
----------------------------------------------------------AGCCGATGATGTGCCTGCCTGAGT---------- t0019469 41
-----------------------------------------------------------GCCGATGATGTGCCTGCCTGAGT---------- t0204654 3
//
mireap
Mock-infected-m0136 chr18:44883960:44884057:+ 98(nt) -51.50(kcal/mol)
GGCGGTGCGCAGGGGGCCGGGGCGCGTCGCAGGTGAGGAGCGGGCACGAGCAGGCGCTGCCTGGTTCTGGCTGGCGGGCGGGCGGGCTCACCCACTGC Mock-infected-m0136 5
.((((((....(((((((.(..(((.((((.(((.((((.((((((((......)).)))))).)))).))).)))))))..).))))).))))))))
******************************************************************CTGGCTGGCGGGCGGGCGGGCT********** Mock-infected-m0136-3p 5
------------------------------------------------------------------CTGGCTGGCGGGCGGGCGGGC----------- t1697240 1
------------------------------------------------------------------CTGGCTGGCGGGCGGGCGGGCT---------- t0123561 4
//
mireap
Mock-infected-m0137 chr18:51557620:51557714:+ 95(nt) -54.40(kcal/mol)
CACCCTTCCCTGACTCAAGACTATGTGCAGCTCCTCTCGAGGTCATTCTCTCAAAGGAGCTGGGCGTAGTCCTGGGTCTCGGGATGCCTGGGTGC Mock-infected-m0137 77
(((((.((((.((((((.((((((((.((((((((...((((....))))....)))))))).)))))))).))))))..)))).....))))).
**********TGACTCAAGACTATGTGCAGCT*************************************************************** Mock-infected-m0137-5p 76
----------TGACTCAAGACTATGTGCAG----------------------------------------------------------------- t0174845 3
----------TGACTCAAGACTATGTGCAGC---------------------------------------------------------------- t0057029 9
----------TGACTCAAGACTATGTGCAGCT--------------------------------------------------------------- t0014711 59
----------TGACTCAAGACTATGTGCAGCTC-------------------------------------------------------------- t0098884 5
----------------------------------------------------AAAGGAGCTGGGCGTAGTCC----------------------- t1436929 1
//
mireap
Mock-infected-m0138 chr18:53502894:53502969:+ 76(nt) -33.00(kcal/mol)
CCTGTGGTTCTCCGGCACTAGGGTCTCTTTCACGGGCCTCTAGAGGCACAGCGAGGGGATTCCTGTCGCCACAGGA Mock-infected-m0138 5
(((((((.....(((((...((((((((((.....((((....)))).....)))))))))).)))))))))))).
**********TCCGGCACTAGGGTCTCTTTCACG****************************************** Mock-infected-m0138-5p 5
----------TCCGGCACTAGGGTCTCTTTCACG------------------------------------------ t0101570 5
//
mireap
Mock-infected-m0139 chr18:55975292:55975379:+ 88(nt) -36.50(kcal/mol)
AGAACTACATCTCCCAGGACCTCCTGTGGCATCCATATGTTAGAACCATGAATTAGTGTGCCTCATGGGATTCTGGGAATTGTAGTTC Mock-infected-m0139 24
.((((((((..((((((((.(((.((.((((..(.....(((......)))....)..)))).)).))).))))))))..))))))))
********************************************************TGTGCCTCATGGGATTCTGGGA********** Mock-infected-m0139-3p 24
--------------------------------------------------------TGTGCCTCATGGGATTCTGG------------ t1703376 1
--------------------------------------------------------TGTGCCTCATGGGATTCTGGG----------- t0120451 4
--------------------------------------------------------TGTGCCTCATGGGATTCTGGGA---------- t0075597 6
--------------------------------------------------------TGTGCCTCATGGGATTCTGGGAA--------- t0347461 2
--------------------------------------------------------TGTGCCTCATGGGATTCTGGGAAT-------- t0196699 3
---------------------------------------------------------GTGCCTCATGGGATTCTGGGA---------- t0128806 4
---------------------------------------------------------GTGCCTCATGGGATTCTGGGAA--------- t0675435 1
---------------------------------------------------------GTGCCTCATGGGATTCTGGGAAT-------- t0665143 1
----------------------------------------------------------TGCCTCATGGGATTCTGGGAAT-------- t0495981 2
//
mireap
Mock-infected-m0140 chr18:1966855:1966941:- 87(nt) -30.10(kcal/mol)
TGCAGACGCAGCCTGGCCTCAGGGAGGGATGGCAGGCTGACCTTCCCACAGGCTCCGGGCCACCTTCCCAGACAAGCTCCTTCATAC Mock-infected-m0140 5
....((.(.(((.((..((..(((((((.((((.((..(.(((......)))).))..))))))))))))).)).))).).))....
*******************************************************CGGGCCACCTTCCCAGACAAGC********** Mock-infected-m0140-3p 5
-------------------------------------------------------CGGGCCACCTTCCCAGACAAGC---------- t0101898 5
//
mireap
Mock-infected-m0141 chr18:34912964:34913031:- 68(nt) -36.80(kcal/mol)
CGTTGTGTTCTAGATACTAGGATAGAGACAGAGTGAATGGGTCTCTACCCTAGTATCTAGAACAGACC Mock-infected-m0141 10
.(((.((((((((((((((((.(((((((..(.....)..))))))).))))))))))))))))))).
**********TAGATACTAGGATAGAGACAGA************************************ Mock-infected-m0141-5p 10
----------TAGATACTAGGATAGAGACAGA------------------------------------ t0053899 10
//
mireap
Mock-infected-m0142 chr18:46773224:46773307:- 84(nt) -42.80(kcal/mol)
AGGGTGTTGTGGCAGGTGGGGCTGGGTCAGGGGAGTGCTCCAGATATAGAGTCCTCACTGTCTCTGCTCTGCAGGCCTCACCCC Mock-infected-m0142 11
.(((((....(((..(..((((.(((.(((..(((..(((........)))..))).))).))).))))..)..))).))))).
***************************************************TCCTCACTGTCTCTGCTCTGCAG********** Mock-infected-m0142-3p 11
-------------------------------------------------AGTCCTCACTGTCTCTGCTCTGCAG---------- t1589230 1
---------------------------------------------------TCCTCACTGTCTCTGCTCTGCA----------- t1074603 1
---------------------------------------------------TCCTCACTGTCTCTGCTCTGCAG---------- t0079919 6
----------------------------------------------------CCTCACTGTCTCTGCTCTGCAG---------- t0171403 3
//
mireap
Mock-infected-m0143 chr18:49771819:49771903:- 85(nt) -26.70(kcal/mol)
ATCTCCTGGAGAGGACTTCCCTGGTAGCTCAGCGGTAAAGAATCTACCTGCCAAAGCAGCAGAGGCGAGTTCCATCCCAGACCTT Mock-infected-m0143 11
.....((((.(((((.((((((.((.(((..((((((.......)))).))...))).))..))).))).))).)))))).....
**********GAGGACTTCCCTGGTAGCTCAGC**************************************************** Mock-infected-m0143-5p 11
----------GAGGACTTCCCTGGTAGCT-------------------------------------------------------- t0060497 1
----------GAGGACTTCCCTGGTAGCTCAGC---------------------------------------------------- t0084841 6
------------GGACTTCCCTGGTAGCTCAGCG--------------------------------------------------- t0133473 4
//
mireap
Mock-infected-m0144 chr18:51257675:51257748:- 74(nt) -45.40(kcal/mol)
GCGCCGGGTGCGGGGAGGATGGAGCCTGGCTGAGTGTGACAGGCCAGGCCTCTCGCCTCCCCAGGCTGGGCTGT Mock-infected-m0144 18
..(((.(((..(((((((..(((((((((((..(.....).))))))).))))..)))))))..))).)))...
**********CGGGGAGGATGGAGCCTGGCT******************************************* Mock-infected-m0144-5p 16
******************************************GCCAGGCCTCTCGCCTCCCCAG********** Mock-infected-m0144-3p 2
--------TGCGGGGAGGATGGAGCCTG---------------------------------------------- t1367394 1
--------TGCGGGGAGGATGGAGCCTGG--------------------------------------------- t1212915 1
--------TGCGGGGAGGATGGAGCCTGGC-------------------------------------------- t0191336 3
----------CGGGGAGGATGGAGCCTGGC-------------------------------------------- t0142462 3
----------CGGGGAGGATGGAGCCTGGCT------------------------------------------- t0062897 8
------------------------------------------GCCAGGCCTCTCGCCTCCCCAG---------- t0458736 2
//
mireap
Mock-infected-m0145 chr18:53066069:53066140:- 72(nt) -45.20(kcal/mol)
TCGCAAAGAGTCAGACACGACTCAGCGACTCAGTTGAGTTCAGTCGCTCAGTCGTGTCCGATTCTTTGCGAC Mock-infected-m0145 54
((((((((((((.(((((((((.(((((((.((.....)).))))))).))))))))).)))))))))))).
**********TCAGACACGACTCAGCGACTCA**************************************** Mock-infected-m0145-5p 54
----------TCAGACACGACTCAGCGACTC----------------------------------------- t0093511 5
----------TCAGACACGACTCAGCGACTCA---------------------------------------- t0017675 46
-----------CAGACACGACTCAGCGACTCA---------------------------------------- t0410048 2
------------AGACACGACTCAGCGACTCAGTT------------------------------------- t1546156 1
//
mireap
Mock-infected-m0146 chr19:11345581:11345668:+ 88(nt) -53.69(kcal/mol)
TCAGTGTTGTTAGAGCTGACAGTTTGGTTCCTTGTATCCTGTTAGCCACTTTGTTTTAGGAACCAGATTGTCAGCTCTAACAACACTG Mock-infected-m0146 11
.(((((((((((((((((((((((((((((((........((.....))........)))))))))))))))))))))))))))))))
*********************************************************AGGAACCAGATTGTCAGCTCT********** Mock-infected-m0146-3p 11
---------------------------------------------------------AGGAACCAGATTGTCAGCTCT---------- t0120783 4
-----------------------------------------------------------GAACCAGATTGTCAGCTCT---------- t0125461 4
-----------------------------------------------------------GAACCAGATTGTCAGCTCTA--------- t0162753 3
//
mireap
Mock-infected-m0147 chr19:12861361:12861441:+ 81(nt) -26.90(kcal/mol)
ATATTCTTGTCTGGAGAATCCCATGGACAGAGGAGCCTGGCAGACTATAGTTCATGGGATTGCAGAGTCGGACACGACTGA Mock-infected-m0147 11
....((.(((((((.(((((((((((((..((..((...))...))...)))))))))))).)....))))))).))....
************************************************AGTTCATGGGATTGCAGAGTCGG********** Mock-infected-m0147-3p 10
------------------------------------------------AGTTCATGGGATTGCAGAGTC------------ t0149157 3
------------------------------------------------AGTTCATGGGATTGCAGAGTCG----------- t0544028 1
------------------------------------------------AGTTCATGGGATTGCAGAGTCGG---------- t0123597 4
------------------------------------------------AGTTCATGGGATTGCAGAGTCGGA--------- t0345685 2
-----------------------------------------------------ATGGGATTGCAGAGTCGGACA------- t1452748 1
//
mireap
Mock-infected-m0148 chr19:22464915:22464997:+ 83(nt) -35.00(kcal/mol)
TTCTCTTGTGGCGGAGCACAGGCTCTAAGTGCACGGGCTTCAGTAGTTACAGTTCGTGGGCTCTAGAGCATGGGCTCTGGAGA Mock-infected-m0148 21
.((((......((((((.((.(((((((((.((((((((...........)))))))).))).)))))).)).))))))))))
****************************************************TTCGTGGGCTCTAGAGCATGG********** Mock-infected-m0148-3p 21
----------------------------------------------------TTCGTGGGCTCTAGAGCATG----------- t0426009 2
----------------------------------------------------TTCGTGGGCTCTAGAGCATGG---------- t0062883 8
----------------------------------------------------TTCGTGGGCTCTAGAGCATGGG--------- t0107448 4
----------------------------------------------------TTCGTGGGCTCTAGAGCATGGGC-------- t0077286 6
----------------------------------------------------TTCGTGGGCTCTAGAGCATGGGCT------- t0844979 1
//
mireap
Mock-infected-m0149 chr19:26719255:26719346:+ 92(nt) -32.40(kcal/mol)
GACTTCCTTTACTTTTGAGCCTCAGTTTCCTGATCTGCCAAGTGGGAGTGATGATACTTAAAGGATCGGAATCATGAGGCTCAGAGCAAGTG Mock-infected-m0149 5
.........(((((((((((((((..((((.(((((...(((((..(....)..)))))...)))))))))...)))))))))))...))))
**********************************************************TAAAGGATCGGAATCATGAGGCTC********** Mock-infected-m0149-3p 5
----------------------------------------------------------TAAAGGATCGGAATCATGAGGCTC---------- t0089046 5
//
mireap
Mock-infected-m0150 chr19:26899987:26900081:+ 95(nt) -20.80(kcal/mol)
TTATTTACTTGGCTGCACTGGGTCTTAGTTGTCTCACGTAGAATCTTCCATCATGGTTTTGGCATGTGGGATCTTTAGTTGTGGTATGTGGGCTC Mock-infected-m0150 10
...(((((...((..((((((((((((..((((...(((.((........))))).....))))..))))))))..)).))..))..)))))...
****************************************************************TGTGGGATCTTTAGTTGTGGT********** Mock-infected-m0150-3p 10
----------------------------------------------------------------TGTGGGATCTTTAGTTGTGGT---------- t0058534 9
----------------------------------------------------------------TGTGGGATCTTTAGTTGTGGTA--------- t1207728 1
//
mireap
Mock-infected-m0151 chr19:35236378:35236478:+ 101(nt) -30.90(kcal/mol)
AACTCTGGGTAGATCCACTTGCTCCCAGCCTCCTTCTCCCGTTCTTGTTTTGGGGTCCCTTGTGGCCATTAGAGAGGGTGTGTGGGAGCCGCCTTGCATGA Mock-infected-m0151 8
.....((((....))))...(((((((..(.((((((((((.........)))((((......))))....))))))).)..)))))))............
*******************************************************************ATTAGAGAGGGTGTGTGGGAGCCG********** Mock-infected-m0151-3p 8
-------------------------------------------------------------------ATTAGAGAGGGTGTGTGGGAGCCG---------- t0106915 4
-------------------------------------------------------------------ATTAGAGAGGGTGTGTGGGAGCCGC--------- t0109499 4
//
mireap
Mock-infected-m0152 chr19:51399362:51399440:+ 79(nt) -38.20(kcal/mol)
AGTGGGGGTCTGCAGGGTGGTAGGCTGTGGGCTATGTGGTGAGGCCCCCCGCCTGCCCACCTGTCCAGGCATGGCCATC Mock-infected-m0152 16
.((((..(((((((((..(((((((.(.(((((.........))))).).)))))))..))))..)))))....)))).
**********TGCAGGGTGGTAGGCTGTGGGCT********************************************** Mock-infected-m0152-5p 16
--------TCTGCAGGGTGGTAGGCTG---------------------------------------------------- t1232050 1
--------TCTGCAGGGTGGTAGGCTGTG-------------------------------------------------- t0149311 3
--------TCTGCAGGGTGGTAGGCTGTGG------------------------------------------------- t0333821 2
----------TGCAGGGTGGTAGGCTGTGGGC----------------------------------------------- t0494409 2
----------TGCAGGGTGGTAGGCTGTGGGCT---------------------------------------------- t0090993 5
----------TGCAGGGTGGTAGGCTGTGGGCTAT-------------------------------------------- t0490586 2
-----------GCAGGGTGGTAGGCTGTGGGCT---------------------------------------------- t1288207 1
//
mireap
Mock-infected-m0153 chr19:51714240:51714322:+ 83(nt) -47.40(kcal/mol)
TATTGGGTTGGCCAGGAAGTTCATTCTGGTTTTCCCATAAGATCATGCAGGAAAACCTGAATGAACTTTTTTGCCAACCCAAT Mock-infected-m0153 8
.(((((((((((.(((((((((((((.(((((((((((......)))..)))))))).))))))))))))).)))))))))))
**************************************************GAAAACCTGAATGAACTTTTTTG********** Mock-infected-m0153-3p 8
--------------------------------------------------GAAAACCTGAATGAACTTTTTTG---------- t0082407 6
--------------------------------------------------GAAAACCTGAATGAACTTTTTTGC--------- t0244817 2
//
mireap
Mock-infected-m0154 chr19:61306648:61306731:+ 84(nt) -35.00(kcal/mol)
TCCTGTCTCAGGACCTGGAGGAGATCAGAGAGCAGTAATCAGTCGCAAATACTCCTGTCCGATCAGCTCTAGACCTGTGACAGG Mock-infected-m0154 5
.((((((.((((..((((((..((((.((.((.((((............)))).)).)).))))..)))))).)))).))))))
****************************************************TCCTGTCCGATCAGCTCTAGAC********** Mock-infected-m0154-3p 5
----------------------------------------------------TCCTGTCCGATCAGCTCTAG------------ t0795932 1
----------------------------------------------------TCCTGTCCGATCAGCTCTAGA----------- t1311970 1
----------------------------------------------------TCCTGTCCGATCAGCTCTAGAC---------- t0215915 3
//
mireap
Mock-infected-m0155 chr19:63378797:63378875:+ 79(nt) -42.30(kcal/mol)
TTGGGTTGGCTGGACAGTTCACTTGGGTTTTTCCATAACATCTTACGGAGGAACCCAGATGAACTTTCTCCCCAACCCA Mock-infected-m0155 7
.((((((((..(((.((((((.((((((((((((.(((....))).)))))))))))).)))))).)))..))))))))
************************************************AGGAACCCAGATGAACTTTCT********** Mock-infected-m0155-3p 7
------------------------------------------------AGGAACCCAGATGAACTTTC----------- t1554833 1
------------------------------------------------AGGAACCCAGATGAACTTTCT---------- t0100974 5
------------------------------------------------AGGAACCCAGATGAACTTTCTCC-------- t0836442 1
//
mireap
Mock-infected-m0156 chr19:15933129:15933219:- 91(nt) -29.50(kcal/mol)
ACTGAGTTGACCAAAAATTCATTTGGGTTTTCCATAAGATGTTAGATGTGATGGAAAAAAGAACCTGAATGAACTTTTTGGCCAGCCTAAT Mock-infected-m0156 14
.....((((.(((((((((((((..((((((((((.(.((.....)).).))))).....)))))..)))))).))))))).)))).....
***********************************************************AGAACCTGAATGAACTTTTTGG********** Mock-infected-m0156-3p 14
-----------------------------------------------------------AGAACCTGAATGAACTTTTT------------ t0567880 1
-----------------------------------------------------------AGAACCTGAATGAACTTTTTG----------- t0137803 3
-----------------------------------------------------------AGAACCTGAATGAACTTTTTGG---------- t0052988 10
//
mireap
Mock-infected-m0157 chr19:20593183:20593280:- 98(nt) -36.40(kcal/mol)
TGCTCACCACATGGGGTAAGGATGGAGAGGACCTTTGAGCGCAACGAGATACCTCTCCATTCTCATCCCCAGAGGCTTAGGGAGGAGGTGACCCAGCT Mock-infected-m0157 20
.(((((((...(((((..((((((((((((...((((.......))))...))))))))))))...)))))....(((....))).)))))....)).
**********ATGGGGTAAGGATGGAGAGGAC****************************************************************** Mock-infected-m0157-5p 20
---------CATGGGGTAAGGATGGAG----------------------------------------------------------------------- t1214981 1
---------CATGGGGTAAGGATGGAGAGG-------------------------------------------------------------------- t0511689 2
---------CATGGGGTAAGGATGGAGAGGACC----------------------------------------------------------------- t1169727 1
----------ATGGGGTAAGGATGGAGAGGA------------------------------------------------------------------- t0581248 1
----------ATGGGGTAAGGATGGAGAGGAC------------------------------------------------------------------ t0084864 6
----------ATGGGGTAAGGATGGAGAGGACC----------------------------------------------------------------- t0191327 3
-----------TGGGGTAAGGATGGAGAGG-------------------------------------------------------------------- t0195810 3
-----------TGGGGTAAGGATGGAGAGGAC------------------------------------------------------------------ t1698711 1
-----------TGGGGTAAGGATGGAGAGGACC----------------------------------------------------------------- t0768106 1
-----------TGGGGTAAGGATGGAGAGGACCTT--------------------------------------------------------------- t1664257 1
//
mireap
Mock-infected-m0158 chr19:20702372:20702447:- 76(nt) -45.50(kcal/mol)
GCGGGGTAAGGGTCCCCTTGGAGGCTCCTCCCAGCACAGGAGATGCTGGGGAGAGACTCGGGGGATCCTGCTCTCG Mock-infected-m0158 11
.(((((((.(((((((((..(((.(((..((((((((....).)))))))..))).))))))))))))))).))))
**********************************************TGGGGAGAGACTCGGGGGAT********** Mock-infected-m0158-3p 11
---------------------------------------------CTGGGGAGAGACTCGGGGGAT---------- t1675310 1
---------------------------------------------CTGGGGAGAGACTCGGGGGATC--------- t0248121 2
----------------------------------------------TGGGGAGAGACTCGGGGGAT---------- t0113014 4
----------------------------------------------TGGGGAGAGACTCGGGGGATC--------- t0196916 3
----------------------------------------------TGGGGAGAGACTCGGGGGATCC-------- t1175922 1
//
mireap
Mock-infected-m0159 chr19:34524059:34524131:- 73(nt) -35.40(kcal/mol)
CCTAGAGCTCTGGGCAAGGACAGGGAGCGCACTGGGTGAGCCCACGTTCCCAGACCTGCTCAGTGACTCTTTA Mock-infected-m0159 6
...(((((.(((((((.((.(.(((((((...((((....))))))))))).).))))))))).).))))...
******************************************CACGTTCCCAGACCTGCTCAG********** Mock-infected-m0159-3p 6
------------------------------------------CACGTTCCCAGACCTGCTCAG---------- t0079242 6
//
mireap
Mock-infected-m0160 chr19:38496994:38497074:- 81(nt) -30.80(kcal/mol)
TGCCGTGAGTCGGGTGGTTTAATGTCGTTGTGTTCAGAAATCCAGGCCCAACAACATGAAACTACCTAATTCACTCAGCAG Mock-infected-m0160 7
(((.((((((..((((((((.((((.((((.(((..(....)..))).)))).)))).))))))))..))))))...))).
**********CGGGTGGTTTAATGTCGTTGTG************************************************* Mock-infected-m0160-5p 7
----------CGGGTGGTTTAATGTCGTTG--------------------------------------------------- t0722090 1
----------CGGGTGGTTTAATGTCGTTGTG------------------------------------------------- t0075816 6
//
mireap
Mock-infected-m0161 chr19:39880566:39880641:- 76(nt) -23.30(kcal/mol)
GGTTGTAGAATGCGGGGTCTTTAGTTGTGGTAGGCGAACTCTTAGTTGCGGCATGTGGGATCCAGTTCCCTGACCA Mock-infected-m0161 10
(((((..((((...(((((((..((((..(((((......)))).)..))))....))))))).))))..))))).
**********TGCGGGGTCTTTAGTTGTGGT********************************************* Mock-infected-m0161-5p 10
----------TGCGGGGTCTTTAGTTGTGG---------------------------------------------- t0074487 3
----------TGCGGGGTCTTTAGTTGTGGT--------------------------------------------- t0076828 6
----------TGCGGGGTCTTTAGTTGTGGTA-------------------------------------------- t1671612 1
//
mireap
Mock-infected-m0162 chr19:42992372:42992459:- 88(nt) -21.40(kcal/mol)
AGTTGTGGCATGCGGGATTTTTAGTTGTGGTATGCAGAAGCTTTTTAGTTGTGGCATTCAAACTCTTAGTTGCAGTATGTGGGATCTG Mock-infected-m0162 5
((.(.(.(((((((.((((...((((.(((.((((...((((....))))...)))))))))))...)))).).)))))).).).)).
**********TGCGGGATTTTTAGTTGTGG********************************************************** Mock-infected-m0162-5p 5
----------TGCGGGATTTTTAGTTGTGG---------------------------------------------------------- t0106391 4
----------TGCGGGATTTTTAGTTGTGGT--------------------------------------------------------- t0501794 1
//
mireap
Mock-infected-m0163 chr19:43912297:43912381:- 85(nt) -22.40(kcal/mol)
ATTGGTTTTGTTCAGGATTGAGCCACCTGAAGAAGTTTATTTTTTGTGCTTTCCTGACGGTGCTTTCAATTCTGACAATTACAGA Mock-infected-m0163 94
.(((...((((.((((((((((.((((...((((((.((.....)).))))..))...))))..))))))))))))))...))).
****************************************************CCTGACGGTGCTTTCAATTCTGA********** Mock-infected-m0163-3p 93
----------------------------------------------------CCTGACGGTGCTTTCAATTC------------- t0336169 2
----------------------------------------------------CCTGACGGTGCTTTCAATTCT------------ t0090456 5
----------------------------------------------------CCTGACGGTGCTTTCAATTCTG----------- t0042392 14
----------------------------------------------------CCTGACGGTGCTTTCAATTCTGA---------- t0018929 42
----------------------------------------------------CCTGACGGTGCTTTCAATTCTGAC--------- t0053965 10
-----------------------------------------------------CTGACGGTGCTTTCAATTCTG----------- t0121041 4
-----------------------------------------------------CTGACGGTGCTTTCAATTCTGA---------- t0048901 11
-----------------------------------------------------CTGACGGTGCTTTCAATTCTGAC--------- t0173300 3
-------------------------------------------------------GACGGTGCTTTCAATTCTGAC--------- t1694034 1
--------------------------------------------------------ACGGTGCTTTCAATTCTGAC--------- t1656043 1
---------------------------------------------------------CGGTGCTTTCAATTCTGACA-------- t1343313 1
//
mireap
Mock-infected-m0164 chr19:51523412:51523489:- 78(nt) -29.20(kcal/mol)
GGACCAGACCTGGGCGGGGTGCAGCCAGGACAGCGCTCCTCTTCCTGACCTGGCTCCGACGTCTCACCCTCAGGTGCG Mock-infected-m0164 6
(.(((.((...(((.(((..(((((((((.(((.(........)))).)))))))..).)..))).))))).))).).
**********TGGGCGGGGTGCAGCCAGGACA********************************************** Mock-infected-m0164-5p 6
----------TGGGCGGGGTGCAGCCAGGAC----------------------------------------------- t0091761 1
----------TGGGCGGGGTGCAGCCAGGACA---------------------------------------------- t0086782 5
//
mireap
Mock-infected-m0165 chr19:52548331:52548413:- 83(nt) -29.30(kcal/mol)
ACTACTGTAGCTGTCCCTGCTCTCCCCTCAGGTGGCTGTATTTTGACCCAAGACCGGGGGAAGAACAGTGTGTGCTGCTGTGG Mock-infected-m0165 7
.((((.(((((...(.(((.(((.(((((.((((((........).))....)))))))).))).))).)...))))).))))
*************************************************AAGACCGGGGGAAGAACAGTGTGT********** Mock-infected-m0165-3p 7
-------------------------------------------------AAGACCGGGGGAAGAACAGTGTGT---------- t0095407 5
---------------------------------------------------GACCGGGGGAAGAACAGTGT------------ t1203047 1
---------------------------------------------------GACCGGGGGAAGAACAGTGTGT---------- t1378662 1
//
mireap
Mock-infected-m0166 chr19:52855360:52855440:- 81(nt) -43.90(kcal/mol)
TCTCTCACCCAGCCAAGCCTCTCCTAACAGGAATGGAAACTGAAACCCAACTGTTAGGAGGCTTGGCTGCTGTGGGGGTTG Mock-infected-m0166 54
.(((((((.((((((((((..(((((((((...(((..........))).)))))))))))))))))))..)))))))...
**********AGCCAAGCCTCTCCTAACAGGAA************************************************ Mock-infected-m0166-5p 1
************************************************AACTGTTAGGAGGCTTGGCTGCT********** Mock-infected-m0166-3p 53
----------AGCCAAGCCTCTCCTAACAGGAA------------------------------------------------ t1380354 1
-----------------------------------------------CAACTGTTAGGAGGCTTGGCTG------------ t0117989 4
-----------------------------------------------CAACTGTTAGGAGGCTTGGCTGC----------- t1101413 1
-----------------------------------------------CAACTGTTAGGAGGCTTGGCTGCT---------- t0144965 3
------------------------------------------------AACTGTTAGGAGGCTTGGC-------------- t0297294 2
------------------------------------------------AACTGTTAGGAGGCTTGGCT------------- t0083970 6
------------------------------------------------AACTGTTAGGAGGCTTGGCTG------------ t0054298 5
------------------------------------------------AACTGTTAGGAGGCTTGGCTGC----------- t0050664 11
------------------------------------------------AACTGTTAGGAGGCTTGGCTGCT---------- t0032068 19
--------------------------------------------------CTGTTAGGAGGCTTGGCTG------------ t0396461 2
//
mireap
Mock-infected-m0167 chr19:53243973:53244059:- 87(nt) -35.10(kcal/mol)
CGCAAAAGGGCGATGCTGGGGTTGGTCACTGACAGGCAGCTGGTCCCCTTTGGGGAGCCCTCTAGGAGCCTCTCCAGCACGTGGGCA Mock-infected-m0167 6
.((......(((.((((((((..(((..(((...(((......(((((...))))))))...)))..))).)))))))))))..)).
**********CGATGCTGGGGTTGGTCACT********************************************************* Mock-infected-m0167-5p 6
----------CGATGCTGGGGTTGGTCACT--------------------------------------------------------- t0084182 6
//
mireap
Mock-infected-m0168 chr19:57793840:57793917:- 78(nt) -35.30(kcal/mol)
TAGCGTGGCTGTGGACCGGGCACCGCTTCTGGTCAAAAGGCTGAACAGCAGAGTGGTTCTCAGGCCCCAGCCAAGCCT Mock-infected-m0168 41
..((.((((((.((.(((((.((((((((((.(((......))).)))..))))))).))).)).)))))))).))..
**********GTGGACCGGGCACCGCTTCTGG********************************************** Mock-infected-m0168-5p 41
----------GTGGACCGGGCACCGCTTCT------------------------------------------------ t0112139 4
----------GTGGACCGGGCACCGCTTCTG----------------------------------------------- t0187634 3
----------GTGGACCGGGCACCGCTTCTGG---------------------------------------------- t0029237 23
----------GTGGACCGGGCACCGCTTCTGGT--------------------------------------------- t0051071 11
//
mireap
Mock-infected-m0169 chr19:57821713:57821794:- 82(nt) -35.40(kcal/mol)
CTGCCCATCTCCTCACCGCGACAGCCCAGACTGGAGCGCTGGAGATTCCCAGCTGGGAGTGACGCGGGGGCACGTGTGCAGC Mock-infected-m0169 10
((((.(((...(((.(((((.((.(((((.((((..(......)....)))))))))..)).))))))))...))).)))).
**********CCTCACCGCGACAGCCCAGACTGG************************************************ Mock-infected-m0169-5p 10
----------CCTCACCGCGACAGCCCAGAC--------------------------------------------------- t0784469 1
----------CCTCACCGCGACAGCCCAGACT-------------------------------------------------- t0124450 4
----------CCTCACCGCGACAGCCCAGACTGG------------------------------------------------ t0116885 4
----------CCTCACCGCGACAGCCCAGACTGGA----------------------------------------------- t0978572 1
//
mireap
Mock-infected-m0170 chr1:31242999:31243080:+ 82(nt) -41.60(kcal/mol)
GGAGAACGTGGGGGTGGTCGTCTGGCGTCGGCCGGGATGGGCGGCGGTCGACTGTCGCACGGCGGGGCCCCCATGCGTCACG Mock-infected-m0170 105
...((.(((((((((.(((((.((((((((((((..........)))))))).)))).)))))...)))))))))..))...
**********GGGGTGGTCGTCTGGCGTCGG*************************************************** Mock-infected-m0170-5p 105
---------GGGGGTGGTCGTCTGGCGTCGG--------------------------------------------------- t0078115 1
---------GGGGGTGGTCGTCTGGCGTCGGC-------------------------------------------------- t0127091 4
----------GGGGTGGTCGTCTGGCGT------------------------------------------------------ t0058926 9
----------GGGGTGGTCGTCTGGCGTC----------------------------------------------------- t0027238 16
----------GGGGTGGTCGTCTGGCGTCG---------------------------------------------------- t0036597 17
----------GGGGTGGTCGTCTGGCGTCGG--------------------------------------------------- t0031922 20
----------GGGGTGGTCGTCTGGCGTCGGC-------------------------------------------------- t0058772 9
-----------GGGTGGTCGTCTGGCGTC----------------------------------------------------- t0043258 5
-----------GGGTGGTCGTCTGGCGTCG---------------------------------------------------- t0040314 6
-----------GGGTGGTCGTCTGGCGTCGG--------------------------------------------------- t0033902 8
-----------GGGTGGTCGTCTGGCGTCGGC-------------------------------------------------- t0069709 6
------------GGTGGTCGTCTGGCGTCG---------------------------------------------------- t0141559 1
------------GGTGGTCGTCTGGCGTCGG--------------------------------------------------- t0053361 3
//
mireap
Mock-infected-m0171 chr1:74415525:74415614:+ 90(nt) -56.53(kcal/mol)
CTACTGGGTTGGCCAAAAGGTTTGTTCAGGTTTTTCCTGTTGTTGTTTTTTTATGGAAAAACCTGAACGAACTTTTTGGTCAATCCAGTA Mock-infected-m0171 17
.((((((((((((((((((((((((((((((((((((.................))))))))))))))))))))))))))))))))))))
**********************************************************AAACCTGAACGAACTTTTTGGT********** Mock-infected-m0171-3p 17
---------------------------------------------------------AAAACCTGAACGAACTTTTTGGT---------- t0125633 4
----------------------------------------------------------AAACCTGAACGAACTTTTTGGT---------- t0048516 11
-----------------------------------------------------------AACCTGAACGAACTTTTTGGT---------- t0466112 2
//
mireap
Mock-infected-m0172 chr1:75157239:75157326:+ 88(nt) -35.90(kcal/mol)
CCTGTACAGAGTGCTCTGCTGCAGAGTCCAGCTCACAGATTGCTCCCCTGCCTGTACTGTGGTCTGTGTTCTGTAAGAGCACCAGCAG Mock-infected-m0172 5
.((((...(.(((((((..(((((((..(((..(((((((.((......))..)).)))))..)))..))))))))))))))).))))
*********************************************************TGTGGTCTGTGTTCTGTAAGA********** Mock-infected-m0172-3p 5
---------------------------------------------------------TGTGGTCTGTGTTCTGTA------------- t0929782 1
---------------------------------------------------------TGTGGTCTGTGTTCTGTAAGA---------- t0186957 3
---------------------------------------------------------TGTGGTCTGTGTTCTGTAAGAG--------- t1570246 1
//
mireap
Mock-infected-m0173 chr1:98846667:98846748:+ 82(nt) -41.60(kcal/mol)
CCACGCGGATGTCAGGGAACCTCTCCCTCAGTTACAGGCGTGCATACCTGTGTCTGTAGGAGGGCTCCCGGCTAAAGCGTGA Mock-infected-m0173 15
.(((((....(((.((((.((.((((..(((.((((((........)))))).)))..)))))).)))))))....))))).
**************************************************TGTCTGTAGGAGGGCTCCCGGC********** Mock-infected-m0173-3p 15
--------------------------------------------------TGTCTGTAGGAGGGCTCCCGG----------- t0230971 2
--------------------------------------------------TGTCTGTAGGAGGGCTCCCGGC---------- t0047703 12
--------------------------------------------------TGTCTGTAGGAGGGCTCCCGGCT--------- t1303524 1
//
mireap
Mock-infected-m0174 chr1:100853558:100853629:+ 72(nt) -20.10(kcal/mol)
AGAGGAGCCTGGCAGGCTACAGTCCATGGTTTGCAGAGAGTAGGACATGACTGAGCGACTATCACTTCCACT Mock-infected-m0174 18
...((((..((..(((((.(((((.(((..((((.....))))..)))))))))))..))..)).))))...
****************************************TAGGACATGACTGAGCGACTAT********** Mock-infected-m0174-3p 18
--------------------------------------AGTAGGACATGACTGAGCGACTA----------- t0294601 2
--------------------------------------AGTAGGACATGACTGAGCGACTAT---------- t0093651 5
----------------------------------------TAGGACATGACTGAGCGACTA----------- t0101943 5
----------------------------------------TAGGACATGACTGAGCGACTAT---------- t0079388 6
//
mireap
Mock-infected-m0175 chr1:127153041:127153130:+ 90(nt) -24.30(kcal/mol)
CCCACTTCAGTATTCTTGCCTGGAAAATCCCGCAGACAGAGGAGCCTGACGGGCTACAGTTCATGGGATTGCAGAGTCGGACACACTTGG Mock-infected-m0175 11
.(((....(((..(((.(((((...(((((((..(((.....((((.....))))...)))..))))))).))).)).)))...))))))
*********************************************************AGTTCATGGGATTGCAGAGTCGG********** Mock-infected-m0175-3p 10
---------------------------------------------------------AGTTCATGGGATTGCAGAGTC------------ t0149157 3
---------------------------------------------------------AGTTCATGGGATTGCAGAGTCG----------- t0544028 1
---------------------------------------------------------AGTTCATGGGATTGCAGAGTCGG---------- t0123597 4
---------------------------------------------------------AGTTCATGGGATTGCAGAGTCGGA--------- t0345685 2
--------------------------------------------------------------ATGGGATTGCAGAGTCGGACA------- t1452748 1
//
mireap
Mock-infected-m0176 chr1:128398473:128398550:+ 78(nt) -45.30(kcal/mol)
TTGCTTGGCCACAAAGTTTGTTCGGGTTTTTCCGTAACATACTAAGGAAAAACCCGAACGAACTTTGGGGCAACGCAT Mock-infected-m0176 8
.((((((.((.((((((((((((((((((((((............)))))))))))))))))))))))).))).))).
**********ACAAAGTTTGTTCGGGTTTT************************************************ Mock-infected-m0176-5p 8
---------CACAAAGTTTGTTCGGGTTTT------------------------------------------------ t0352568 1
----------ACAAAGTTTGTTCGGGTT-------------------------------------------------- t1571008 1
----------ACAAAGTTTGTTCGGGTTTT------------------------------------------------ t0099044 5
----------ACAAAGTTTGTTCGGGTTTTT----------------------------------------------- t0984222 1
//
mireap
Mock-infected-m0177 chr1:140877114:140877212:+ 99(nt) -23.90(kcal/mol)
TCAGTATTTTGTGACTTCCCTGGTAGCTCAGCTGGTAAAGAATCCGCCTGTAATGCAGGAGGCACCAATTCGATTCCTTGGTCAGGAAGATCCCCTGGA Mock-infected-m0177 22
((((......(((.(((((...(((...(((.(((........))).)))...))).))))))))........(((((.....)))))......)))).
**********GTGACTTCCCTGGTAGCTCAGCT****************************************************************** Mock-infected-m0177-5p 22
----------GTGACTTCCCTGGTAGCTC---------------------------------------------------------------------- t1371311 1
----------GTGACTTCCCTGGTAGCTCAG-------------------------------------------------------------------- t0094141 5
----------GTGACTTCCCTGGTAGCTCAGC------------------------------------------------------------------- t0327743 2
----------GTGACTTCCCTGGTAGCTCAGCT------------------------------------------------------------------ t0043003 13
----------GTGACTTCCCTGGTAGCTCAGCTG----------------------------------------------------------------- t0974163 1
//
mireap
Mock-infected-m0178 chr1:143120595:143120681:+ 87(nt) -25.36(kcal/mol)
CCATGGGGTCTCAAAGACTCGGACGTGACTGAGCGGCTTTCACTTTCACTTCTCCTGAGTTGTGTCTGTGTGCGTGCGATTTCACTC Mock-infected-m0178 45
...((..(((.((...((.((((((..(((.((.((...............)).)).)))..)))))).))...)).)))..))...
**********TCAAAGACTCGGACGTGACTGA******************************************************* Mock-infected-m0178-5p 44
--------TCTCAAAGACTCGGACGTGACT--------------------------------------------------------- t0070976 7
----------TCAAAGACTCGGACGTGACT--------------------------------------------------------- t0070010 2
----------TCAAAGACTCGGACGTGACTG-------------------------------------------------------- t0124426 2
----------TCAAAGACTCGGACGTGACTGA------------------------------------------------------- t0011346 33
----------------ACTCGGACGTGACTGAGCGGCTTT----------------------------------------------- t1676337 1
//
mireap
Mock-infected-m0179 chr1:146968261:146968333:+ 73(nt) -23.20(kcal/mol)
ATCATCCTGCTTCAAGCTTTGAGCAGATGAGCATACCCCACATCTGTGATGAAGCATCTGAGAGTAGGGAAGG Mock-infected-m0179 18
....((((((((((.(((((..(((((((...........)))))))...)))))...))).)))))))....
****************************************CATCTGTGATGAAGCATCTGAGA********** Mock-infected-m0179-3p 18
----------------------------------------CATCTGTGATGAAGCATCTGAGA---------- t0047692 12
----------------------------------------CATCTGTGATGAAGCATCTGAGAGT-------- t1662773 1
-----------------------------------------ATCTGTGATGAAGCATCTGAGA---------- t0087388 5
//
mireap
Mock-infected-m0180 chr1:1006020:1006102:- 83(nt) -46.02(kcal/mol)
TATGGGGTTGGCCAAAAAGTTTGTTTGGGTTTTTCCATCGCATCTTACAGGCTAACCTGGATGAACTTTTTGGCCAACCCTAT Mock-infected-m0180 9
.((((((((((((((((((((..((..((((...((.............))..))))..))..))))))))))))))))))))
***************************************************CTAACCTGGATGAACTTTTTGG********** Mock-infected-m0180-3p 9
--------------------------------------------------GCTAACCTGGATGAACTTTTT------------ t1663277 1
---------------------------------------------------CTAACCTGGATGAACTTTTT------------ t1012136 1
---------------------------------------------------CTAACCTGGATGAACTTTTTG----------- t1413638 1
---------------------------------------------------CTAACCTGGATGAACTTTTTGG---------- t0067588 6
//
mireap
Mock-infected-m0181 chr1:5572219:5572310:- 92(nt) -30.90(kcal/mol)
AACTGATAAGTATATGTAAATAACCAAATAATACATACATACTTACACCTGTGTGTGAGTGTGAGTGTGTGTGTGTGAGTGGGTGTGTGGGT Mock-infected-m0181 11
.(((.(((....(((....))).(((....(((((((((((((((((((.......).))))))))))))))))))...)))...))).)))
*************************************************************TGAGTGTGTGTGTGTGAGTGG********** Mock-infected-m0181-3p 11
-------------------------------------------------------------TGAGTGTGTGTGTGTGAGTGG---------- t0050591 11
//
mireap
Mock-infected-m0182 chr1:42821324:42821422:- 99(nt) -18.00(kcal/mol)
GTGGACTGATAACATGAAACTATATAGATCAGGAAAAGCTTTGTAGAGGGAGTGATATTTGCTAAATGTGATTGTTGATATAGGAAGTGAGACCACTTG Mock-infected-m0182 5
((((.(((((...(((....)))....))))).....(((((.((..((.(((.(((((.....))))).))).))....)).)))))....))))...
*******************************************************************GTGATTGTTGATATAGGAAGTG********** Mock-infected-m0182-3p 5
-------------------------------------------------------------------GTGATTGTTGATATAGGAAGTG---------- t0096210 5
//
mireap
Mock-infected-m0183 chr1:58837046:58837124:- 79(nt) -39.60(kcal/mol)
CTTCCCAGGTCCCGGAGGCTAGGGCTGCTCAGAGTGTGTCTTCTTCCTGGGGACCCCTGCTTGCGGAACCTGGGGGCCG Mock-infected-m0183 7
.(((((((((.(((.((((.((((.(.(((((...(......)...))))).).)))))))).))).)))))))))...
**********CCCGGAGGCTAGGGCTGCTCAGA********************************************** Mock-infected-m0183-5p 6
*************************************************GGGACCCCTGCTTGCGGAAC********** Mock-infected-m0183-3p 1
----------CCCGGAGGCTAGGGCTGCTCAG----------------------------------------------- t1629008 1
----------CCCGGAGGCTAGGGCTGCTCAGA---------------------------------------------- t0123506 4
----------CCCGGAGGCTAGGGCTGCTCAGAGT-------------------------------------------- t1792896 1
-------------------------------------------------GGGACCCCTGCTTGCGGAAC---------- t1392039 1
//
mireap
Mock-infected-m0184 chr1:83475479:83475549:- 71(nt) -26.00(kcal/mol)
GGCTGGGACTGAAGGGGGGACAGTGTGAGGGGTTGTGCTTTCCACTGATGACTTCTTATTAGTGCCACGTG Mock-infected-m0184 32
.(((((.(((((((((((..(((((.(((((......))))))))))....)))))).))))).))).)).
****************************************TCCACTGATGACTTCTTATTA********** Mock-infected-m0184-3p 32
---------------------------------------TTCCACTGATGACTTCTTAT------------ t0122940 4
---------------------------------------TTCCACTGATGACTTCTTATT----------- t0032739 7
---------------------------------------TTCCACTGATGACTTCTTATTA---------- t0043523 7
----------------------------------------TCCACTGATGACTTCTTAT------------ t1587371 1
----------------------------------------TCCACTGATGACTTCTTATT----------- t0045293 4
----------------------------------------TCCACTGATGACTTCTTATTA---------- t0057574 9
//
mireap
Mock-infected-m0185 chr1:150289049:150289122:- 74(nt) -37.20(kcal/mol)
ACTAGGTTGGCCAAAAAGTTCAGGTTTTTCTGTGACGTGGGAAGAACCTGAATGAACTTTTTGGTCAACCCAAT Mock-infected-m0185 14
....(((((((((((((((((((((((((((........))))))))))))....)))))))))))))))....
******************************************AGAACCTGAATGAACTTTTTGG********** Mock-infected-m0185-3p 14
------------------------------------------AGAACCTGAATGAACTTTTT------------ t0567880 1
------------------------------------------AGAACCTGAATGAACTTTTTG----------- t0137803 3
------------------------------------------AGAACCTGAATGAACTTTTTGG---------- t0052988 10
//
mireap
Mock-infected-m0186 chr1:156035652:156035731:- 80(nt) -34.70(kcal/mol)
TTCAGTTCCATTCAGTCGCTCATTCGTGTCACGGGGTCACAAAGAGTCGGACACAACTGAGCAACTGAACTGAACTGAAT Mock-infected-m0186 14
((((((((..((((((.(((((...(((((...((.((.....)).)).)))))...))))).))))))..)))))))).
**********TTCAGTCGCTCATTCGTGTCACG*********************************************** Mock-infected-m0186-5p 14
----------TTCAGTCGCTCATTCGTGTCA------------------------------------------------- t0328741 2
----------TTCAGTCGCTCATTCGTGTCAC------------------------------------------------ t0279455 2
----------TTCAGTCGCTCATTCGTGTCACG----------------------------------------------- t0053351 10
//
mireap
Mock-infected-m0187 chr1:158102067:158102148:- 82(nt) -37.34(kcal/mol)
TTTGGACTGGCCAAAAAGTTCGTTCAGGTTTATCCACACCAGCTTACAGAGAAATCCGAACGAACTTTTTGGCCAACCCAAT Mock-infected-m0187 107
.((((..((((((((((((((((((.(((((.((..............)).))))).))))))))))))))))))..)))).
**************************************************GAAATCCGAACGAACTTTTTGG********** Mock-infected-m0187-3p 107
--------------------------------------------------GAAATCCGAACGAACTTTT------------- t0050372 11
--------------------------------------------------GAAATCCGAACGAACTTTTT------------ t0024438 30
--------------------------------------------------GAAATCCGAACGAACTTTTTG----------- t0027965 24
--------------------------------------------------GAAATCCGAACGAACTTTTTGG---------- t0018880 42
//
mireap
Mock-infected-m0188 chr20:3809312:3809387:- 76(nt) -33.30(kcal/mol)
CGAGTCGGACACGACTGAGCAACTAACATACTTCTTTCTTATTGTTGTTGTCAGTCGCTCAGTCATGTCCAACTCT Mock-infected-m0188 8
.((((.(((((.((((((((.(((.(((.((............))...))).))).)))))))).))))).)))).
**********ACGACTGAGCAACTAACATACT******************************************** Mock-infected-m0188-5p 8
----------ACGACTGAGCAACTAACATAC--------------------------------------------- t0247507 2
----------ACGACTGAGCAACTAACATACT-------------------------------------------- t0131246 4
----------ACGACTGAGCAACTAACATACTT------------------------------------------- t0321473 2
//
mireap
Mock-infected-m0189 chr20:7307472:7307549:- 78(nt) -49.00(kcal/mol)
GGGTTGGCCAAAAAGTTCGTTCGGGTTTTCCATATGCTGGTGTATGGAAAAACCCAAATGAACGCTTTGGCCAGCCCT Mock-infected-m0189 15
((((((((((((..(((((((.((((((((((((((....))))))).))))))).)))))))..)))))))))))).
**********AAAAGTTCGTTCGGGTTTTC************************************************ Mock-infected-m0189-5p 15
---------AAAAAGTTCGTTCGGGTTTTCC----------------------------------------------- t1246963 1
----------AAAAGTTCGTTCGGGTTTTC------------------------------------------------ t0041802 14
//
mireap
Mock-infected-m0190 chr20:10188758:10188835:- 78(nt) -51.30(kcal/mol)
CGTCAGGGTCTTTTCCAATGAGTTAGTCCTTTGGGCACTGATGCGAAGAACTAACTCATTGGAAGAGACCCTGATGCT Mock-infected-m0190 77
(((((((((((((((((((((((((((.(((((.(......).))))).)))))))))))))))))))))))))))..
**********TTTTCCAATGAGTTAGTCCTTT********************************************** Mock-infected-m0190-5p 70
**********************************************AGAACTAACTCATTGGAAGAGA********** Mock-infected-m0190-3p 7
----------TTTTCCAATGAGTTAGTCC------------------------------------------------- t0178617 3
----------TTTTCCAATGAGTTAGTCCTT----------------------------------------------- t0070765 7
----------TTTTCCAATGAGTTAGTCCTTT---------------------------------------------- t0015820 54
-----------TTTCCAATGAGTTAGTCCTTT---------------------------------------------- t0083343 6
---------------------------------------------AAGAACTAACTCATTGGAAGA------------ t1408812 1
----------------------------------------------AGAACTAACTCATTGGAAGAGA---------- t0082762 6
//
mireap
Mock-infected-m0191 chr20:31740172:31740258:- 87(nt) -18.70(kcal/mol)
TTGCTACAGGCACTCATGGGACTCAACATATAGTTGAACTCTTGGTTAAGATCTATTATGGGGACTTCCCTGGCAGTCCAATGGTTA Mock-infected-m0191 7
..((((..((.((((..((((.((..(((((((...(((.....))).....))).))))..))..))))..).)))))..))))..
******************************************************ATTATGGGGACTTCCCTGGCAGT********** Mock-infected-m0191-3p 7
------------------------------------------------------ATTATGGGGACTTCCCTGGC------------- t1288900 1
------------------------------------------------------ATTATGGGGACTTCCCTGGCAG----------- t0799519 1
------------------------------------------------------ATTATGGGGACTTCCCTGGCAGT---------- t0112286 4
-------------------------------------------------------TTATGGGGACTTCCCTGGCAGT---------- t0634168 1
//
mireap
Mock-infected-m0192 chr20:58861722:58861814:- 93(nt) -38.70(kcal/mol)
GGGTCCGGACCCCGCATACTGCAGAAGACGGGTGCAGAGCTCCCTCAGCTGAGCAGACCCTCTGCCTGAAGTGGTCCTGGGTCCCTCAGCCCA Mock-infected-m0192 7
((((..((((((.(..((((.(((.(((.((((((..((((.....))))..))..)))))))..))).))))...).))))))....)))).
**********CCCGCATACTGCAGAAGACG*************************************************************** Mock-infected-m0192-5p 7
----------CCCGCATACTGCAGAAGACG--------------------------------------------------------------- t0069058 7
//
mireap
Mock-infected-m0193 chr20:62753024:62753085:- 62(nt) -18.00(kcal/mol)
CTCGGAGCACAGAGCTTGGTTGTCAGACTTGAGCTTGTTTCTGAACCGAACTTGGGTCCGCT Mock-infected-m0193 5
..((((.(...(((.(((((..(((((..(......)..)))))))))).))).).))))..
**********AGAGCTTGGTTGTCAGACTTG******************************* Mock-infected-m0193-5p 5
----------AGAGCTTGGTTGTCAGACTTG------------------------------- t0099565 5
//
mireap
Mock-infected-m0194 chr20:71553596:71553669:- 74(nt) -27.20(kcal/mol)
AACTTGACTTGAGTCTCATCTGAATCAGAATTGTGGCAGCAGCTTCTGACTTCACCTGGGATTCCAGCCAGGCC Mock-infected-m0194 22
..((((.((.((((((((..((((((((((((((....)))).)))))).))))..)))))))).)).))))..
**********GAGTCTCATCTGAATCAGAA******************************************** Mock-infected-m0194-5p 7
********************************************TCTGACTTCACCTGGGATTC********** Mock-infected-m0194-3p 15
--------TTGAGTCTCATCTGAATCAGA--------------------------------------------- t0400391 2
---------TGAGTCTCATCTGAATCAGA--------------------------------------------- t0427035 2
---------TGAGTCTCATCTGAATCAGAAT------------------------------------------- t1011398 1
----------GAGTCTCATCTGAATCAGAA-------------------------------------------- t0363940 2
--------------------------------------------TCTGACTTCACCTGGGATT----------- t0096968 5
--------------------------------------------TCTGACTTCACCTGGGATTC---------- t0084625 6
--------------------------------------------TCTGACTTCACCTGGGATTCC--------- t0124819 4
//
mireap
Mock-infected-m0195 chr21:8019837:8019925:+ 89(nt) -29.40(kcal/mol)
AGGCTGTGGTTTGCACGTTGGTGAGGTGGGGTGGCATCTTCCGCAGTGGTGAGTGTGCTGAGTGCTCTGACCCACACCAGGCACATCCC Mock-infected-m0195 5
.((.((((.....(((....))).((((((((((((.(((.((((.(....).))))..)))))))...)))).))))...)))).)).
***********************************************************GAGTGCTCTGACCCACACCA********** Mock-infected-m0195-3p 5
-----------------------------------------------------------GAGTGCTCTGACCCACACCA---------- t0098687 5
//
mireap
Mock-infected-m0196 chr21:8106650:8106734:+ 85(nt) -38.57(kcal/mol)
AGCAGGGGTCCCAGGTCTCAGAGCTTGGGGCCCTCCATGCAGCGTCTTCACGGGTTGCACGCTACTGAGGCCTCTGTCCCCTTTT Mock-infected-m0196 9
...(((((.(..((((((((((((.((.(((((..................))))).)).))).)))))))))..).)))))...
*****************************************************GTTGCACGCTACTGAGGCCTCT********** Mock-infected-m0196-3p 9
-----------------------------------------------------GTTGCACGCTACTGAGGCCTCT---------- t0216750 3
-----------------------------------------------------GTTGCACGCTACTGAGGCCTCTG--------- t1060687 1
-----------------------------------------------------GTTGCACGCTACTGAGGCCTCTGT-------- t1603293 1
------------------------------------------------------TTGCACGCTACTGAGGCCTCT---------- t0170620 3
------------------------------------------------------TTGCACGCTACTGAGGCCTCTGT-------- t0784503 1
//
mireap
Mock-infected-m0197 chr21:15236158:15236228:+ 71(nt) -20.70(kcal/mol)
TTCTTATTGTTTAAGGAACTGTTGAAGTCTCTTCTATTTTATGGACTTCCTTGGTGACTCAGACTGTAAGA Mock-infected-m0197 17
.((((((.((((.((..((((..(((((((.(........).)))))))..))))..)).)))).))))))
****************************************ATGGACTTCCTTGGTGACTCA********** Mock-infected-m0197-3p 17
----------------------------------------ATGGACTTCCTTGGTGACT------------ t0038373 6
----------------------------------------ATGGACTTCCTTGGTGACTC----------- t0058572 3
----------------------------------------ATGGACTTCCTTGGTGACTCA---------- t0074003 6
----------------------------------------ATGGACTTCCTTGGTGACTCAG--------- t0307894 2
//
mireap
Mock-infected-m0198 chr21:16891958:16892035:+ 78(nt) -30.90(kcal/mol)
GCTCTCCCGGCTCCCGTGATGCTTCTCTGAACTGCCTGTGCAGCGTCAGATGCTTTATAGCGAGCTGGTGGACCTGCT Mock-infected-m0198 12
((((..((((((((..(((.((...(((((.((((....))))..))))).)).)))..).)))))))..))...)).
**********CTCCCGTGATGCTTCTCTGAAC********************************************** Mock-infected-m0198-5p 12
----------CTCCCGTGATGCTTCTCTGAAC---------------------------------------------- t0068176 7
-----------TCCCGTGATGCTTCTCTGAAC---------------------------------------------- t0102042 5
//
mireap
Mock-infected-m0199 chr21:22827923:22828019:+ 97(nt) -41.10(kcal/mol)
TGTGTCTCCGTCTGTGGGCATCTGGTCGTGTGCCCACAGTCTGTGTGTGTCTCTGTCTGTGGGCATCTGGTCCAATGTGCCTGCAGTCTGTGTGTGT Mock-infected-m0199 9
.........(.(((..(((((.((((((.((((((((((.(.(.(.....).).).)))))))))).))).)))..)))))..))).).........
**********TCTGTGGGCATCTGGTCGTGT****************************************************************** Mock-infected-m0199-5p 8
--------CGTCTGTGGGCATCTGGTCGTGT------------------------------------------------------------------ t0141873 3
----------TCTGTGGGCATCTGGTCGTG------------------------------------------------------------------- t1368113 1
----------TCTGTGGGCATCTGGTCGTGT------------------------------------------------------------------ t0110725 4
--------------------------------------------GTGTGTCTCTGTCTGTGGGC--------------------------------- t1247716 1
//
mireap
Mock-infected-m0200 chr21:22828117:22828194:+ 78(nt) -49.90(kcal/mol)
CGTCTGTGGGCATCTGGTCATGTGCCCACAGTCTGAGTGTGTCTCCGTCTGTGGGCATCTGGTCGTGTGCCCACAGTC Mock-infected-m0200 9
.(.((((((((((.((..((.((((((((((.(.(((.....))).).)))))))))).))..)).)))))))))).)
***********************************************TCTGTGGGCATCTGGTCGTGT********** Mock-infected-m0200-3p 8
----TGTGGGCATCTGGTCATGT------------------------------------------------------- t1540310 1
---------------------------------------------CGTCTGTGGGCATCTGGTCGTGT---------- t0141873 3
-----------------------------------------------TCTGTGGGCATCTGGTCGTG----------- t1368113 1
-----------------------------------------------TCTGTGGGCATCTGGTCGTGT---------- t0110725 4
//
mireap
Mock-infected-m0201 chr21:66706782:66706876:+ 95(nt) -41.90(kcal/mol)
ACGGGCCCCTCCTGCCGCCACGCCATCCTCTGCTGACCAAGACGCCATCGCTGGACCAGCAGCCTGTGGAAGCGGGTGCGAGGCGAGGGGTGCTA Mock-infected-m0201 9
..(.(((((((((.(((((.(((..(((.((((((.(((.((.....))..)))..)))))).....))).))))))).).)).))))))).)..
****************************************************************TGTGGAAGCGGGTGCGAGGCG********** Mock-infected-m0201-3p 9
----------------------------------------------------------------TGTGGAAGCGGGTGCGAGG------------ t1788278 1
----------------------------------------------------------------TGTGGAAGCGGGTGCGAGGCG---------- t0085181 5
-----------------------------------------------------------------GTGGAAGCGGGTGCGAGGCG---------- t0182558 3
//
mireap
Mock-infected-m0202 chr21:69146053:69146134:+ 82(nt) -32.70(kcal/mol)
CCCTGGCCCCCGCCAGGCCCTTTGTGACCAGGTCTTTGGCGGGAGACGGAGCGGTGGTACCTGGCCTGGGCGGCTGCACTTG Mock-infected-m0202 5
....(((((((((((((.((.((((..((..(((((......))))))).)))).))..))))))..))).)))).......
************************************************GAGCGGTGGTACCTGGCCTGGGCG********** Mock-infected-m0202-3p 5
------------------------------------------------GAGCGGTGGTACCTGGCCTGGGCG---------- t0087587 5
//
mireap
Mock-infected-m0203 chr21:70096495:70096571:+ 77(nt) -24.72(kcal/mol)
TGAGGTGGCCAAAAAGTTCTTTTGGTTTTTTCATTAGATGTTGCAGAAAAACCCGACCGAACTTTTCTGGTCAACTT Mock-infected-m0203 9
.(((.((((((((((((((..((((.((((((.............)))))).))))..)))))))).)))))).)))
***********************************************AAAACCCGACCGAACTTTTC********** Mock-infected-m0203-3p 9
----------------------------------------------AAAAACCCGACCGAACTTTTCTG-------- t0275888 2
-----------------------------------------------AAAACCCGACCGAACTTTTC---------- t0118240 4
-----------------------------------------------AAAACCCGACCGAACTTTTCTG-------- t0144687 3
//
mireap
Mock-infected-m0204 chr21:15705736:15705816:- 81(nt) -18.00(kcal/mol)
TGGGTCTTAGTTGCGGCACTCAGGATCTTCATTGATTTTCATTGCAGCATGCAGGATCTTTAGTTGTGGTGTATGGGTTCT Mock-infected-m0204 24
.(..(((....(((.(((((.(((((((((((((..........))..))).)))))))).)).))).)))...)))..).
*************************************************TGCAGGATCTTTAGTTGTGGTG********** Mock-infected-m0204-3p 24
-------------------------------------------------TGCAGGATCTTTAGTTGTGGT----------- t0190337 2
-------------------------------------------------TGCAGGATCTTTAGTTGTGGTG---------- t0030727 21
-------------------------------------------------TGCAGGATCTTTAGTTGTGGTGTA-------- t1629253 1
//
mireap
Mock-infected-m0205 chr21:16295100:16295175:- 76(nt) -22.40(kcal/mol)
GTGTGAAGACTCAGATGGGAAAGAGCATCATTTGTGTGTGTGTGCTAAGTTGCTCAGTCGTGTCTAACTCTTTGCA Mock-infected-m0205 30
.((..((((.(.(((((.((..(((((...((.(..(....)..).))..)))))..)).))))).).))))..))
*********************************************TAAGTTGCTCAGTCGTGTCTA********** Mock-infected-m0205-3p 30
---------------------------------------------TAAGTTGCTCAGTCGTGTCTA---------- t0031723 21
---------------------------------------------TAAGTTGCTCAGTCGTGTCTAA--------- t0057101 9
//
mireap
Mock-infected-m0206 chr21:21277273:21277349:- 77(nt) -20.80(kcal/mol)
AGTTGCAGCGTGTGGGATCTTTAGTTGTGGTATGCAGGAGCTGTTAGTCACGGTATGTGAGATCCACTGCCCTGACC Mock-infected-m0206 10
.((((..(((.((((.(((((..(..((((...((((...))))...))))..)....))))))))))))..)))).
**********TGTGGGATCTTTAGTTGTGGT********************************************** Mock-infected-m0206-5p 10
----------TGTGGGATCTTTAGTTGTGGT---------------------------------------------- t0058534 9
----------TGTGGGATCTTTAGTTGTGGTA--------------------------------------------- t1207728 1
//
[truncated: 2,339 more rows]
