# Supplementary material for: Analysis of microRNAs Expression Profiles in Madin-Darby Bovine Kidney Cells Infected With Caprine Parainfluenza Virus Type 3
Source: Front Cell Infect Microbiol. 2018 Mar 29;8:93. doi: 10.3389/fcimb.2018.00093 (PMC5885596; doi:10.3389/fcimb.2018.00093)
Supplement: Supplementary Data Sheet 6 — Heat map of novel miRNAs. [file DataSheet6.zip]

Archive with 1 entries (1 files):
- Image 6.JPEG
