# Supplementary material for: Analysis of microRNAs Expression Profiles in Madin-Darby Bovine Kidney Cells Infected With Caprine Parainfluenza Virus Type 3
Source: Front Cell Infect Microbiol. 2018 Mar 29;8:93. doi: 10.3389/fcimb.2018.00093 (PMC5885596; doi:10.3389/fcimb.2018.00093)
Supplement: Supplementary Data Sheet 7 — Novel miRNAs were differentially expressed in the two groups. [file DataSheet7.XLS]

## Sheet: File S4
Additional file S7. Novel miRNAs identified in this study.
miRNA name	Novel miRNA sequence	Mock-infected-expressed	CPIV3-infected-expressed	Mock-infected-std	CPIV3-infected-std	fold-change(log2 CPIV3-infected/Mock-infected)	p-value
novel-miRNA-1	CTAAAAAGTTCGTTTGGGTTTT	71	20	5.9211	1.6951	-1.80449	7.04e-08
novel-miRNA-101	AAGACTGAGCAACTTAACAAGA	17	6	1.4177	0.5085	-1.47923	0.0251006
novel-miRNA-105	TGTGTCTTTCCTTCTGTGTGTGCT	18	6	1.5011	0.5085	-1.5617	0.016338
novel-miRNA-106	TAGTTTTATGTGTAAGCTCGT	50	17	4.1698	1.4409	-1.53301	5.89e-05
novel-miRNA-108	TAAAAAGTTCGTTTGGGTTTT	40	9	3.3358	0.7628	-2.12866	7.29e-06
novel-miRNA-109	GAGGGCGGCGGGGCGAGGCG	0	23	0.01	1.9494	7.60689	9.81e-08
novel-miRNA-113	TGGGTCGCGACCTCTCCCTGGT	58	19	4.8369	1.6104	-1.58666	8.91e-06
novel-miRNA-116	TGCTATAGAAATCGCGGGGGC	0	86	0.01	7.2891	9.5096	6.37e-27
novel-miRNA-119	GCGACTTCTGGGGAGCCTGGTGT	0	16	0.01	1.3561	7.08332	1.33e-05
novel-miRNA-123	CGTGGGCCCCGTGTCGCTGTGC	27	10	2.2517	0.8476	-1.40956	0.00593318
novel-miRNA-125	TGAGTGTGTGTGTGTGGGTGTGT	16	5	1.3343	0.4238	-1.65463	0.0187076
novel-miRNA-126	TGCCCATGATGTGACTCTGAGC	39	13	3.2524	1.1018	-1.56164	0.000335838
novel-miRNA-129	AAAAACCTGAATGACCCTTTTG	115	38	9.5905	3.2207	-1.57423	4.22e-10
novel-miRNA-13	AAAAACTCAAATGAACTTCTTG	27	6	2.2517	0.5085	-2.14669	0.000233797
novel-miRNA-130	TTAAGTTGCTCAGTCGTGTCA	32	14	2.6686	1.1866	-1.16925	0.00933833
novel-miRNA-132	TGAGTGACTAGACTGAACTGA	35	9	2.9188	0.7628	-1.936	8.21e-05
novel-miRNA-133	ACACGCGTCCTTGGATCCTGACT	101	32	8.4229	2.7122	-1.63485	1.84e-09
novel-miRNA-135	AAAACCCTGATGAACTTTTTGA	152	48	12.6761	4.0683	-1.63961	1.34e-13
novel-miRNA-138	AAAACTCGAGCAAACTTTTTGG	21	5	1.7513	0.4238	-2.04697	0.0017424
novel-miRNA-139	ATGTCCGCGGGTTCCCTGTCC	49	8	4.0864	0.6781	-2.59126	2.21e-08
novel-miRNA-140	CTATACAACCTACTGCCTTCCT	114	6	9.5071	0.5085	-4.22469	7.34e-27
novel-miRNA-141	GAGATGGGGCTGGGGACGTT	0	12	0.01	1.0171	6.66832	0.000219658
novel-miRNA-147	CATGTCAGTAGAGGCGCGTGTGC	29	7	2.4185	0.5933	-2.02728	0.000230888
novel-miRNA-149	CTCTGCCCGCTCTCTGTCTTACA	0	12	0.01	1.0171	6.66832	0.000219658
novel-miRNA-15	TCGTGTGATGTTGAACCCAGCG	0	16	0.01	1.3561	7.08332	1.33e-05
novel-miRNA-152	TTAGTTATTAGACCTCTCAGC	0	15	0.01	1.2713	6.99016	2.68e-05
novel-miRNA-155	TCGTGCCTAAAGGTTTGTGCTCT	146	46	12.1757	3.8988	-1.6429	3.76e-13
novel-miRNA-156	GTGGTCTTCCCTGGTAGCTC	0	19	0.01	1.6104	7.33128	1.62e-06
novel-miRNA-158	TGGGTTCCTGGCATGCTGATT	96	31	8.0059	2.6275	-1.60737	7.11e-09
novel-miRNA-159	TCCTTGCGTATGGAGGACTGT	0	26	0.01	2.2037	7.78378	1.2e-08
novel-miRNA-161	AAAACCTGAACGAACTTTTTGT	25	5	2.0849	0.4238	-2.29852	0.000228339
novel-miRNA-166	TACTGTGCTTTGAATGGGTAGT	139	51	11.5919	4.3226	-1.42315	1.81e-10
novel-miRNA-167	TACTGTGCTGCAGCTGGGTAGA	19	7	1.5845	0.5933	-1.41719	0.0214067
novel-miRNA-173	ATTGGAGCCAGTCTGCAGAAGC	12	0	1.0007	0.01	-6.64487	0.000271121
novel-miRNA-176	TGGACAGGCCAAGCCGCTGTGC	150	0	12.5093	0.01	-10.2888	2.37e-45
novel-miRNA-181	AGGACCCAAATGAACTTTTTGG	23	0	1.9181	0.01	-7.58353	1.45e-07
novel-miRNA-182	TGGCCATGACTGAGCAACTGAGC	17	0	1.4177	0.01	-7.14741	8.82e-06
novel-miRNA-188	TGCCGGCCGGAGCTCCCTGTG	22	0	1.8347	0.01	-7.5194	2.87e-07
novel-miRNA-19	ATAATGCACATGTATGAACATA	86	22	7.172	1.8646	-1.94351	4.22e-10
novel-miRNA-194	AACCGCGAGTGGCTGAACCTTG	112	0	9.3403	0.01	-9.86733	4.79e-34
novel-miRNA-20	AAAGCAATAGGGTCTGTGTGTG	262	126	21.8496	10.6793	-1.03279	9.8e-12
novel-miRNA-203	CCAGGCTGTTGGAATGTTGACC	12	0	1.0007	0.01	-6.64487	0.000271121
novel-miRNA-204	TAGGGCCATAGTTCAAGTCTGTG	12	0	1.0007	0.01	-6.64487	0.000271121
novel-miRNA-205	CGCGGGCGGGGACTGTGGAC	13	0	1.0841	0.01	-6.76035	0.000136658
novel-miRNA-21	TGAGTGTGTGTGTGTGAGTGA	103	38	8.5897	3.2207	-1.41523	4.77e-08
novel-miRNA-214	TTCTCTAGTGTGTTTTCCCAAC	17	0	1.4177	0.01	-7.14741	8.82e-06
novel-miRNA-216	TCAGGGAGGTGTGGTGAGGCTT	42	0	3.5026	0.01	-8.45228	3.22e-13
novel-miRNA-217	TGCCGCGCTGTTTCCCTGGTG	13	0	1.0841	0.01	-6.76035	0.000136658
novel-miRNA-22	AAGAAGTTCGTTTGGGTTTTT	26	7	2.1683	0.5933	-1.86973	0.000969322
novel-miRNA-220	CTTCCAGTTAATAGCTCTGTTA	25	0	2.0849	0.01	-7.70383	3.68e-08
novel-miRNA-224	AAAGGTTCGTTCGGGTTTTC	120	0	10.0074	0.01	-9.96685	2e-36
novel-miRNA-225	AAAGAGTGGGACACGAATGAGT	16	0	1.3343	0.01	-7.05994	1.75e-05
novel-miRNA-232	CTTTAACTCTTCATCCTTTTGG	26	0	2.1683	0.01	-7.76042	1.85e-08
novel-miRNA-233	GACAATGATGATGATGCTGATG	12	0	1.0007	0.01	-6.64487	0.000271121
novel-miRNA-235	TGTGGCCTCTGGGTGTGTACC	34	0	2.8354	0.01	-8.14741	7.72e-11
novel-miRNA-237	AAAATCTGAACAAACTTTATGG	14	0	1.1675	0.01	-6.86728	6.89e-05
novel-miRNA-239	GATCTCGAATGAACTTTTTTGC	24	0	2.0015	0.01	-7.64494	7.29e-08
novel-miRNA-243	GTGGACTTCCCTGGTAGCTCAGC	9977	0	832.034	0.01	-16.3444	0
novel-miRNA-245	TGTGCAGCTGATCACAGACTGTG	15	0	1.2509	0.01	-6.96682	3.47e-05
novel-miRNA-25	TTTCCCTGGATTCTGCTCTGC	34	13	2.8354	1.1018	-1.36369	0.00251128
novel-miRNA-250	ACAAAGTTTGTTCGGGTTTTA	13	0	1.0841	0.01	-6.76035	0.000136658
novel-miRNA-257	TGTGCCTCATGGGATTCTGGGA	24	0	2.0015	0.01	-7.64494	7.29e-08
novel-miRNA-26	TCAAGGTCCGCTGTGAACACG	17	7	1.4177	0.5933	-1.25672	0.047633
novel-miRNA-262	CGGGGAGGATGGAGCCTGGCT	16	0	1.3343	0.01	-7.05994	1.75e-05
novel-miRNA-263	TCAGACACGACTCAGCGACTCA	54	0	4.5033	0.01	-8.81484	8.65e-17
novel-miRNA-265	TTCGTGGGCTCTAGAGCATGG	21	0	1.7513	0.01	-7.45228	5.69e-07
novel-miRNA-269	TGCAGGGTGGTAGGCTGTGGGCT	16	0	1.3343	0.01	-7.05994	1.75e-05
novel-miRNA-278	CCTGACGGTGCTTTCAATTCTGA	93	0	7.7558	0.01	-9.59913	2.15e-28
novel-miRNA-28	AAAAACCTGAATGAACCTTTTG	52	13	4.3366	1.1018	-1.9767	1e-06
novel-miRNA-282	GTGGACCGGGCACCGCTTCTGG	41	0	3.4192	0.01	-8.41752	6.38e-13
novel-miRNA-284	GGGGTGGTCGTCTGGCGTCGG	105	0	8.7565	0.01	-9.77421	5.79e-32
novel-miRNA-286	TAGGACATGACTGAGCGACTAT	18	0	1.5011	0.01	-7.22988	4.45e-06
novel-miRNA-288	CATCTGTGATGAAGCATCTGAGA	18	0	1.5011	0.01	-7.22988	4.45e-06
novel-miRNA-291	TCCACTGATGACTTCTTATTA	32	0	2.6686	0.01	-8.05994	3.04e-10
novel-miRNA-292	TTCAGTCGCTCATTCGTGTCACG	14	0	1.1675	0.01	-6.86728	6.89e-05
novel-miRNA-297	TCTGACTTCACCTGGGATTC	15	0	1.2509	0.01	-6.96682	3.47e-05
novel-miRNA-3	TGGACAGGCCAAGCCGCTGTG	0	25	0.01	2.1189	7.72717	2.41e-08
novel-miRNA-30	AAGAGGTGCTCAGGAGTGAAGA	57	14	4.7535	1.1866	-2.00216	2.36e-07
novel-miRNA-300	ATGGACTTCCTTGGTGACTCA	17	0	1.4177	0.01	-7.14741	8.82e-06
novel-miRNA-301	CTCCCGTGATGCTTCTCTGAAC	12	0	1.0007	0.01	-6.64487	0.000271121
novel-miRNA-306	TAAGTTGCTCAGTCGTGTCTA	30	0	2.5019	0.01	-7.96688	1.2e-09
novel-miRNA-307	ATCTGTAGTCTCGGCGTCGCACTG	43	0	3.586	0.01	-8.48623	1.62e-13
novel-miRNA-308	CTGATGTGATGTGATCTGATC	27	0	2.2517	0.01	-7.81487	9.34e-09
novel-miRNA-311	AGGAGAGCTCCAGCCCCACGGT	14	0	1.1675	0.01	-6.86728	6.89e-05
novel-miRNA-315	TACGGGGAAGCTGGGGAGGGTC	18	0	1.5011	0.01	-7.22988	4.45e-06
novel-miRNA-317	ACTGTTCTGAGTCACTTTAGC	29	0	2.4185	0.01	-7.91797	2.37e-09
novel-miRNA-319	ACAGATCTGTCCTGAAACCAGC	22	0	1.8347	0.01	-7.5194	2.87e-07
novel-miRNA-322	GCTAAAAAGTTCGTTTGGGTTT	156	0	13.0097	0.01	-10.3454	3.88e-47
novel-miRNA-325	AAGAACCTGAGTGGACTTTT	15	0	1.2509	0.01	-6.96682	3.47e-05
novel-miRNA-327	GAGTGACTAGACTGAACTGAT	193	0	16.0953	0.01	-10.6524	3.81e-58
novel-miRNA-328	ATATCAAAGAGCTGTAAGTGTTG	19	0	1.5845	0.01	-7.30788	2.24e-06
novel-miRNA-33	TTCTCAGGTTGGACAGTCCTGA	26	8	2.1683	0.6781	-1.67699	0.00220047
novel-miRNA-330	TCGGGATGGGACATTGGGCGGAG	26	0	2.1683	0.01	-7.76042	1.85e-08
novel-miRNA-331	CGGGACTGGCCAGTGTTGAG	25	0	2.0849	0.01	-7.70383	3.68e-08
novel-miRNA-339	TGTGTCACGTGGCTGCAGTGTGT	14	0	1.1675	0.01	-6.86728	6.89e-05
novel-miRNA-341	AACCTGAACGAACTTTTTGGCA	12	0	1.0007	0.01	-6.64487	0.000271121
novel-miRNA-35	TCAGGGAGGTGTGGTGAGGCT	0	28	0.01	2.3732	7.89069	2.94e-09
novel-miRNA-355	GCGACTTCTGGGGAGCCTGGTG	33	0	2.752	0.01	-8.10434	1.53e-10
novel-miRNA-356	GACGATGATGCGCTCTGAGA	16	0	1.3343	0.01	-7.05994	1.75e-05
novel-miRNA-36	GAGCTATGATGAGAACTGAGT	58	26	4.8369	2.2037	-1.13415	0.000589037
novel-miRNA-361	GTGGTCTTCCCTGGTAGCTCAGCT	15	0	1.2509	0.01	-6.96682	3.47e-05
novel-miRNA-37	CTTCCAGTTAATAGCTCTGTT	0	15	0.01	1.2713	6.99016	2.68e-05
novel-miRNA-370	TCACTCTGTCCTGTCTGGCTCT	12	0	1.0007	0.01	-6.64487	0.000271121
novel-miRNA-375	AAGTGTGGCGGGCTACAGTC	72	0	6.0045	0.01	-9.2299	3.81e-22
novel-miRNA-380	TAGAACTGCAGCCGTACCTCACT	23	0	1.9181	0.01	-7.58353	1.45e-07
novel-miRNA-387	TCGACCTCTGGAGGAGTCCTCTGT	14	0	1.1675	0.01	-6.86728	6.89e-05
novel-miRNA-388	TCAGGGCAAACTTCATAGAGA	21	0	1.7513	0.01	-7.45228	5.69e-07
novel-miRNA-389	GTGGGTCTTAGGCTCTGAGGGCC	12	0	1.0007	0.01	-6.64487	0.000271121
novel-miRNA-393	ATGGATCTGATCATGTTTCTCTT	18	0	1.5011	0.01	-7.22988	4.45e-06
novel-miRNA-396	TCTTAAAGGCACGAGAGGACAGTT	123	0	10.2576	0.01	-10.0025	2.56e-37
novel-miRNA-398	AAGGGACCTGAATGAACTTTTTGG	12	0	1.0007	0.01	-6.64487	0.000271121
novel-miRNA-399	CCTGTGAGGGCTTCACCCTGGAC	18	0	1.5011	0.01	-7.22988	4.45e-06
novel-miRNA-402	TCCCCGACACCATGGCCCTGGC	45	0	3.7528	0.01	-8.55182	4.12e-14
novel-miRNA-403	AGCGGTGGAGGTAGGAATCTCTT	14	0	1.1675	0.01	-6.86728	6.89e-05
novel-miRNA-409	CGGGGGGGACGCGCGGGGCCGGG	74	0	6.1712	0.01	-9.26941	9.69e-23
novel-miRNA-410	TGGAGATTTAAAGGTTTCTGGATT	12	0	1.0007	0.01	-6.64487	0.000271121
novel-miRNA-412	ACCGATGATGCTGTCTGACC	19	0	1.5845	0.01	-7.30788	2.24e-06
novel-miRNA-413	GACCTGTGCGTGTACACTCATG	16	0	1.3343	0.01	-7.05994	1.75e-05
novel-miRNA-416	TGTTCCTGCTGAACTGAGCCAGT	16	0	1.3343	0.01	-7.05994	1.75e-05
novel-miRNA-417	CTCTGCCCGCTCTCTGTCTTAC	49	0	4.0864	0.01	-8.67469	2.66e-15
novel-miRNA-418	TTGTGCTCTGTCTGCCCTGCC	13	0	1.0841	0.01	-6.76035	0.000136658
novel-miRNA-421	TGGTGTGTGCGTGTGGCTGCTGA	14	0	1.1675	0.01	-6.86728	6.89e-05
novel-miRNA-425	TAGCGGCGGCGGCCACCGAGAC	12	0	1.0007	0.01	-6.64487	0.000271121
novel-miRNA-426	TGAGAGGTCTGTAATAACTAACA	85	0	7.0886	0.01	-9.46936	5.17e-26
novel-miRNA-430	TTGAAATGATGCACTCTGATC	20	0	1.6679	0.01	-7.38189	1.13e-06
novel-miRNA-433	TCGGGGCAGACTGAGATAGAGAG	16	0	1.3343	0.01	-7.05994	1.75e-05
novel-miRNA-436	AAGGACTGATACTGAAGCTAAG	27	0	2.2517	0.01	-7.81487	9.34e-09
novel-miRNA-437	AGGGAGGGACCGGCGACGGGGAAC	29	0	2.4185	0.01	-7.91797	2.37e-09
novel-miRNA-446	TCTCTAGAACTTGGCCTTTTACA	13	0	1.0841	0.01	-6.76035	0.000136658
novel-miRNA-47	TCAGTGGCAGAGTGCAGGGAC	20	8	1.6679	0.6781	-1.29846	0.0269734
novel-miRNA-48	AAAAAACCGAGTGGACTTTTTG	46	7	3.8362	0.5933	-2.69284	3.17e-08
novel-miRNA-49	AAAACTCGAACGAACTTTTTAG	581	206	48.4526	17.4598	-1.47254	5.28e-41
novel-miRNA-5	AATTCGTTCGGGTTTTTCTGTA	23	9	1.9181	0.7628	-1.3303	0.0153777
novel-miRNA-50	TGTGGCCTCTGGGTGTGTACCCT	0	12	0.01	1.0171	6.66832	0.000219658
novel-miRNA-51	TAATACTGCCTGGTAATGATGAC	3338	665	278.373	56.3631	-2.3042	0
novel-miRNA-57	CTACGTGATGACCAGCTCTGAAC	38	6	3.169	0.5085	-2.63971	7.09e-07
novel-miRNA-58	CTGCATGATGAGCGGGCCTGACA	26	9	2.1683	0.7628	-1.50719	0.00457499
novel-miRNA-6	AAAACCCTGATGAACTTTTTG	16	6	1.3343	0.5085	-1.39176	0.0381389
novel-miRNA-60	AAAACCTGAATGAACTTTTTGT	20	5	1.6679	0.4238	-1.97658	0.00284819
novel-miRNA-61	AGCCGATGATGTGCCTGCCTGAGT	46	16	3.8362	1.3561	-1.50021	0.000151248
novel-miRNA-62	TGACTCAAGACTATGTGCAGCT	76	27	6.338	2.2884	-1.46969	1.46e-06
novel-miRNA-66	ATGGGGTAAGGATGGAGAGGAC	20	9	1.6679	0.7628	-1.12866	0.0475109
novel-miRNA-67	CCTGACGGTGCTTTCAATTCTG	0	40	0.01	3.3903	8.40527	6.52e-13
novel-miRNA-75	TCAAAGACTCGGACGTGACTGA	44	97	3.6694	8.2214	1.16384	4.33e-06
novel-miRNA-79	TTCCACTGATGACTTCTTATT	0	63	0.01	5.3397	9.06061	6.44e-20
novel-miRNA-80	GAAATCCGAACGAACTTTTTGG	107	39	8.9233	3.3055	-1.43271	1.94e-08
novel-miRNA-82	TTTTCCAATGAGTTAGTCCTTT	70	13	5.8377	1.1018	-2.40554	1.26e-10
novel-miRNA-85	TGCAGGATCTTTAGTTGTGGTG	24	10	2.0015	0.8476	-1.23963	0.018963
novel-miRNA-88	TGAGTGTGTGTGTGTGAGTGTGC	160	58	13.3432	4.9159	-1.44058	4.93e-12
novel-miRNA-90	TGCGGGATCTTTAGTTGTGGTA	1193	514	99.4905	43.5649	-1.19139	6.19e-60
novel-miRNA-96	GTCATAAGAAGGGCTGTTACTTTT	97	25	8.0893	2.1189	-1.9327	3.76e-11
novel-miRNA-99	TTGGGAAGCACAGACACTAGGACT	234	49	19.5145	4.1531	-2.23229	1.2e-29
