# Supplementary material for: Analysis of microRNAs Expression Profiles in Madin-Darby Bovine Kidney Cells Infected With Caprine Parainfluenza Virus Type 3
Source: Front Cell Infect Microbiol. 2018 Mar 29;8:93. doi: 10.3389/fcimb.2018.00093 (PMC5885596; doi:10.3389/fcimb.2018.00093)
Supplement: Supplementary Data Sheet 8 — Predicted of the mRNA targets of the differentially expressed known miRNAs. [file DataSheet8.ZIP › File S8.xlsx]

## Sheet: Sheet1
miRNA name		Target gene		miRNA name		Target gene
bta-let-7a-3p		NM_174227.3		bta-miR-2904		XR_815440.1
bta-let-7a-3p		NM_001101090.1		bta-miR-2904		XM_005224977.2
bta-let-7a-3p		NM_001164026.1		bta-miR-2904		XM_002698061.4
bta-let-7a-3p		NR_031384.1		bta-miR-2904		XM_005224978.2
bta-let-7a-3p		NR_031386.1		bta-miR-2904		XM_010819458.1
bta-let-7a-3p		NR_031388.1		bta-miR-2904		XM_003587832.3
bta-let-7a-3p		NR_030957.1		bta-miR-2904		XM_002698100.4
bta-let-7a-3p		NR_030971.1		bta-miR-2904		XM_010819460.1
bta-let-7a-3p		NR_031268.1		bta-miR-2904		XM_010819461.1
bta-let-7a-3p		NM_001192357.1		bta-miR-2904		XM_010819462.1
bta-let-7a-3p		NM_001191138.1		bta-miR-2904		XM_010819464.1
bta-let-7a-3p		NM_001192432.2		bta-miR-2904		XM_010819465.1
bta-let-7a-3p		NR_036384.1		bta-miR-2904		XM_010819466.1
bta-let-7a-3p		NM_001083735.2		bta-miR-2904		XM_010819467.1
bta-let-7a-3p		XM_005216624.1		bta-miR-2904		XM_010819468.1
bta-let-7a-3p		XR_809169.1		bta-miR-2904		XM_010819469.1
bta-let-7a-3p		XR_823995.1		bta-miR-2904		XM_010819470.1
bta-let-7a-3p		XR_801486.1		bta-miR-2904		XM_002698073.3
bta-let-7a-3p		XM_599340.4		bta-miR-2904		XM_005224997.2
bta-let-7a-3p		XM_003582738.3		bta-miR-2904		XM_002698079.4
bta-let-7a-3p		XR_812895.1		bta-miR-2904		XM_002698104.3
bta-let-7a-3p		XM_010799866.1		bta-miR-2904		XM_010819481.1
bta-let-7a-3p		XM_010799870.1		bta-miR-2904		XM_010819482.1
bta-let-7a-3p		XM_010799873.1		bta-miR-2904		XM_010819501.1
bta-let-7a-3p		XM_010802427.1		bta-miR-2904		XM_005225046.2
bta-let-7a-3p		XR_806069.1		bta-miR-2904		XM_005225047.2
bta-let-7a-3p		XR_807931.1		bta-miR-2904		XM_005225103.2
bta-let-7a-3p		XM_002689838.3		bta-miR-2904		XM_010819544.1
bta-let-7a-3p		XM_010809622.1		bta-miR-2904		XM_010819545.1
bta-let-7a-3p		XR_809642.1		bta-miR-2904		XM_010819549.1
bta-let-7a-3p		XM_010812339.1		bta-miR-2904		XM_005225116.2
bta-let-7a-3p		XM_010812340.1		bta-miR-2904		XM_010819551.1
bta-let-7a-3p		XM_010812341.1		bta-miR-2904		XM_010819553.1
bta-let-7a-3p		XM_010812342.1		bta-miR-2904		XM_010819554.1
bta-let-7a-3p		XM_010812343.1		bta-miR-2904		XM_005225119.2
bta-let-7a-3p		XM_010812344.1		bta-miR-2904		XM_005225120.2
bta-let-7a-3p		XM_010812345.1		bta-miR-2904		XM_010819557.1
bta-let-7a-3p		XM_010812346.1		bta-miR-2904		XM_010819558.1
bta-let-7a-3p		XM_010812347.1		bta-miR-2904		XM_010819559.1
bta-let-7a-3p		XM_010812348.1		bta-miR-2904		XM_005225131.2
bta-let-7a-3p		XM_010812349.1		bta-miR-2904		XM_005225133.2
bta-let-7a-3p		XM_010812350.1		bta-miR-2904		XM_010819566.1
bta-let-7a-3p		XM_005215806.2		bta-miR-2904		XM_010819567.1
bta-let-7a-3p		XM_010812356.1		bta-miR-2904		XM_010819568.1
bta-let-7a-3p		XM_005216883.2		bta-miR-2904		XM_010819569.1
bta-let-7a-3p		XM_005216884.2		bta-miR-2904		XM_010819570.1
bta-let-7a-3p		XM_005216886.2		bta-miR-2904		XM_010819571.1
bta-let-7a-3p		XM_005216889.2		bta-miR-2904		XM_010819572.1
bta-let-7a-3p		XM_010813657.1		bta-miR-2904		XM_010819573.1
bta-let-7a-3p		XM_010813658.1		bta-miR-2904		XM_010819574.1
bta-let-7a-3p		XM_010813659.1		bta-miR-2904		XM_010819575.1
bta-let-7a-3p		XM_005217459.2		bta-miR-2904		XM_010819576.1
bta-let-7a-3p		XM_010813661.1		bta-miR-2904		XM_010819577.1
bta-let-7a-3p		XM_010813662.1		bta-miR-2904		XM_010819578.1
bta-let-7a-3p		XM_010813663.1		bta-miR-2904		XM_005225162.2
bta-let-7a-3p		XM_010813664.1		bta-miR-2904		XM_010819579.1
bta-let-7a-3p		XM_010813665.1		bta-miR-2904		XM_010819580.1
bta-let-7a-3p		XM_010813930.1		bta-miR-2904		XM_005225179.2
bta-let-7a-3p		XM_005223999.2		bta-miR-2904		XM_005225196.2
bta-let-7a-3p		XM_010818712.1		bta-miR-2904		XM_005225199.2
bta-let-7a-3p		XM_010818713.1		bta-miR-2904		XM_005225197.2
bta-let-7a-3p		XM_010818714.1		bta-miR-2904		XM_005225198.2
bta-let-7a-3p		XM_002697768.4		bta-miR-2904		XM_010819599.1
bta-let-7a-3p		XM_010819243.1		bta-miR-2904		XM_005225215.2
bta-let-7a-3p		XM_010819244.1		bta-miR-2904		XM_010819611.1
bta-let-7a-3p		XM_010819245.1		bta-miR-2904		XR_240049.2
bta-let-7a-3p		NM_001034616.1		bta-miR-2904		XR_815486.1
bta-let-7a-5p		NM_001045999.1		bta-miR-2904		XM_010819613.1
bta-let-7a-5p		NM_001046134.1		bta-miR-2904		XM_002698179.4
bta-let-7a-5p		NM_001046048.1		bta-miR-2904		XR_815506.1
bta-let-7a-5p		NM_001046174.1		bta-miR-2904		XR_815507.1
bta-let-7a-5p		NM_001046144.1		bta-miR-2904		XR_815511.1
bta-let-7a-5p		NM_001046403.1		bta-miR-2904		XR_815512.1
bta-let-7a-5p		NM_001045945.1		bta-miR-2904		XR_240065.2
bta-let-7a-5p		NM_001045885.1		bta-miR-2904		XM_010819622.1
bta-let-7a-5p		NM_001046298.1		bta-miR-2904		XM_010819623.1
bta-let-7a-5p		NM_174843.2		bta-miR-2904		XM_010819624.1
bta-let-7a-5p		NM_001075947.1		bta-miR-2904		XM_010819625.1
bta-let-7a-5p		NM_001076228.1		bta-miR-2904		XM_010819626.1
bta-let-7a-5p		NM_001076316.1		bta-miR-2904		XM_010819631.1
bta-let-7a-5p		NM_001075749.1		bta-miR-2904		XR_815530.1
bta-let-7a-5p		NM_001076004.1		bta-miR-2904		XR_240083.2
bta-let-7a-5p		NM_001076495.1		bta-miR-2904		XM_010819642.1
bta-let-7a-5p		NM_001075340.1		bta-miR-2904		XR_815548.1
bta-let-7a-5p		NM_001076014.1		bta-miR-2904		XR_815549.1
bta-let-7a-5p		NM_001075669.1		bta-miR-2904		XM_005225273.2
bta-let-7a-5p		NM_001075667.1		bta-miR-2904		XR_815556.1
bta-let-7a-5p		NM_001076484.1		bta-miR-2904		XM_010819653.1
bta-let-7a-5p		NM_001076397.1		bta-miR-2904		XM_010819654.1
bta-let-7a-5p		NM_001075890.1		bta-miR-2904		XM_010819655.1
bta-let-7a-5p		NM_001076094.1		bta-miR-2904		XM_002698165.3
bta-let-7a-5p		NM_001075867.1		bta-miR-2904		XM_010819665.1
bta-let-7a-5p		NM_001075911.1		bta-miR-2904		XM_010819667.1
bta-let-7a-5p		NM_001075839.1		bta-miR-2904		XM_003587848.3
bta-let-7a-5p		NM_001076220.1		bta-miR-2904		XR_815579.1
bta-let-7a-5p		NM_001076446.1		bta-miR-2904		XM_010819672.1
bta-let-7a-5p		NM_001076103.1		bta-miR-2904		XM_010819673.1
bta-let-7a-5p		NM_001076799.1		bta-miR-2904		XM_010819675.1
bta-let-7a-5p		NM_001076809.1		bta-miR-2904		XR_815582.1
bta-let-7a-5p		NM_001076830.1		bta-miR-2904		XR_815584.1
bta-let-7a-5p		NM_001076895.1		bta-miR-2904		XR_815585.1
bta-let-7a-5p		NM_001076910.1		bta-miR-2904		XR_815589.1
bta-let-7a-5p		NM_001076948.1		bta-miR-2904		XR_240131.2
bta-let-7a-5p		NM_001077836.1		bta-miR-2904		XR_240132.2
bta-let-7a-5p		NM_001077840.1		bta-miR-2904		XR_815590.1
bta-let-7a-5p		NM_001077911.1		bta-miR-2904		XM_010819704.1
bta-let-7a-5p		NM_001077948.1		bta-miR-2904		XM_010819705.1
bta-let-7a-5p		NM_001078027.1		bta-miR-2904		XM_010819708.1
bta-let-7a-5p		NM_001078118.1		bta-miR-2904		XM_010819711.1
bta-let-7a-5p		XM_599190.3		bta-miR-2904		XM_005225338.2
bta-let-7a-5p		XM_593313.3		bta-miR-2904		XM_010819714.1
bta-let-7a-5p		XM_001254978.1		bta-miR-2904		XM_010819715.1
bta-let-7a-5p		XM_001255222.1		bta-miR-2904		XM_010819718.1
bta-let-7a-5p		XM_599147.3		bta-miR-2904		XM_010819719.1
bta-let-7a-5p		NM_001080223.1		bta-miR-2904		XM_002698175.4
bta-let-7a-5p		NM_001080308.1		bta-miR-2904		XM_002698176.3
bta-let-7a-5p		NM_001080305.1		bta-miR-2904		XM_005225346.2
bta-let-7a-5p		NM_001081745.1		bta-miR-2904		XM_010819724.1
bta-let-7a-5p		NM_001082441.1		bta-miR-2904		XM_010819735.1
bta-let-7a-5p		NM_001082613.1		bta-miR-2904		XM_010819736.1
bta-let-7a-5p		NM_001083471.1		bta-miR-2904		XM_010819737.1
bta-let-7a-5p		NM_001083369.1		bta-miR-2904		XM_005225387.2
bta-let-7a-5p		NM_001083484.1		bta-miR-2904		XM_010819738.1
bta-let-7a-5p		NM_001083683.1		bta-miR-2904		XM_005225378.2
bta-let-7a-5p		NM_001083792.1		bta-miR-2904		XM_005225376.2
bta-let-7a-5p		NM_001083724.1		bta-miR-2904		XM_010819739.1
bta-let-7a-5p		NM_001083797.1		bta-miR-2904		XM_005225379.2
bta-let-7a-5p		NM_001098055.1		bta-miR-2904		XM_010819740.1
bta-let-7a-5p		NM_001034706.2		bta-miR-2904		XM_010819741.1
bta-let-7a-5p		NM_001098013.1		bta-miR-2904		XM_005225391.2
bta-let-7a-5p		NM_001097565.1		bta-miR-2904		XM_005225380.2
bta-let-7a-5p		NM_001097993.1		bta-miR-2904		XM_010819742.1
bta-let-7a-5p		NM_001098113.1		bta-miR-2904		XM_005225389.2
bta-let-7a-5p		NM_001099051.1		bta-miR-2904		XM_010819743.1
bta-let-7a-5p		NM_001098910.1		bta-miR-2904		XM_010819744.1
bta-let-7a-5p		NM_001098994.1		bta-miR-2904		XM_010819745.1
bta-let-7a-5p		NM_001098992.1		bta-miR-2904		XM_010819746.1
bta-let-7a-5p		NM_001098871.1		bta-miR-2904		XM_005225394.2
bta-let-7a-5p		NM_001099111.1		bta-miR-2904		XM_010819747.1
bta-let-7a-5p		NM_001099032.1		bta-miR-2904		XM_005225396.2
bta-let-7a-5p		NM_001099185.1		bta-miR-2904		XM_010819748.1
bta-let-7a-5p		NM_001099381.1		bta-miR-2904		XM_010819749.1
bta-let-7a-5p		NM_001099379.1		bta-miR-2904		XM_005225399.2
bta-let-7a-5p		NM_001100316.1		bta-miR-2904		XM_010819750.1
bta-let-7a-5p		NM_001100364.1		bta-miR-2904		XM_010819751.1
bta-let-7a-5p		NM_001100317.1		bta-miR-2904		XM_005225398.2
bta-let-7a-5p		NM_001100331.1		bta-miR-2904		XM_010819752.1
bta-let-7a-5p		NM_001100351.1		bta-miR-2904		XM_010819753.1
bta-let-7a-5p		NM_001100375.1		bta-miR-2904		XM_005225402.2
bta-let-7a-5p		NM_001101137.1		bta-miR-2904		XM_005225369.2
bta-let-7a-5p		NM_001101159.1		bta-miR-2904		XM_010819760.1
bta-let-7a-5p		NM_001101208.1		bta-miR-2904		XR_815609.1
bta-let-7a-5p		NM_001101232.1		bta-miR-2904		XM_005225404.2
bta-let-7a-5p		NM_001101887.1		bta-miR-2904		XM_002698370.4
bta-let-7a-5p		NM_001101899.1		bta-miR-2904		XM_002698351.3
bta-let-7a-5p		NM_001101918.1		bta-miR-2904		XM_010819777.1
bta-let-7a-5p		NM_001101972.1		bta-miR-2904		XM_010819778.1
bta-let-7a-5p		NM_001101978.1		bta-miR-2904		XM_010819779.1
bta-let-7a-5p		NM_001102004.1		bta-miR-2904		XM_005225419.2
bta-let-7a-5p		NM_001102007.1		bta-miR-2904		XM_005225420.2
bta-let-7a-5p		NM_001102031.1		bta-miR-2904		XR_815627.1
bta-let-7a-5p		NM_001102035.1		bta-miR-2904		XM_005225449.2
bta-let-7a-5p		NM_001102100.1		bta-miR-2904		XM_010819797.1
bta-let-7a-5p		NM_001102123.1		bta-miR-2904		XM_005225450.2
bta-let-7a-5p		NM_001102127.1		bta-miR-2904		XM_005225451.2
bta-let-7a-5p		NM_001102183.1		bta-miR-2904		XM_010819798.1
bta-let-7a-5p		NM_001102198.1		bta-miR-2904		XM_005225458.2
bta-let-7a-5p		NM_001102313.1		bta-miR-2904		XM_005225457.2
bta-let-7a-5p		NM_001102379.1		bta-miR-2904		XM_010819799.1
bta-let-7a-5p		NM_001102491.1		bta-miR-2904		XM_005225459.2
bta-let-7a-5p		NM_174077.3		bta-miR-2904		XM_010819800.1
bta-let-7a-5p		NM_001103174.1		bta-miR-2904		XM_010819801.1
bta-let-7a-5p		NM_001103278.1		bta-miR-2904		XM_010819802.1
bta-let-7a-5p		NM_001103289.1		bta-miR-2904		XM_010819804.1
bta-let-7a-5p		NM_001103326.1		bta-miR-2904		XM_010819805.1
bta-let-7a-5p		NM_001104995.1		bta-miR-2904		XM_010819806.1
bta-let-7a-5p		NM_001105042.1		bta-miR-2904		XM_010819807.1
bta-let-7a-5p		NM_001105049.1		bta-miR-2904		XM_010819808.1
bta-let-7a-5p		NM_001105476.1		bta-miR-2904		XM_010819809.1
bta-let-7a-5p		NM_001105494.1		bta-miR-2904		XM_010819810.1
bta-let-7a-5p		NM_001105342.1		bta-miR-2904		XM_010819811.1
bta-let-7a-5p		NM_001105623.1		bta-miR-2904		XM_010819812.1
bta-let-7a-5p		NM_001109795.1		bta-miR-2904		XM_010819813.1
bta-let-7a-5p		NM_001109788.1		bta-miR-2904		XM_010819814.1
bta-let-7a-5p		NM_001081601.1		bta-miR-2904		XM_010819815.1
bta-let-7a-5p		NM_001110445.1		bta-miR-2904		XM_010819816.1
bta-let-7a-5p		NM_001046611.2		bta-miR-2904		XM_010819817.1
bta-let-7a-5p		NM_001046219.2		bta-miR-2904		XM_010819818.1
bta-let-7a-5p		NM_001076875.2		bta-miR-2904		XM_010819819.1
bta-let-7a-5p		NM_181813.2		bta-miR-2904		XM_010819820.1
bta-let-7a-5p		NM_001075425.2		bta-miR-2904		XM_010819821.1
bta-let-7a-5p		NM_001075678.2		bta-miR-2904		XM_010819822.1
bta-let-7a-5p		NM_001075543.2		bta-miR-2904		XM_010819823.1
bta-let-7a-5p		NM_001113299.1		bta-miR-2904		XM_010819824.1
bta-let-7a-5p		NM_001113295.1		bta-miR-2904		XM_010819825.1
bta-let-7a-5p		NM_001113307.1		bta-miR-2904		XM_010819826.1
bta-let-7a-5p		NM_001113294.1		bta-miR-2904		XM_010819827.1
bta-let-7a-5p		NM_001113728.1		bta-miR-2904		XM_010819828.1
bta-let-7a-5p		NM_001113765.1		bta-miR-2904		XM_010819829.1
bta-let-7a-5p		NM_001114155.1		bta-miR-2904		XM_010819830.1
bta-let-7a-5p		NM_001114170.1		bta-miR-2904		XM_010819831.1
bta-let-7a-5p		XM_868799.3		bta-miR-2904		XM_010819832.1
bta-let-7a-5p		XM_585854.4		bta-miR-2904		XM_010819833.1
bta-let-7a-5p		XM_001788517.1		bta-miR-2904		XM_010819834.1
bta-let-7a-5p		XM_863899.3		bta-miR-2904		XM_010819835.1
bta-let-7a-5p		XM_001787715.1		bta-miR-2904		XM_010819836.1
bta-let-7a-5p		XM_001255376.2		bta-miR-2904		XM_005225507.2
bta-let-7a-5p		XM_601691.4		bta-miR-2904		XM_010819877.1
bta-let-7a-5p		XM_001253926.2		bta-miR-2904		XM_010819878.1
bta-let-7a-5p		XM_609448.4		bta-miR-2904		XM_005225509.2
bta-let-7a-5p		NM_001130930.1		bta-miR-2904		XM_005225512.2
bta-let-7a-5p		NM_001098971.1		bta-miR-2904		XM_010819879.1
bta-let-7a-5p		NM_001143846.1		bta-miR-2904		XM_010819880.1
bta-let-7a-5p		NM_001143874.1		bta-miR-2904		XM_005225515.2
bta-let-7a-5p		NM_001144090.1		bta-miR-2904		XM_005225524.2
bta-let-7a-5p		NM_001144100.1		bta-miR-2904		XM_005225526.2
bta-let-7a-5p		NM_001144104.1		bta-miR-2904		XM_005225528.2
bta-let-7a-5p		NM_001145234.1		bta-miR-2904		XM_005225539.2
bta-let-7a-5p		NM_001145235.1		bta-miR-2904		XM_005225538.2
bta-let-7a-5p		NM_001145428.1		bta-miR-2904		XM_010819893.1
bta-let-7a-5p		NM_001101294.2		bta-miR-2904		XM_005225540.2
bta-let-7a-5p		NM_001015636.2		bta-miR-2904		XM_005225555.2
bta-let-7a-5p		NM_001024542.2		bta-miR-2904		XM_010819903.1
bta-let-7a-5p		NM_001166297.1		bta-miR-2904		XM_005225587.2
bta-let-7a-5p		NM_001046158.2		bta-miR-2904		XM_010819920.1
bta-let-7a-5p		NM_001035407.2		bta-miR-2904		XM_005225629.2
bta-let-7a-5p		NM_001166367.1		bta-miR-2904		XM_010819927.1
bta-let-7a-5p		NM_001166500.1		bta-miR-2904		XM_010819936.1
bta-let-7a-5p		NM_001166573.1		bta-miR-2904		XM_010819937.1
bta-let-7a-5p		NM_001167894.1		bta-miR-2904		XM_010819938.1
bta-let-7a-5p		NM_001168011.1		bta-miR-2904		XM_010819939.1
bta-let-7a-5p		NR_030925.1		bta-miR-2904		XM_010819940.1
bta-let-7a-5p		NM_001045934.2		bta-miR-2904		XM_010819941.1
bta-let-7a-5p		NM_001045949.2		bta-miR-2904		XM_010819942.1
bta-let-7a-5p		NM_001075642.2		bta-miR-2904		XM_010819943.1
bta-let-7a-5p		NM_001075150.2		bta-miR-2904		XM_010819944.1
bta-let-7a-5p		NM_174367.1		bta-miR-2904		XM_010819945.1
bta-let-7a-5p		NM_174517.1		bta-miR-2904		XM_010819946.1
bta-let-7a-5p		NM_174092.1		bta-miR-2904		XM_010819947.1
bta-let-7a-5p		NM_175788.1		bta-miR-2904		XM_010819948.1
bta-let-7a-5p		NM_174592.1		bta-miR-2904		XM_010819949.1
bta-let-7a-5p		NM_001177596.1		bta-miR-2904		XM_010819950.1
bta-let-7a-5p		XM_002685900.1		bta-miR-2904		XM_010819951.1
bta-let-7a-5p		XM_002685907.1		bta-miR-2904		XM_010819952.1
bta-let-7a-5p		XM_002685940.1		bta-miR-2904		XM_010819955.1
bta-let-7a-5p		XM_002687423.1		bta-miR-2904		XM_010819956.1
bta-let-7a-5p		XM_002689122.1		bta-miR-2904		XM_010819957.1
bta-let-7a-5p		XM_002689154.1		bta-miR-2904		XM_010819958.1
bta-let-7a-5p		XM_002692885.1		bta-miR-2904		XM_010819959.1
bta-let-7a-5p		XM_002693188.1		bta-miR-2904		XM_010819960.1
bta-let-7a-5p		XM_002693193.1		bta-miR-2904		XM_010819961.1
bta-let-7a-5p		XM_002693200.1		bta-miR-2904		XM_010819963.1
bta-let-7a-5p		XM_002693388.1		bta-miR-2904		XM_005225651.2
bta-let-7a-5p		XM_002693654.1		bta-miR-2904		XM_010819967.1
bta-let-7a-5p		XM_002699534.1		bta-miR-2904		XM_002698415.3
bta-let-7a-5p		NM_001192415.1		bta-miR-2904		XM_005225655.2
bta-let-7a-5p		NM_001192672.1		bta-miR-2904		XM_005225662.2
bta-let-7a-5p		NM_001192163.1		bta-miR-2904		XM_010819978.1
bta-let-7a-5p		NM_001192933.1		bta-miR-2904		XM_010819979.1
bta-let-7a-5p		NM_001192936.1		bta-miR-2904		XR_815689.1
bta-let-7a-5p		NM_001192426.1		bta-miR-2904		XR_815690.1
bta-let-7a-5p		NM_001192175.1		bta-miR-2904		XR_815695.1
bta-let-7a-5p		NM_001193202.1		bta-miR-2904		XR_815696.1
bta-let-7a-5p		NM_001192182.1		bta-miR-2904		XM_002698449.4
bta-let-7a-5p		NM_001191172.1		bta-miR-2904		XM_005225688.2
bta-let-7a-5p		NM_001193208.1		bta-miR-2904		XR_815702.1
bta-let-7a-5p		NM_001192958.1		bta-miR-2904		XR_815706.1
bta-let-7a-5p		NM_001193221.1		bta-miR-2904		XR_815707.1
bta-let-7a-5p		NM_001191430.1		bta-miR-2904		XM_002698456.4
bta-let-7a-5p		NM_001191188.1		bta-miR-2904		XM_002698462.2
bta-let-7a-5p		NM_001193225.1		bta-miR-2904		XM_010820006.1
bta-let-7a-5p		NM_001192970.1		bta-miR-2904		XM_005225692.2
bta-let-7a-5p		NM_001192204.1		bta-miR-2904		XR_240196.2
bta-let-7a-5p		NM_001192468.1		bta-miR-2904		XM_010820007.1
bta-let-7a-5p		NM_001193236.1		bta-miR-2904		XM_010820009.1
bta-let-7a-5p		NM_001192472.1		bta-miR-2904		XM_010820010.1
bta-let-7a-5p		NM_001191205.1		bta-miR-2904		XM_005225704.2
bta-let-7a-5p		NM_001191454.1		bta-miR-2904		XM_005225705.2
bta-let-7a-5p		NM_001192227.1		bta-miR-2904		XM_005225706.2
bta-let-7a-5p		NM_001192995.1		bta-miR-2904		XM_005225707.2
bta-let-7a-5p		NM_001192235.1		bta-miR-2904		XM_005225708.2
bta-let-7a-5p		NM_001192748.1		bta-miR-2904		XM_005225710.2
bta-let-7a-5p		NM_001192240.1		bta-miR-2904		XR_815718.1
bta-let-7a-5p		NM_001191229.1		bta-miR-2904		XR_815719.1
bta-let-7a-5p		NM_001193014.1		bta-miR-2904		XR_240201.2
bta-let-7a-5p		NM_001191235.1		bta-miR-2904		XR_240202.2
bta-let-7a-5p		NM_001192247.1		bta-miR-2904		XM_010820013.1
bta-let-7a-5p		NM_001193017.1		bta-miR-2904		XM_005225714.2
bta-let-7a-5p		NM_001192762.1		bta-miR-2904		XM_005225715.2
bta-let-7a-5p		NM_001191244.1		bta-miR-2904		XM_010820015.1
bta-let-7a-5p		NM_001193025.1		bta-miR-2904		XM_003587870.3
bta-let-7a-5p		NM_001193027.1		bta-miR-2904		XM_010820019.1
bta-let-7a-5p		NM_001191249.1		bta-miR-2904		XM_005225720.2
bta-let-7a-5p		NM_001193030.1		bta-miR-2904		XM_005225721.2
bta-let-7a-5p		NM_001192519.1		bta-miR-2904		XM_005225722.2
bta-let-7a-5p		NM_001192281.1		bta-miR-2904		XM_010820022.1
bta-let-7a-5p		NM_001192033.1		bta-miR-2904		XM_005225723.2
bta-let-7a-5p		NM_001192038.1		bta-miR-2904		XM_005225737.2
bta-let-7a-5p		NM_001191284.1		bta-miR-2904		XM_005225739.2
bta-let-7a-5p		NM_001192042.1		bta-miR-2904		XM_010820035.1
bta-let-7a-5p		NM_001192303.1		bta-miR-2904		XM_010820043.1
bta-let-7a-5p		NM_001192048.1		bta-miR-2904		XM_005225752.2
bta-let-7a-5p		NM_001192304.1		bta-miR-2904		XM_010820044.1
bta-let-7a-5p		NM_001192308.1		bta-miR-2904		XM_010820045.1
bta-let-7a-5p		NM_001191544.1		bta-miR-2904		XM_010820046.1
bta-let-7a-5p		NM_001192056.1		bta-miR-2904		XM_010820047.1
bta-let-7a-5p		NM_001192314.1		bta-miR-2904		XM_010820048.1
bta-let-7a-5p		NM_001192319.1		bta-miR-2904		XM_005225758.2
bta-let-7a-5p		NM_001192576.1		bta-miR-2904		XM_005225759.2
bta-let-7a-5p		NM_001192835.1		bta-miR-2904		XR_815728.1
bta-let-7a-5p		NM_001192327.1		bta-miR-2904		XR_815730.1
bta-let-7a-5p		NM_001192585.1		bta-miR-2904		XR_815731.1
bta-let-7a-5p		NM_001192075.1		bta-miR-2904		XM_003587890.3
bta-let-7a-5p		NM_001192078.1		bta-miR-2904		XR_815742.1
bta-let-7a-5p		NM_001192847.1		bta-miR-2904		XR_815760.1
bta-let-7a-5p		NM_001192860.1		bta-miR-2904		XR_815761.1
bta-let-7a-5p		NM_001192606.1		bta-miR-2904		XR_815770.1
bta-let-7a-5p		NM_001192613.1		bta-miR-2904		XR_815771.1
bta-let-7a-5p		NM_001192363.1		bta-miR-2904		XR_815773.1
bta-let-7a-5p		NM_001192877.1		bta-miR-2904		XR_815774.1
bta-let-7a-5p		NM_001192623.1		bta-miR-2904		XR_240240.2
bta-let-7a-5p		NM_001191351.1		bta-miR-2904		XM_010820074.1
bta-let-7a-5p		NM_001192632.1		bta-miR-2904		XM_010820077.1
bta-let-7a-5p		NM_001191354.1		bta-miR-2904		XM_005225778.2
bta-let-7a-5p		NM_001192893.1		bta-miR-2904		XR_815792.1
bta-let-7a-5p		NM_001192127.1		bta-miR-2904		XM_010820117.1
bta-let-7a-5p		NM_001192384.1		bta-miR-2904		XM_010820118.1
bta-let-7a-5p		NM_001192646.1		bta-miR-2904		XM_010820119.1
bta-let-7a-5p		NM_001193160.1		bta-miR-2904		XM_005225829.2
bta-let-7a-5p		NM_001192137.1		bta-miR-2904		XM_010820120.1
bta-let-7a-5p		NM_001193164.1		bta-miR-2904		XM_003587903.3
bta-let-7a-5p		NM_001192911.1		bta-miR-2904		XM_010820123.1
bta-let-7a-5p		NM_001192915.1		bta-miR-2904		XM_005225831.2
bta-let-7a-5p		NM_001193174.1		bta-miR-2904		XM_005225842.2
bta-let-7a-5p		NM_001195029.1		bta-miR-2904		XM_005225843.2
bta-let-7a-5p		NM_174696.2		bta-miR-2904		XM_005225841.2
bta-let-7a-5p		NM_174749.2		bta-miR-2904		XR_815805.1
bta-let-7a-5p		NM_180995.2		bta-miR-2904		XM_010820132.1
bta-let-7a-5p		NM_181019.2		bta-miR-2904		XM_005225845.2
bta-let-7a-5p		NM_176660.2		bta-miR-2904		XM_005225846.2
bta-let-7a-5p		NM_174661.2		bta-miR-2904		XM_003587910.3
bta-let-7a-5p		NM_174654.2		bta-miR-2904		XM_005225861.2
bta-let-7a-5p		NM_174649.2		bta-miR-2904		XR_815821.1
bta-let-7a-5p		NM_174608.2		bta-miR-2904		XR_815823.1
bta-let-7a-5p		NM_174609.2		bta-miR-2904		XM_003587917.3
bta-let-7a-5p		NM_174427.2		bta-miR-2904		XM_005225865.2
bta-let-7a-5p		NM_174405.2		bta-miR-2904		XM_002698564.4
bta-let-7a-5p		NM_174362.2		bta-miR-2904		XM_005225867.2
bta-let-7a-5p		NM_174347.2		bta-miR-2904		XR_815833.1
bta-let-7a-5p		NM_174326.2		bta-miR-2904		XR_815834.1
bta-let-7a-5p		NM_174232.2		bta-miR-2904		XR_815835.1
bta-let-7a-5p		NM_174229.2		bta-miR-2904		XM_010820154.1
bta-let-7a-5p		NM_174181.2		bta-miR-2904		XR_815839.1
bta-let-7a-5p		NM_174066.2		bta-miR-2904		XR_815840.1
bta-let-7a-5p		NM_174058.2		bta-miR-2904		XR_815841.1
bta-let-7a-5p		NM_175821.2		bta-miR-2904		XM_002698582.3
bta-let-7a-5p		NM_181013.1		bta-miR-2904		XM_010820155.1
bta-let-7a-5p		NM_001193233.1		bta-miR-2904		XM_010820167.1
bta-let-7a-5p		NM_001191130.2		bta-miR-2904		XR_815863.1
bta-let-7a-5p		NM_001205297.1		bta-miR-2904		XM_010820168.1
bta-let-7a-5p		NM_001205309.1		bta-miR-2904		XM_010820169.1
bta-let-7a-5p		NM_001191408.1		bta-miR-2904		XM_010820170.1
bta-let-7a-5p		NM_001191121.2		bta-miR-2904		XM_010820171.1
bta-let-7a-5p		NM_001205337.1		bta-miR-2904		XM_010820172.1
bta-let-7a-5p		NM_001191478.1		bta-miR-2904		XM_010820173.1
bta-let-7a-5p		NM_001205360.1		bta-miR-2904		XM_010820174.1
bta-let-7a-5p		NM_001205546.1		bta-miR-2904		XM_010820175.1
bta-let-7a-5p		NM_001206317.1		bta-miR-2904		XM_010820176.1
bta-let-7a-5p		NM_001206318.1		bta-miR-2904		XM_010820177.1
bta-let-7a-5p		NM_001205555.1		bta-miR-2904		XM_010820180.1
bta-let-7a-5p		NM_001206068.1		bta-miR-2904		XM_010820181.1
bta-let-7a-5p		NM_001205823.1		bta-miR-2904		XM_005225896.2
bta-let-7a-5p		NM_001205571.1		bta-miR-2904		XM_010820183.1
bta-let-7a-5p		NM_001206089.1		bta-miR-2904		XM_005225900.2
bta-let-7a-5p		NM_001205582.1		bta-miR-2904		XM_010820184.1
bta-let-7a-5p		NM_001205846.1		bta-miR-2904		XM_010820185.1
bta-let-7a-5p		NM_001205851.1		bta-miR-2904		XM_010820186.1
bta-let-7a-5p		NM_001206118.1		bta-miR-2904		XR_815868.1
bta-let-7a-5p		NM_001206141.1		bta-miR-2904		XM_010820190.1
bta-let-7a-5p		NM_001206145.1		bta-miR-2904		XM_010820191.1
bta-let-7a-5p		NM_001205906.1		bta-miR-2904		XM_010820192.1
bta-let-7a-5p		NM_001191383.1		bta-miR-2904		XM_010820194.1
bta-let-7a-5p		NM_001206163.1		bta-miR-2904		XM_010820195.1
bta-let-7a-5p		NM_001205652.1		bta-miR-2904		XM_010820196.1
bta-let-7a-5p		NM_001205656.1		bta-miR-2904		XM_010820197.1
bta-let-7a-5p		NM_001206168.1		bta-miR-2904		XM_010820198.1
bta-let-7a-5p		NM_001205919.1		bta-miR-2904		XM_010820200.1
bta-let-7a-5p		NM_001205685.1		bta-miR-2904		XM_005225915.2
bta-let-7a-5p		NM_001205942.1		bta-miR-2904		XM_010820201.1
bta-let-7a-5p		NM_001205687.1		bta-miR-2904		XM_010820202.1
bta-let-7a-5p		NM_001205433.1		bta-miR-2904		XM_005225919.2
bta-let-7a-5p		NM_001205439.1		bta-miR-2904		XM_002698611.3
bta-let-7a-5p		NM_001205443.1		bta-miR-2904		XR_815878.1
bta-let-7a-5p		NM_001206215.1		bta-miR-2904		XM_010820210.1
bta-let-7a-5p		NM_001205960.1		bta-miR-2904		XM_010820211.1
bta-let-7a-5p		NM_001205705.1		bta-miR-2904		XM_010820212.1
bta-let-7a-5p		NM_001206219.1		bta-miR-2904		XM_010820213.1
bta-let-7a-5p		NM_001205711.1		bta-miR-2904		XM_005225927.2
bta-let-7a-5p		NM_001206225.1		bta-miR-2904		XM_005225926.2
bta-let-7a-5p		NM_001205723.1		bta-miR-2904		XM_010820214.1
bta-let-7a-5p		NM_001205474.1		bta-miR-2904		XM_010820215.1
bta-let-7a-5p		NM_001206242.1		bta-miR-2904		XR_815881.1
bta-let-7a-5p		NM_001206243.1		bta-miR-2904		XM_010820217.1
bta-let-7a-5p		NM_001205478.1		bta-miR-2904		XR_240311.2
bta-let-7a-5p		NM_001205734.1		bta-miR-2904		XR_803986.1
bta-let-7a-5p		NM_001205737.1		bta-miR-2904		XR_815885.1
bta-let-7a-5p		NM_001205740.1		bta-miR-2904		XR_240313.2
bta-let-7a-5p		NM_001205996.1		bta-miR-2904		XM_010820225.1
bta-let-7a-5p		NM_001205492.1		bta-miR-2904		XR_240315.2
bta-let-7a-5p		NM_001205753.1		bta-miR-2904		XM_005225937.2
bta-let-7a-5p		NM_001205755.1		bta-miR-2904		XM_010820227.1
bta-let-7a-5p		NM_001205765.1		bta-miR-2904		XR_815890.1
bta-let-7a-5p		NM_001206285.1		bta-miR-2904		XM_005225939.2
bta-let-7a-5p		NM_001206286.1		bta-miR-2904		XM_010820229.1
bta-let-7a-5p		NM_001205778.1		bta-miR-2904		XR_240321.2
bta-let-7a-5p		NM_001206292.1		bta-miR-2904		XM_010820231.1
bta-let-7a-5p		NM_001205784.1		bta-miR-2904		XM_010820232.1
bta-let-7a-5p		NM_001205787.1		bta-miR-2904		XM_010820233.1
bta-let-7a-5p		NM_001205532.1		bta-miR-2904		XM_010820234.1
bta-let-7a-5p		NM_001205789.1		bta-miR-2904		XM_010820235.1
bta-let-7a-5p		NM_001205790.1		bta-miR-2904		XR_815892.1
bta-let-7a-5p		NM_001205791.1		bta-miR-2904		XR_815893.1
bta-let-7a-5p		NM_001205537.1		bta-miR-2904		XR_815894.1
bta-let-7a-5p		NM_001075298.2		bta-miR-2904		XR_815895.1
bta-let-7a-5p		NM_001206400.1		bta-miR-2904		XR_815896.1
bta-let-7a-5p		NM_001206409.1		bta-miR-2904		XM_005201000.2
bta-let-7a-5p		NM_001206452.1		bta-miR-2904		XM_005201001.2
bta-let-7a-5p		NM_001192829.2		bta-miR-2904		XM_010800803.1
bta-let-7a-5p		NM_001206511.1		bta-miR-2904		XM_010800804.1
bta-let-7a-5p		NM_001206514.1		bta-miR-2904		XR_240326.2
bta-let-7a-5p		NM_001192891.2		bta-miR-2904		XM_010820236.1
bta-let-7a-5p		NM_001206546.1		bta-miR-2904		XM_005225979.2
bta-let-7a-5p		NM_001206575.1		bta-miR-2904		XM_005225989.2
bta-let-7a-5p		NM_001206578.1		bta-miR-2904		XM_005225990.2
bta-let-7a-5p		NM_001206582.1		bta-miR-2904		XM_005225991.2
bta-let-7a-5p		NM_001206594.1		bta-miR-2904		XM_005225995.2
bta-let-7a-5p		NM_001206655.1		bta-miR-2904		XM_005225996.2
bta-let-7a-5p		NM_001206657.1		bta-miR-2904		XR_240340.2
bta-let-7a-5p		NM_001206680.1		bta-miR-2904		XM_002698670.3
bta-let-7a-5p		NM_001206733.1		bta-miR-2904		XM_002698671.2
bta-let-7a-5p		NM_001206716.1		bta-miR-2904		XR_240351.2
bta-let-7a-5p		NM_001206728.1		bta-miR-2904		XR_815930.1
bta-let-7a-5p		NM_001206777.1		bta-miR-2904		XR_815931.1
bta-let-7a-5p		NM_001206831.1		bta-miR-2904		XM_010820262.1
bta-let-7a-5p		NM_001206859.1		bta-miR-2904		XM_005226005.2
bta-let-7a-5p		NM_001206882.1		bta-miR-2904		XM_005226006.2
bta-let-7a-5p		NM_001206909.1		bta-miR-2904		XM_010820263.1
bta-let-7a-5p		NM_001206912.1		bta-miR-2904		XM_010820264.1
bta-let-7a-5p		NM_001206913.1		bta-miR-2904		XM_010820265.1
bta-let-7a-5p		NM_001206930.1		bta-miR-2904		XM_010820266.1
bta-let-7a-5p		NM_183081.1		bta-miR-2904		XM_005226008.2
bta-let-7a-5p		NM_001244125.1		bta-miR-2904		XM_010820268.1
bta-let-7a-5p		NM_173996.3		bta-miR-2904		XM_010820291.1
bta-let-7a-5p		NM_001244119.1		bta-miR-2904		XM_010820293.1
bta-let-7a-5p		NM_194266.1		bta-miR-2904		XM_005226034.2
bta-let-7a-5p		XM_003582800.1		bta-miR-2904		XM_005226036.2
bta-let-7a-5p		XM_003583119.1		bta-miR-2904		XM_010820297.1
bta-let-7a-5p		XM_003584944.1		bta-miR-2904		XR_815979.1
bta-let-7a-5p		XM_581434.4		bta-miR-2904		XM_005226079.2
bta-let-7a-5p		XM_002690692.2		bta-miR-2904		XM_005226080.2
bta-let-7a-5p		XM_003586646.1		bta-miR-2904		XM_005226081.2
bta-let-7a-5p		XM_003586991.1		bta-miR-2904		XM_005226084.2
bta-let-7a-5p		NM_001206556.2		bta-miR-2904		XM_005226085.2
bta-let-7a-5p		NM_001191388.2		bta-miR-2904		XM_005226045.2
bta-let-7a-5p		NM_001192338.2		bta-miR-2904		XM_010820317.1
bta-let-7a-5p		NM_001255974.1		bta-miR-2904		XM_005226091.2
bta-let-7a-5p		NM_001256273.1		bta-miR-2904		XM_010820319.1
bta-let-7a-5p		NM_001256563.1		bta-miR-2904		XM_010820331.1
bta-let-7a-5p		NM_001256581.1		bta-miR-2904		XM_005226113.2
bta-let-7a-5p		NM_001079598.2		bta-miR-2904		XM_010820335.1
bta-let-7a-5p		NM_001075814.2		bta-miR-2904		XM_010820336.1
bta-let-7a-5p		NR_036384.1		bta-miR-2904		XM_005226114.2
bta-let-7a-5p		NM_001076251.2		bta-miR-2904		XM_010820337.1
bta-let-7a-5p		NM_001079599.2		bta-miR-2904		XM_010820338.1
bta-let-7a-5p		NM_001076946.2		bta-miR-2904		XM_005226117.2
bta-let-7a-5p		NM_001076257.2		bta-miR-2904		XM_010820342.1
bta-let-7a-5p		NM_001101238.2		bta-miR-2904		XM_005226127.2
bta-let-7a-5p		NM_001034631.2		bta-miR-2904		XM_010820345.1
bta-let-7a-5p		NM_001046013.2		bta-miR-2904		XM_005226135.2
bta-let-7a-5p		NM_001046347.2		bta-miR-2904		XR_816067.1
bta-let-7a-5p		NM_174368.3		bta-miR-2904		XM_002698724.3
bta-let-7a-5p		NM_001102012.2		bta-miR-2904		XM_002698728.3
bta-let-7a-5p		NM_001024930.3		bta-miR-2904		XM_010820364.1
bta-let-7a-5p		NM_001046168.2		bta-miR-2904		XM_010820365.1
bta-let-7a-5p		NM_001099108.2		bta-miR-2904		XM_005226153.2
bta-let-7a-5p		NM_001075295.2		bta-miR-2904		XM_002698743.4
bta-let-7a-5p		NM_001035072.2		bta-miR-2904		XM_005226159.2
bta-let-7a-5p		NM_001037604.2		bta-miR-2904		XM_010800805.1
bta-let-7a-5p		NM_001076439.2		bta-miR-2904		XM_005226163.2
bta-let-7a-5p		NM_001038673.2		bta-miR-2904		XM_005226162.2
bta-let-7a-5p		NM_174505.3		bta-miR-2904		XM_010820373.1
bta-let-7a-5p		NM_001038108.2		bta-miR-2904		XM_005226165.2
bta-let-7a-5p		NM_001080294.2		bta-miR-2904		XM_010820374.1
bta-let-7a-5p		NM_001077056.2		bta-miR-2904		XM_010820375.1
bta-let-7a-5p		NM_001082437.2		bta-miR-2904		XM_005226169.2
bta-let-7a-5p		NM_001103092.2		bta-miR-2904		XM_010820376.1
bta-let-7a-5p		NM_001076453.2		bta-miR-2904		XR_816100.1
bta-let-7a-5p		NM_001046185.2		bta-miR-2904		XM_010820395.1
bta-let-7a-5p		NM_001098870.2		bta-miR-2904		XM_010820396.1
bta-let-7a-5p		NM_001101968.2		bta-miR-2904		XM_010820397.1
bta-let-7a-5p		NM_001034656.2		bta-miR-2904		XM_010820398.1
bta-let-7a-5p		NM_001040474.2		bta-miR-2904		XM_005226183.2
bta-let-7a-5p		NM_001034714.2		bta-miR-2904		XM_005226186.2
bta-let-7a-5p		NM_001038559.2		bta-miR-2904		XR_240424.2
bta-let-7a-5p		NM_174712.3		bta-miR-2904		XM_002698753.3
bta-let-7a-5p		NM_001143736.2		bta-miR-2904		XM_005226193.2
bta-let-7a-5p		NM_001099074.2		bta-miR-2904		XR_240436.2
bta-let-7a-5p		NM_001102099.2		bta-miR-2904		XR_816128.1
bta-let-7a-5p		NM_001034686.2		bta-miR-2904		XR_816129.1
bta-let-7a-5p		NM_175049.3		bta-miR-2904		XR_816142.1
bta-let-7a-5p		NM_001083735.2		bta-miR-2904		XM_005226238.2
bta-let-7a-5p		NM_001076267.2		bta-miR-2904		XM_010820446.1
bta-let-7a-5p		NM_001102088.2		bta-miR-2904		XM_010820447.1
bta-let-7a-5p		NM_001075283.2		bta-miR-2904		XM_005226241.2
bta-let-7a-5p		NM_001040587.2		bta-miR-2904		XR_816159.1
bta-let-7a-5p		NM_001038151.2		bta-miR-2904		XM_010820448.1
bta-let-7a-5p		NM_001076967.2		bta-miR-2904		XR_816162.1
bta-let-7a-5p		NM_001077837.2		bta-miR-2904		XM_010820471.1
bta-let-7a-5p		NM_001099034.2		bta-miR-2904		XM_010820472.1
bta-let-7a-5p		NM_001080309.2		bta-miR-2904		XM_010820473.1
bta-let-7a-5p		NM_001037815.2		bta-miR-2904		XM_010820479.1
bta-let-7a-5p		NM_001038154.2		bta-miR-2904		XM_010820480.1
bta-let-7a-5p		NM_001083716.2		bta-miR-2904		XM_010820481.1
bta-let-7a-5p		NM_001098922.2		bta-miR-2904		XM_005226278.2
bta-let-7a-5p		NM_001101898.2		bta-miR-2904		XM_010820482.1
bta-let-7a-5p		NM_001075753.2		bta-miR-2904		XR_816174.1
bta-let-7a-5p		NM_001034604.2		bta-miR-2904		XR_816175.1
bta-let-7a-5p		NM_001102140.2		bta-miR-2904		XR_816178.1
bta-let-7a-5p		NM_001046259.2		bta-miR-2904		XR_816192.1
bta-let-7a-5p		NM_001098015.2		bta-miR-2904		XR_816198.1
bta-let-7a-5p		NM_001040564.2		bta-miR-2904		XR_816199.1
bta-let-7a-5p		NM_001098873.2		bta-miR-2904		XR_816200.1
bta-let-7a-5p		NM_001105453.2		bta-miR-2904		XM_002698842.4
bta-let-7a-5p		NM_001076872.2		bta-miR-2904		XM_005226340.2
bta-let-7a-5p		NM_174061.1		bta-miR-2904		XM_010820569.1
bta-let-7a-5p		NM_203359.1		bta-miR-2904		XM_005226354.2
bta-let-7a-5p		NM_203360.1		bta-miR-2904		XM_005226355.2
bta-let-7a-5p		NM_001276323.1		bta-miR-2904		XM_005226358.2
bta-let-7a-5p		NM_173943.3		bta-miR-2904		XM_010820571.1
bta-let-7a-5p		NM_206971.2		bta-miR-2904		XM_005226384.2
bta-let-7a-5p		NM_001002888.1		bta-miR-2904		XM_005226385.2
bta-let-7a-5p		NM_001278561.1		bta-miR-2904		XM_005226396.2
bta-let-7a-5p		NM_001278588.1		bta-miR-2904		XM_010820588.1
bta-let-7a-5p		NM_001278652.1		bta-miR-2904		XM_005226395.2
bta-let-7a-5p		NM_001101867.3		bta-miR-2904		XM_005226397.2
bta-let-7a-5p		NM_001278654.1		bta-miR-2904		XM_005226400.2
bta-let-7a-5p		NR_103815.1		bta-miR-2904		XM_005226416.2
bta-let-7a-5p		XM_005197876.1		bta-miR-2904		XM_005226417.2
bta-let-7a-5p		XM_869084.4		bta-miR-2904		XM_005226418.2
bta-let-7a-5p		XR_231906.1		bta-miR-2904		XM_005226420.2
bta-let-7a-5p		XM_002705032.2		bta-miR-2904		XM_005226421.2
bta-let-7a-5p		XM_601481.6		bta-miR-2904		XM_005226422.2
bta-let-7a-5p		XM_005228594.1		bta-miR-2904		XM_005226432.2
bta-let-7a-5p		XM_594021.6		bta-miR-2904		XM_010820603.1
bta-let-7a-5p		XM_611147.7		bta-miR-2904		XM_010820606.1
bta-let-7a-5p		XM_003583326.2		bta-miR-2904		XM_010820653.1
bta-let-7a-5p		XM_871006.3		bta-miR-2904		XM_005226487.2
bta-let-7a-5p		XM_005195598.1		bta-miR-2904		XM_005226488.2
bta-let-7a-5p		XM_002703081.2		bta-miR-2904		XM_005226490.2
bta-let-7a-5p		XM_003584055.2		bta-miR-2904		XM_010820657.1
bta-let-7a-5p		XM_005197189.1		bta-miR-2904		XR_816223.1
bta-let-7a-5p		XM_865568.4		bta-miR-2904		XR_816232.1
bta-let-7a-5p		XM_002706376.3		bta-miR-2904		XR_816233.1
bta-let-7a-5p		XM_002705728.3		bta-miR-2904		XM_005226519.2
bta-let-7a-5p		XM_003585531.2		bta-miR-2904		XM_010820669.1
bta-let-7a-5p		XM_005202890.1		bta-miR-2904		XM_005226520.2
bta-let-7a-5p		XM_002685679.3		bta-miR-2904		XM_010820670.1
bta-let-7a-5p		XM_005203496.1		bta-miR-2904		XR_816253.1
bta-let-7a-5p		XM_005203498.1		bta-miR-2904		XM_010820675.1
bta-let-7a-5p		XM_005203828.1		bta-miR-2904		XR_816272.1
bta-let-7a-5p		XM_005203931.1		bta-miR-2904		XM_002698918.4
bta-let-7a-5p		XM_005204560.1		bta-miR-2904		XM_003587989.3
bta-let-7a-5p		XM_005204562.1		bta-miR-2904		XM_010820687.1
bta-let-7a-5p		XM_005204563.1		bta-miR-2904		XM_010820688.1
bta-let-7a-5p		XM_005204564.1		bta-miR-2904		XM_010820689.1
bta-let-7a-5p		XM_005204790.1		bta-miR-2904		XM_005226532.2
bta-let-7a-5p		XM_005206016.1		bta-miR-2904		XM_002698938.3
bta-let-7a-5p		XM_005206221.1		bta-miR-2904		XM_005226562.2
bta-let-7a-5p		XM_005207110.1		bta-miR-2904		XM_010820702.1
bta-let-7a-5p		XM_005207111.1		bta-miR-2904		XM_005226578.2
bta-let-7a-5p		XM_003586218.2		bta-miR-2904		XM_005226579.2
bta-let-7a-5p		XM_002688564.3		bta-miR-2904		XM_005226580.2
bta-let-7a-5p		XM_002688971.3		bta-miR-2904		XM_010820710.1
bta-let-7a-5p		XM_002689121.2		bta-miR-2904		XM_010820711.1
bta-let-7a-5p		XM_005209456.1		bta-miR-2904		XM_010820712.1
bta-let-7a-5p		XR_235624.1		bta-miR-2904		XM_010820713.1
bta-let-7a-5p		XM_003586416.2		bta-miR-2904		XM_005226581.2
bta-let-7a-5p		XM_002690042.2		bta-miR-2904		XM_005226582.2
bta-let-7a-5p		XM_005213483.1		bta-miR-2904		XM_010820714.1
bta-let-7a-5p		XM_005213952.1		bta-miR-2904		XM_010820715.1
bta-let-7a-5p		XR_236794.1		bta-miR-2904		XM_010820722.1
bta-let-7a-5p		XM_005228593.1		bta-miR-2904		XM_010820724.1
bta-let-7a-5p		XM_005214737.1		bta-miR-2904		XM_010820728.1
bta-let-7a-5p		XM_002692877.3		bta-miR-2904		XM_010820729.1
bta-let-7a-5p		XR_237443.1		bta-miR-2904		XM_010820730.1
bta-let-7a-5p		XM_002692957.3		bta-miR-2904		XM_010820751.1
bta-let-7a-5p		XM_005216042.1		bta-miR-2904		XM_010820752.1
bta-let-7a-5p		XM_005216043.1		bta-miR-2904		XM_002698948.3
bta-let-7a-5p		XM_005216274.1		bta-miR-2904		XM_005226629.2
bta-let-7a-5p		XM_005216276.1		bta-miR-2904		XM_010820753.1
bta-let-7a-5p		XM_002693904.3		bta-miR-2904		XM_005226628.2
bta-let-7a-5p		XM_005219963.1		bta-miR-2904		XM_010820754.1
bta-let-7a-5p		XM_005220133.1		bta-miR-2904		XM_010820755.1
bta-let-7a-5p		XM_005220475.1		bta-miR-2904		XM_005226630.2
bta-let-7a-5p		XM_005221545.1		bta-miR-2904		XM_002698968.3
bta-let-7a-5p		XM_005222734.1		bta-miR-2904		XM_010820756.1
bta-let-7a-5p		XM_005222736.1		bta-miR-2904		XM_010820757.1
bta-let-7a-5p		XM_005224076.1		bta-miR-2904		XM_010820758.1
bta-let-7a-5p		XM_005224407.1		bta-miR-2904		XM_002698953.3
bta-let-7a-5p		XM_005224841.1		bta-miR-2904		XM_010820766.1
bta-let-7a-5p		XM_005224842.1		bta-miR-2904		XM_010820767.1
bta-let-7a-5p		XM_005225285.1		bta-miR-2904		XM_010820768.1
bta-let-7a-5p		XM_005225286.1		bta-miR-2904		XM_010820770.1
bta-let-7a-5p		XM_005225287.1		bta-miR-2904		XM_010820771.1
bta-let-7a-5p		XM_005225288.1		bta-miR-2904		XM_005226642.2
bta-let-7a-5p		XM_005225289.1		bta-miR-2904		XM_010820774.1
bta-let-7a-5p		XM_005225511.1		bta-miR-2904		XM_005226643.2
bta-let-7a-5p		XM_005225513.1		bta-miR-2904		XM_005226644.2
bta-let-7a-5p		XM_005226046.1		bta-miR-2904		XM_010820776.1
bta-let-7a-5p		XM_005226047.1		bta-miR-2904		XM_010820779.1
bta-let-7a-5p		XM_005228071.1		bta-miR-2904		XM_010820780.1
bta-let-7a-5p		XM_005228072.1		bta-miR-2904		XM_002699015.3
bta-let-7a-5p		XM_005228073.1		bta-miR-2904		XM_005226671.2
bta-let-7a-5p		XM_005228074.1		bta-miR-2904		XM_010820806.1
bta-let-7a-5p		XM_005228075.1		bta-miR-2904		XM_002699029.3
bta-let-7a-5p		XM_005228076.1		bta-miR-2904		XM_010820808.1
bta-let-7a-5p		XM_005228077.1		bta-miR-2904		XM_005226678.2
bta-let-7a-5p		XM_005228078.1		bta-miR-2904		XM_005226676.2
bta-let-7a-5p		NR_107813.1		bta-miR-2904		XM_005226677.2
bta-let-7a-5p		NM_174271.1		bta-miR-2904		XM_005226680.2
bta-let-7a-5p		NM_001008667.1		bta-miR-2904		XM_010820811.1
bta-let-7a-5p		NM_001009572.1		bta-miR-2904		XM_010820812.1
bta-let-7a-5p		NM_001010991.1		bta-miR-2904		XM_010820813.1
bta-let-7a-5p		NM_001010996.1		bta-miR-2904		XM_010820814.1
bta-let-7a-5p		NM_001012282.1		bta-miR-2904		XM_010820815.1
bta-let-7a-5p		NM_001012519.1		bta-miR-2904		XR_816360.1
bta-let-7a-5p		NM_001011685.1		bta-miR-2904		XM_010820816.1
bta-let-7a-5p		NM_001013001.1		bta-miR-2904		XM_005226685.2
bta-let-7a-5p		XM_581639.1		bta-miR-2904		XM_005226687.2
bta-let-7a-5p		XM_591408.1		bta-miR-2904		XM_005226690.2
bta-let-7a-5p		NM_001013597.1		bta-miR-2904		XM_005226689.2
bta-let-7a-5p		NM_001013592.1		bta-miR-2904		XR_816379.1
bta-let-7a-5p		NM_174497.3		bta-miR-2904		XR_816380.1
bta-let-7a-5p		NM_001014864.1		bta-miR-2904		XR_240583.2
bta-let-7a-5p		NM_001014893.1		bta-miR-2904		XR_816381.1
bta-let-7a-5p		NM_001014919.1		bta-miR-2904		XR_816382.1
bta-let-7a-5p		NM_001014920.1		bta-miR-2904		XR_816388.1
bta-let-7a-5p		NM_001014929.1		bta-miR-2904		XR_816394.1
bta-let-7a-5p		NM_001014967.1		bta-miR-2904		XM_010820838.1
bta-let-7a-5p		NM_001015564.1		bta-miR-2904		XM_005226714.2
bta-let-7a-5p		NM_001017940.1		bta-miR-2904		XM_010820839.1
bta-let-7a-5p		NM_001293133.1		bta-miR-2904		XM_010820844.1
bta-let-7a-5p		NM_001024663.1		bta-miR-2904		XM_003588011.3
bta-let-7a-5p		NM_001024664.1		bta-miR-2904		XM_010820845.1
bta-let-7a-5p		NM_001024693.1		bta-miR-2904		XM_010820846.1
bta-let-7a-5p		NM_001012283.3		bta-miR-2904		XM_010820847.1
bta-let-7a-5p		NM_001030304.1		bta-miR-2904		XM_010820848.1
bta-let-7a-5p		NM_001031755.1		bta-miR-2904		XM_010820849.1
bta-let-7a-5p		NM_174201.2		bta-miR-2904		XM_010820850.1
bta-let-7a-5p		XM_010824518.1		bta-miR-2904		XR_816401.1
bta-let-7a-5p		XM_010824519.1		bta-miR-2904		XM_002699070.3
bta-let-7a-5p		XM_001787905.5		bta-miR-2904		XR_816409.1
bta-let-7a-5p		XM_010824520.1		bta-miR-2904		XM_010820857.1
bta-let-7a-5p		XM_005199624.2		bta-miR-2904		XM_010820868.1
bta-let-7a-5p		XM_591373.6		bta-miR-2904		XM_005226767.2
bta-let-7a-5p		XR_819866.1		bta-miR-2904		XM_005226768.2
bta-let-7a-5p		XM_010824632.1		bta-miR-2904		XM_010820882.1
bta-let-7a-5p		XM_864543.5		bta-miR-2904		XM_010820883.1
bta-let-7a-5p		XM_005192230.2		bta-miR-2904		XM_005226769.2
bta-let-7a-5p		XM_010823312.1		bta-miR-2904		XM_005226771.2
bta-let-7a-5p		XR_819625.1		bta-miR-2904		XM_010820895.1
bta-let-7a-5p		XR_228865.2		bta-miR-2904		XM_010820915.1
bta-let-7a-5p		XM_581054.8		bta-miR-2904		XM_010820920.1
bta-let-7a-5p		XM_010824442.1		bta-miR-2904		XR_816441.1
bta-let-7a-5p		XM_010824443.1		bta-miR-2904		XM_010820933.1
bta-let-7a-5p		XM_598268.5		bta-miR-2904		XM_010820934.1
bta-let-7a-5p		XM_010824425.1		bta-miR-2904		XM_010820936.1
bta-let-7a-5p		XM_010824426.1		bta-miR-2904		XM_010820937.1
bta-let-7a-5p		XR_819659.1		bta-miR-2904		XM_010820938.1
bta-let-7a-5p		XM_010824428.1		bta-miR-2904		XM_010820939.1
bta-let-7a-5p		XM_005195944.2		bta-miR-2904		XR_240634.2
bta-let-7a-5p		XM_010824454.1		bta-miR-2904		XM_005226824.2
bta-let-7a-5p		XM_010824455.1		bta-miR-2904		XM_010820960.1
bta-let-7a-5p		XM_010824456.1		bta-miR-2904		XR_816448.1
bta-let-7a-5p		XM_010824457.1		bta-miR-2904		XM_002699224.3
bta-let-7a-5p		XM_010824458.1		bta-miR-2904		XM_005226828.2
bta-let-7a-5p		XM_010824475.1		bta-miR-2904		XM_010820964.1
bta-let-7a-5p		XM_010824477.1		bta-miR-2904		XM_005226831.2
bta-let-7a-5p		XM_010824478.1		bta-miR-2904		XR_816451.1
bta-let-7a-5p		XM_005196014.2		bta-miR-2904		XR_816458.1
bta-let-7a-5p		XM_865857.4		bta-miR-2904		XR_816459.1
bta-let-7a-5p		XR_819748.1		bta-miR-2904		XR_816460.1
bta-let-7a-5p		XM_003581780.3		bta-miR-2904		XR_816461.1
bta-let-7a-5p		XM_005197407.2		bta-miR-2904		XR_816462.1
bta-let-7a-5p		XM_010826456.1		bta-miR-2904		XR_816463.1
bta-let-7a-5p		XM_010826457.1		bta-miR-2904		XR_816464.1
bta-let-7a-5p		XM_010826458.1		bta-miR-2904		XR_816465.1
bta-let-7a-5p		XM_003581821.3		bta-miR-2904		XR_816466.1
bta-let-7a-5p		XM_010826459.1		bta-miR-2904		XR_816467.1
bta-let-7a-5p		XM_010826460.1		bta-miR-2904		XR_816468.1
bta-let-7a-5p		XR_822378.1		bta-miR-2904		XR_816469.1
bta-let-7a-5p		XM_010826507.1		bta-miR-2904		XR_816470.1
bta-let-7a-5p		XR_822451.1		bta-miR-2904		XR_816471.1
bta-let-7a-5p		XR_822455.1		bta-miR-2904		XR_816474.1
bta-let-7a-5p		XR_822467.1		bta-miR-2904		XM_005226841.2
bta-let-7a-5p		XR_230372.2		bta-miR-2904		XM_005226842.2
bta-let-7a-5p		XR_800958.1		bta-miR-2904		XM_005226843.2
bta-let-7a-5p		XM_582813.8		bta-miR-2904		XM_005226844.2
bta-let-7a-5p		XM_010826647.1		bta-miR-2904		XM_010820974.1
bta-let-7a-5p		XR_822635.1		bta-miR-2904		XM_010820975.1
bta-let-7a-5p		XM_866713.6		bta-miR-2904		XM_010820976.1
bta-let-7a-5p		XR_822628.1		bta-miR-2904		XM_010820977.1
bta-let-7a-5p		XR_803910.1		bta-miR-2904		XM_002699230.4
bta-let-7a-5p		XM_609075.5		bta-miR-2904		XM_005226864.2
bta-let-7a-5p		XM_581070.4		bta-miR-2904		XM_010820979.1
bta-let-7a-5p		XM_010826753.1		bta-miR-2904		XR_816479.1
bta-let-7a-5p		XR_822722.1		bta-miR-2904		XR_816484.1
bta-let-7a-5p		XM_010826785.1		bta-miR-2904		XM_005226888.2
bta-let-7a-5p		XM_010826844.1		bta-miR-2904		XM_005226889.2
bta-let-7a-5p		XM_010826845.1		bta-miR-2904		XM_005226892.2
bta-let-7a-5p		XM_010826850.1		bta-miR-2904		XM_005226893.2
bta-let-7a-5p		XR_822828.1		bta-miR-2904		XM_010821001.1
bta-let-7a-5p		XR_822829.1		bta-miR-2904		XM_005226894.2
bta-let-7a-5p		XR_822830.1		bta-miR-2904		XM_010821002.1
bta-let-7a-5p		XR_822831.1		bta-miR-2904		XM_005226910.2
bta-let-7a-5p		XR_822832.1		bta-miR-2904		XM_005226931.2
bta-let-7a-5p		XM_609742.7		bta-miR-2904		XM_005226930.2
bta-let-7a-5p		XR_802755.1		bta-miR-2904		XM_005226947.2
bta-let-7a-5p		XM_587546.8		bta-miR-2904		XM_005226949.2
bta-let-7a-5p		XM_010826987.1		bta-miR-2904		XM_010821019.1
bta-let-7a-5p		XM_599825.8		bta-miR-2904		XM_010821020.1
bta-let-7a-5p		XM_010827070.1		bta-miR-2904		XM_005226953.2
bta-let-7a-5p		XM_010827071.1		bta-miR-2904		XM_010821021.1
bta-let-7a-5p		XM_010827072.1		bta-miR-2904		XR_816497.1
bta-let-7a-5p		XM_010827075.1		bta-miR-2904		XR_816498.1
bta-let-7a-5p		XM_010827076.1		bta-miR-2904		XR_816499.1
bta-let-7a-5p		XM_005197931.2		bta-miR-2904		XR_816500.1
bta-let-7a-5p		XM_010827077.1		bta-miR-2904		XR_816501.1
bta-let-7a-5p		XM_010827078.1		bta-miR-2904		XR_816502.1
bta-let-7a-5p		XM_010827079.1		bta-miR-2904		XM_002699312.3
bta-let-7a-5p		XM_010827096.1		bta-miR-2904		XM_002707799.3
bta-let-7a-5p		XM_010827136.1		bta-miR-2904		XM_010821036.1
bta-let-7a-5p		XM_010827137.1		bta-miR-2904		XM_010821037.1
bta-let-7a-5p		XM_010827138.1		bta-miR-2904		XM_010821038.1
bta-let-7a-5p		XM_010827139.1		bta-miR-2904		XM_010821039.1
bta-let-7a-5p		XM_010827140.1		bta-miR-2904		XM_010821040.1
bta-let-7a-5p		XM_010827187.1		bta-miR-2904		XM_010821041.1
bta-let-7a-5p		XM_010827188.1		bta-miR-2904		XM_003588039.3
bta-let-7a-5p		XM_592019.6		bta-miR-2904		XM_005226987.2
bta-let-7a-5p		XM_010827190.1		bta-miR-2904		XM_005226992.2
bta-let-7a-5p		XM_010827192.1		bta-miR-2904		XM_005226990.2
bta-let-7a-5p		XM_600466.7		bta-miR-2904		XM_010821049.1
bta-let-7a-5p		XM_010827204.1		bta-miR-2904		XM_005226989.2
bta-let-7a-5p		XM_010827205.1		bta-miR-2904		XM_010821050.1
bta-let-7a-5p		XM_001252878.5		bta-miR-2904		XM_005226991.2
bta-let-7a-5p		XM_010827208.1		bta-miR-2904		XM_005226988.2
bta-let-7a-5p		XM_010827209.1		bta-miR-2904		XM_005226993.2
bta-let-7a-5p		XR_823197.1		bta-miR-2904		XM_005226994.2
bta-let-7a-5p		XR_823201.1		bta-miR-2904		XM_005227001.2
bta-let-7a-5p		XR_823206.1		bta-miR-2904		XM_010821056.1
bta-let-7a-5p		XR_823222.1		bta-miR-2904		XM_005227003.2
bta-let-7a-5p		XM_001252787.5		bta-miR-2904		XM_010821057.1
bta-let-7a-5p		XM_010827273.1		bta-miR-2904		XM_010821061.1
bta-let-7a-5p		XM_010827274.1		bta-miR-2904		XM_010821062.1
bta-let-7a-5p		XM_010827288.1		bta-miR-2904		XM_005227025.2
bta-let-7a-5p		XM_010827283.1		bta-miR-2904		XM_005227044.2
bta-let-7a-5p		XM_005198036.2		bta-miR-2904		XM_005227045.2
bta-let-7a-5p		XM_010827284.1		bta-miR-2904		XM_010821069.1
bta-let-7a-5p		XM_005198037.2		bta-miR-2904		XM_010821070.1
bta-let-7a-5p		XM_003582074.3		bta-miR-2904		XM_005227062.2
bta-let-7a-5p		XR_823273.1		bta-miR-2904		XM_005227063.2
bta-let-7a-5p		XM_010827314.1		bta-miR-2904		XM_010821072.1
bta-let-7a-5p		XM_010827315.1		bta-miR-2904		XM_010821073.1
bta-let-7a-5p		XM_598513.7		bta-miR-2904		XM_010821074.1
bta-let-7a-5p		XM_001253425.3		bta-miR-2904		XM_010821075.1
bta-let-7a-5p		XR_823414.1		bta-miR-2904		XM_005227072.2
bta-let-7a-5p		XR_823415.1		bta-miR-2904		XM_005227105.2
bta-let-7a-5p		XR_823419.1		bta-miR-2904		XM_005227114.2
bta-let-7a-5p		XM_010827406.1		bta-miR-2904		XM_005227115.2
bta-let-7a-5p		XR_823489.1		bta-miR-2904		XM_005227116.2
bta-let-7a-5p		XR_823547.1		bta-miR-2904		XM_005227131.2
bta-let-7a-5p		XR_823548.1		bta-miR-2904		XM_010821108.1
bta-let-7a-5p		XM_010827559.1		bta-miR-2904		XM_010821109.1
bta-let-7a-5p		XM_003582180.3		bta-miR-2904		XM_010821110.1
bta-let-7a-5p		XM_005198216.2		bta-miR-2904		XM_010821111.1
bta-let-7a-5p		XM_010827603.1		bta-miR-2904		XM_010821112.1
bta-let-7a-5p		XM_005198217.2		bta-miR-2904		XM_005227132.2
bta-let-7a-5p		XM_010827605.1		bta-miR-2904		XM_010821113.1
bta-let-7a-5p		XM_005198220.2		bta-miR-2904		XM_010821114.1
bta-let-7a-5p		XM_587549.8		bta-miR-2904		XM_010821115.1
bta-let-7a-5p		XM_010827606.1		bta-miR-2904		XM_010821116.1
bta-let-7a-5p		XM_010827612.1		bta-miR-2904		XM_010821117.1
bta-let-7a-5p		XR_231080.2		bta-miR-2904		XM_010821118.1
bta-let-7a-5p		XR_823712.1		bta-miR-2904		XM_010821119.1
bta-let-7a-5p		XM_010827712.1		bta-miR-2904		XM_005227133.2
bta-let-7a-5p		XM_003582218.3		bta-miR-2904		XM_010821120.1
bta-let-7a-5p		XM_005192331.2		bta-miR-2904		XM_005227139.2
bta-let-7a-5p		XM_005192332.2		bta-miR-2904		XM_005227141.2
bta-let-7a-5p		XM_864657.5		bta-miR-2904		XM_010821121.1
bta-let-7a-5p		XR_823795.1		bta-miR-2904		XM_010821122.1
bta-let-7a-5p		XR_823796.1		bta-miR-2904		XM_010821123.1
bta-let-7a-5p		XR_823797.1		bta-miR-2904		XR_816532.1
bta-let-7a-5p		XM_005198327.2		bta-miR-2904		XM_010821124.1
bta-let-7a-5p		XM_005198326.2		bta-miR-2904		XM_010821125.1
bta-let-7a-5p		XM_010827764.1		bta-miR-2904		XM_005227153.2
bta-let-7a-5p		XM_001254180.4		bta-miR-2904		XM_005227155.2
bta-let-7a-5p		XR_231221.2		bta-miR-2904		XM_005227154.2
bta-let-7a-5p		XM_010827947.1		bta-miR-2904		XM_010821126.1
bta-let-7a-5p		XM_010827952.1		bta-miR-2904		XM_010821127.1
bta-let-7a-5p		XM_005198500.2		bta-miR-2904		XM_010821128.1
bta-let-7a-5p		XM_010827979.1		bta-miR-2904		XM_010821129.1
bta-let-7a-5p		XR_823985.1		bta-miR-2904		XM_010821130.1
bta-let-7a-5p		XR_823986.1		bta-miR-2904		XM_010821131.1
bta-let-7a-5p		XM_005198514.2		bta-miR-2904		XM_005227160.2
bta-let-7a-5p		XM_010827987.1		bta-miR-2904		XM_010821132.1
bta-let-7a-5p		XM_010827995.1		bta-miR-2904		XM_010821134.1
bta-let-7a-5p		XM_010828014.1		bta-miR-2904		XM_010821135.1
bta-let-7a-5p		XM_611819.5		bta-miR-2904		XM_005227165.2
bta-let-7a-5p		XR_231320.2		bta-miR-2904		XM_005227166.2
bta-let-7a-5p		XR_824085.1		bta-miR-2904		XM_005227170.2
bta-let-7a-5p		XM_612659.7		bta-miR-2904		XM_010821138.1
bta-let-7a-5p		XM_005198615.2		bta-miR-2904		XM_005227171.2
bta-let-7a-5p		XM_010797913.1		bta-miR-2904		XM_005227172.2
bta-let-7a-5p		XM_010797914.1		bta-miR-2904		XM_010821139.1
bta-let-7a-5p		XM_005198655.2		bta-miR-2904		XM_010821142.1
bta-let-7a-5p		XR_231424.2		bta-miR-2904		XM_005227198.2
bta-let-7a-5p		XR_800954.1		bta-miR-2904		XM_010821150.1
bta-let-7a-5p		XM_010797961.1		bta-miR-2904		XM_005227199.2
bta-let-7a-5p		XR_231453.2		bta-miR-2904		XM_005227201.2
bta-let-7a-5p		XM_601803.7		bta-miR-2904		XM_002699372.3
bta-let-7a-5p		XM_010797989.1		bta-miR-2904		XM_005227210.2
bta-let-7a-5p		XM_866758.4		bta-miR-2904		XM_010821152.1
bta-let-7a-5p		XR_801041.1		bta-miR-2904		XM_010821153.1
bta-let-7a-5p		XM_010798180.1		bta-miR-2904		XM_005227213.2
bta-let-7a-5p		XM_010820269.1		bta-miR-2904		XM_005227216.2
bta-let-7a-5p		XM_005192342.2		bta-miR-2904		XM_010821158.1
bta-let-7a-5p		XM_002704728.3		bta-miR-2904		XM_010821159.1
bta-let-7a-5p		XM_010820343.1		bta-miR-2904		XM_010821162.1
bta-let-7a-5p		XM_003582371.3		bta-miR-2904		XM_010821163.1
bta-let-7a-5p		XM_005198874.2		bta-miR-2904		XM_005227218.2
bta-let-7a-5p		XM_002704770.4		bta-miR-2904		XM_002699326.4
bta-let-7a-5p		XM_001251292.3		bta-miR-2904		XM_010821164.1
bta-let-7a-5p		XM_010798227.1		bta-miR-2904		XM_005227227.2
bta-let-7a-5p		XM_005198906.2		bta-miR-2904		XM_005227228.2
bta-let-7a-5p		XM_005198907.2		bta-miR-2904		XR_816550.1
bta-let-7a-5p		XM_010798350.1		bta-miR-2904		XM_005227229.2
bta-let-7a-5p		XM_010798356.1		bta-miR-2904		XM_010821172.1
bta-let-7a-5p		XM_010798357.1		bta-miR-2904		XM_003588045.3
bta-let-7a-5p		XR_801342.1		bta-miR-2904		XM_005227238.2
bta-let-7a-5p		XR_801343.1		bta-miR-2904		XM_002699394.4
bta-let-7a-5p		XR_801370.1		bta-miR-2904		XM_010821175.1
bta-let-7a-5p		XM_003585343.3		bta-miR-2904		XM_010821176.1
bta-let-7a-5p		XM_010798450.1		bta-miR-2904		XM_010821180.1
bta-let-7a-5p		XM_010798451.1		bta-miR-2904		XR_816562.1
bta-let-7a-5p		XM_003582444.3		bta-miR-2904		XM_010821187.1
bta-let-7a-5p		XM_010798482.1		bta-miR-2904		XM_010821188.1
bta-let-7a-5p		XM_010798503.1		bta-miR-2904		XM_005227256.2
bta-let-7a-5p		XM_010798504.1		bta-miR-2904		XM_005227257.2
bta-let-7a-5p		XM_616288.6		bta-miR-2904		XM_010821190.1
bta-let-7a-5p		XM_010798505.1		bta-miR-2904		XM_005227258.2
bta-let-7a-5p		XM_010798506.1		bta-miR-2904		XM_005227259.2
bta-let-7a-5p		XR_801476.1		bta-miR-2904		XM_005227260.2
bta-let-7a-5p		XR_801477.1		bta-miR-2904		XM_005227261.2
bta-let-7a-5p		XR_801478.1		bta-miR-2904		XM_005227262.2
bta-let-7a-5p		XR_801069.1		bta-miR-2904		XM_010821191.1
bta-let-7a-5p		XR_801702.1		bta-miR-2904		XM_010821192.1
bta-let-7a-5p		XM_010798738.1		bta-miR-2904		XM_005227270.2
bta-let-7a-5p		XM_609325.6		bta-miR-2904		XM_005227274.2
bta-let-7a-5p		XM_583831.8		bta-miR-2904		XM_005227275.2
bta-let-7a-5p		XR_801811.1		bta-miR-2904		XM_010821199.1
bta-let-7a-5p		XM_010798717.1		bta-miR-2904		XM_010821200.1
bta-let-7a-5p		XM_010798718.1		bta-miR-2904		XM_010821201.1
bta-let-7a-5p		XM_010798719.1		bta-miR-2904		XM_010821202.1
bta-let-7a-5p		XM_010798720.1		bta-miR-2904		XM_010821203.1
bta-let-7a-5p		XM_010798743.1		bta-miR-2904		XM_005227282.2
bta-let-7a-5p		XM_005199254.2		bta-miR-2904		XM_005227283.2
bta-let-7a-5p		XR_801870.1		bta-miR-2904		XM_010821204.1
bta-let-7a-5p		XR_801871.1		bta-miR-2904		XM_010821205.1
bta-let-7a-5p		XM_005199261.2		bta-miR-2904		XM_005227284.2
bta-let-7a-5p		XM_010798777.1		bta-miR-2904		XM_005227285.2
bta-let-7a-5p		XM_010798778.1		bta-miR-2904		XM_010821206.1
bta-let-7a-5p		XM_010798779.1		bta-miR-2904		XM_005227286.2
bta-let-7a-5p		XM_005199282.2		bta-miR-2904		XM_010821207.1
bta-let-7a-5p		XM_609128.5		bta-miR-2904		XM_010821209.1
bta-let-7a-5p		XM_005199313.2		bta-miR-2904		XM_005227287.2
bta-let-7a-5p		XR_801911.1		bta-miR-2904		XM_005227288.2
bta-let-7a-5p		XR_801921.1		bta-miR-2904		XM_005227289.2
bta-let-7a-5p		XM_010798807.1		bta-miR-2904		XM_010821210.1
bta-let-7a-5p		XM_010798808.1		bta-miR-2904		XM_005227290.2
bta-let-7a-5p		XM_005199294.2		bta-miR-2904		XM_010821211.1
bta-let-7a-5p		XM_005199296.2		bta-miR-2904		XM_010821212.1
bta-let-7a-5p		XM_010798809.1		bta-miR-2904		XM_010821213.1
bta-let-7a-5p		XM_010798810.1		bta-miR-2904		XM_005227291.2
bta-let-7a-5p		XM_010798811.1		bta-miR-2904		XM_010821215.1
bta-let-7a-5p		XM_010798812.1		bta-miR-2904		XM_010821216.1
bta-let-7a-5p		XR_801992.1		bta-miR-2904		XM_010821217.1
bta-let-7a-5p		XM_005199391.2		bta-miR-2904		XM_005227293.2
bta-let-7a-5p		XM_005199394.2		bta-miR-2904		XM_010821218.1
bta-let-7a-5p		XM_010798921.1		bta-miR-2904		XM_010821219.1
bta-let-7a-5p		XM_010798922.1		bta-miR-2904		XM_010821220.1
bta-let-7a-5p		XR_232118.2		bta-miR-2904		XM_005227294.2
bta-let-7a-5p		XR_802159.1		bta-miR-2904		XM_005227301.2
bta-let-7a-5p		XM_005199423.2		bta-miR-2904		XM_005227302.2
bta-let-7a-5p		XM_010799002.1		bta-miR-2904		XM_005227303.2
bta-let-7a-5p		XM_010799036.1		bta-miR-2904		XM_005227311.2
bta-let-7a-5p		XM_010799071.1		bta-miR-2904		XM_005227312.2
bta-let-7a-5p		XM_010799086.1		bta-miR-2904		XM_010821223.1
bta-let-7a-5p		XM_010799087.1		bta-miR-2904		XM_005227314.2
bta-let-7a-5p		XM_010800622.1		bta-miR-2904		XM_005227315.2
bta-let-7a-5p		XM_005200869.2		bta-miR-2904		XM_005227309.2
bta-let-7a-5p		XM_010800623.1		bta-miR-2904		XM_010821224.1
bta-let-7a-5p		XM_005200872.2		bta-miR-2904		XM_005227310.2
bta-let-7a-5p		XM_010800624.1		bta-miR-2904		XM_005227313.2
bta-let-7a-5p		XM_010809637.1		bta-miR-2904		XM_005227316.2
bta-let-7a-5p		XM_003582654.3		bta-miR-2904		XM_010821225.1
bta-let-7a-5p		XR_809586.1		bta-miR-2904		XM_010821226.1
bta-let-7a-5p		XR_809598.1		bta-miR-2904		XM_010821227.1
bta-let-7a-5p		XM_001254778.6		bta-miR-2904		XM_005227324.2
bta-let-7a-5p		XM_005193619.2		bta-miR-2904		XM_005227326.2
bta-let-7a-5p		XM_005193620.2		bta-miR-2904		XM_010821228.1
bta-let-7a-5p		XM_005193622.2		bta-miR-2904		XM_005227327.2
bta-let-7a-5p		XM_010810935.1		bta-miR-2904		XM_010821229.1
bta-let-7a-5p		XM_010810939.1		bta-miR-2904		XM_005227331.2
bta-let-7a-5p		XM_010810943.1		bta-miR-2904		XM_005227332.2
bta-let-7a-5p		XM_005193626.2		bta-miR-2904		XM_005227333.2
bta-let-7a-5p		XR_810366.1		bta-miR-2904		XM_010821252.1
bta-let-7a-5p		XR_226845.2		bta-miR-2904		XM_010821255.1
bta-let-7a-5p		XR_226844.2		bta-miR-2904		XM_010821256.1
bta-let-7a-5p		XM_010810499.1		bta-miR-2904		XM_010821257.1
bta-let-7a-5p		XM_593961.6		bta-miR-2904		XM_010821258.1
bta-let-7a-5p		XM_010810732.1		bta-miR-2904		XM_010821259.1
bta-let-7a-5p		XM_010811304.1		bta-miR-2904		XM_010821260.1
bta-let-7a-5p		XM_001790629.5		bta-miR-2904		XM_010821261.1
bta-let-7a-5p		XR_811323.1		bta-miR-2904		XM_010821262.1
bta-let-7a-5p		XM_010812272.1		bta-miR-2904		XM_010821263.1
bta-let-7a-5p		XM_601426.7		bta-miR-2904		XM_010821264.1
bta-let-7a-5p		XM_010812710.1		bta-miR-2904		XM_010821265.1
bta-let-7a-5p		XM_010812889.1		bta-miR-2904		XM_005227375.2
bta-let-7a-5p		XM_005193737.2		bta-miR-2904		XM_010821267.1
bta-let-7a-5p		XM_005193738.2		bta-miR-2904		XM_002699420.4
bta-let-7a-5p		XM_010813126.1		bta-miR-2904		XM_005227376.2
bta-let-7a-5p		XM_005193740.2		bta-miR-2904		XM_010821269.1
bta-let-7a-5p		XM_582206.8		bta-miR-2904		XM_003588070.3
bta-let-7a-5p		XM_010813131.1		bta-miR-2904		XM_002699436.3
bta-let-7a-5p		XM_010813132.1		bta-miR-2904		XR_816571.1
bta-let-7a-5p		XM_582657.7		bta-miR-2904		XR_816580.1
bta-let-7a-5p		XM_613474.8		bta-miR-2904		XR_816581.1
bta-let-7a-5p		XM_005193810.2		bta-miR-2904		XM_010821273.1
bta-let-7a-5p		XM_010814127.1		bta-miR-2904		XM_005227382.2
bta-let-7a-5p		XM_005193858.2		bta-miR-2904		XM_010821276.1
bta-let-7a-5p		XM_005193867.2		bta-miR-2904		XR_816595.1
bta-let-7a-5p		XR_812837.1		bta-miR-2904		XM_010821280.1
bta-let-7a-5p		XM_003582785.3		bta-miR-2904		XR_816597.1
bta-let-7a-5p		XM_010823569.1		bta-miR-2904		XR_816598.1
bta-let-7a-5p		XM_010823570.1		bta-miR-2904		XR_816599.1
bta-let-7a-5p		XM_010823572.1		bta-miR-2904		XR_816600.1
bta-let-7a-5p		XM_010823573.1		bta-miR-2904		XR_816601.1
bta-let-7a-5p		XM_010823575.1		bta-miR-2904		XR_816602.1
bta-let-7a-5p		XM_616782.6		bta-miR-2904		XM_002699448.3
bta-let-7a-5p		XM_005193930.2		bta-miR-2904		XR_816604.1
bta-let-7a-5p		XR_813716.1		bta-miR-2904		XR_240715.2
bta-let-7a-5p		XM_596060.3		bta-miR-2904		XM_005227400.2
bta-let-7a-5p		XM_003582802.3		bta-miR-2904		XM_010821292.1
bta-let-7a-5p		XM_869219.5		bta-miR-2904		XM_010821294.1
bta-let-7a-5p		XM_010816993.1		bta-miR-2904		XM_010821299.1
bta-let-7a-5p		XR_814016.1		bta-miR-2904		XM_010821300.1
bta-let-7a-5p		XR_227101.2		bta-miR-2904		XM_010821301.1
bta-let-7a-5p		XM_005193938.2		bta-miR-2904		XM_010821302.1
bta-let-7a-5p		XM_005193939.2		bta-miR-2904		XM_010821303.1
bta-let-7a-5p		XM_010817016.1		bta-miR-2904		XM_010821306.1
bta-let-7a-5p		XM_005193940.2		bta-miR-2904		XM_010821311.1
bta-let-7a-5p		XM_010817021.1		bta-miR-2904		XM_010821316.1
bta-let-7a-5p		XM_010817023.1		bta-miR-2904		XM_010821317.1
bta-let-7a-5p		XR_814046.1		bta-miR-2904		XM_002699453.4
bta-let-7a-5p		XR_814047.1		bta-miR-2904		XR_816618.1
bta-let-7a-5p		XR_814048.1		bta-miR-2904		XM_010821318.1
bta-let-7a-5p		XM_010817107.1		bta-miR-2904		XM_005227425.2
bta-let-7a-5p		XM_010817113.1		bta-miR-2904		XM_010821322.1
bta-let-7a-5p		XM_010817118.1		bta-miR-2904		XM_010821324.1
bta-let-7a-5p		XM_010817123.1		bta-miR-2904		XM_010821325.1
bta-let-7a-5p		XM_010817131.1		bta-miR-2904		XM_010821326.1
bta-let-7a-5p		XM_010817134.1		bta-miR-2904		XM_005227433.2
bta-let-7a-5p		XM_010817552.1		bta-miR-2904		XM_005227434.2
bta-let-7a-5p		XM_010817918.1		bta-miR-2904		XM_005227435.2
bta-let-7a-5p		XM_002706112.4		bta-miR-2904		XM_005227437.2
bta-let-7a-5p		XM_010817978.1		bta-miR-2904		XM_010821336.1
bta-let-7a-5p		XM_005193990.2		bta-miR-2904		XR_816630.1
bta-let-7a-5p		XM_005193991.2		bta-miR-2904		XR_816631.1
bta-let-7a-5p		XM_005193992.2		bta-miR-2904		XR_240725.2
bta-let-7a-5p		XM_010818038.1		bta-miR-2904		XR_816633.1
bta-let-7a-5p		XM_003582834.3		bta-miR-2904		XR_816634.1
bta-let-7a-5p		XM_005194021.2		bta-miR-2904		XR_816635.1
bta-let-7a-5p		XM_597117.7		bta-miR-2904		XR_816636.1
bta-let-7a-5p		XM_010819281.1		bta-miR-2904		XM_010821337.1
bta-let-7a-5p		XM_010819284.1		bta-miR-2904		XM_010821340.1
bta-let-7a-5p		XM_010819287.1		bta-miR-2904		XM_010821346.1
bta-let-7a-5p		XM_010819290.1		bta-miR-2904		XM_010821368.1
bta-let-7a-5p		XM_010819296.1		bta-miR-2904		XR_816652.1
bta-let-7a-5p		XR_815303.1		bta-miR-2904		XM_010821382.1
bta-let-7a-5p		XR_815304.1		bta-miR-2904		XM_003588081.3
bta-let-7a-5p		XR_815305.1		bta-miR-2904		XM_005227482.2
bta-let-7a-5p		XM_597914.7		bta-miR-2904		XM_002699493.4
bta-let-7a-5p		XM_005194041.2		bta-miR-2904		XM_005227486.2
bta-let-7a-5p		XM_005194042.2		bta-miR-2904		XM_005227487.2
bta-let-7a-5p		XM_010821270.1		bta-miR-2904		XM_010821395.1
bta-let-7a-5p		XM_001250039.4		bta-miR-2904		XM_010821401.1
bta-let-7a-5p		XM_010821966.1		bta-miR-2904		XM_005227504.2
bta-let-7a-5p		XR_817079.1		bta-miR-2904		XM_005227505.2
bta-let-7a-5p		XR_227413.2		bta-miR-2904		XM_002699518.3
bta-let-7a-5p		XR_817314.1		bta-miR-2904		XM_002699549.4
bta-let-7a-5p		XM_005194244.2		bta-miR-2904		XR_816683.1
bta-let-7a-5p		XM_005194245.2		bta-miR-2904		XM_002699561.4
bta-let-7a-5p		XR_817339.1		bta-miR-2904		XM_002699569.3
bta-let-7a-5p		XM_005194310.2		bta-miR-2904		XM_010821465.1
bta-let-7a-5p		XM_585372.7		bta-miR-2904		XM_010821466.1
bta-let-7a-5p		XM_010822467.1		bta-miR-2904		XM_010821467.1
bta-let-7a-5p		XM_002701043.3		bta-miR-2904		XM_010821468.1
bta-let-7a-5p		XM_010822468.1		bta-miR-2904		XR_816701.1
bta-let-7a-5p		XM_010822487.1		bta-miR-2904		XM_002699608.2
bta-let-7a-5p		XM_005194354.2		bta-miR-2904		XM_010821469.1
bta-let-7a-5p		XR_817555.1		bta-miR-2904		XM_002699612.4
bta-let-7a-5p		XM_010822515.1		bta-miR-2904		XM_010821477.1
bta-let-7a-5p		XR_227550.2		bta-miR-2904		XM_005227567.2
bta-let-7a-5p		XM_010822543.1		bta-miR-2904		XM_010821478.1
bta-let-7a-5p		XM_005194383.2		bta-miR-2904		XM_010821499.1
bta-let-7a-5p		XM_010822561.1		bta-miR-2904		XM_010821507.1
bta-let-7a-5p		XM_010822562.1		bta-miR-2904		XM_005227620.2
bta-let-7a-5p		XR_817619.1		bta-miR-2904		XM_005227628.2
bta-let-7a-5p		XR_817621.1		bta-miR-2904		XM_002699678.3
bta-let-7a-5p		XR_817623.1		bta-miR-2904		XM_005227630.2
bta-let-7a-5p		XR_817624.1		bta-miR-2904		XM_010821535.1
bta-let-7a-5p		XM_585095.6		bta-miR-2904		XM_010821536.1
bta-let-7a-5p		XM_005194414.2		bta-miR-2904		XR_816765.1
bta-let-7a-5p		XM_005194416.2		bta-miR-2904		XM_005227648.2
bta-let-7a-5p		XM_010822589.1		bta-miR-2904		XM_005227649.2
bta-let-7a-5p		XM_005194417.2		bta-miR-2904		XR_816768.1
bta-let-7a-5p		XM_010823991.1		bta-miR-2904		XM_005227653.2
bta-let-7a-5p		XM_005192455.2		bta-miR-2904		XM_005227658.2
bta-let-7a-5p		XM_010823992.1		bta-miR-2904		XM_005227662.2
bta-let-7a-5p		XM_010823993.1		bta-miR-2904		XM_005227726.2
bta-let-7a-5p		XM_010823994.1		bta-miR-2904		XM_010821544.1
bta-let-7a-5p		XM_600364.6		bta-miR-2904		XM_010821545.1
bta-let-7a-5p		XM_010823995.1		bta-miR-2904		XM_010821546.1
bta-let-7a-5p		XM_010823996.1		bta-miR-2904		XM_005227727.2
bta-let-7a-5p		XM_003582963.3		bta-miR-2904		XM_005227728.2
bta-let-7a-5p		XR_817708.1		bta-miR-2904		XM_005227729.2
bta-let-7a-5p		XR_817709.1		bta-miR-2904		XM_005227730.2
bta-let-7a-5p		XR_817710.1		bta-miR-2904		XM_010821556.1
bta-let-7a-5p		XM_010824975.1		bta-miR-2904		XM_005227679.2
bta-let-7a-5p		XR_817794.1		bta-miR-2904		XM_005227680.2
bta-let-7a-5p		XM_010822677.1		bta-miR-2904		XM_010821560.1
bta-let-7a-5p		XM_010822700.1		bta-miR-2904		XM_010821561.1
bta-let-7a-5p		XM_003583051.3		bta-miR-2904		XM_005227681.2
bta-let-7a-5p		XM_597439.7		bta-miR-2904		XM_010821562.1
bta-let-7a-5p		XR_817985.1		bta-miR-2904		XM_005227685.2
bta-let-7a-5p		XM_010822738.1		bta-miR-2904		XM_005227687.2
bta-let-7a-5p		XM_001787613.5		bta-miR-2904		XM_005227688.2
bta-let-7a-5p		XM_010822914.1		bta-miR-2904		XM_010821563.1
bta-let-7a-5p		XM_005194610.2		bta-miR-2904		XM_005227689.2
bta-let-7a-5p		XM_005194611.2		bta-miR-2904		XM_005227690.2
bta-let-7a-5p		XM_010822807.1		bta-miR-2904		XM_005227691.2
bta-let-7a-5p		XM_005194612.2		bta-miR-2904		XM_010821567.1
bta-let-7a-5p		XM_608409.7		bta-miR-2904		XM_010821568.1
bta-let-7a-5p		XM_005194614.2		bta-miR-2904		XM_005227703.2
bta-let-7a-5p		XM_005194615.2		bta-miR-2904		XM_005227704.2
bta-let-7a-5p		XM_005194616.2		bta-miR-2904		XM_002707908.3
bta-let-7a-5p		XM_010822808.1		bta-miR-2904		XM_010821598.1
bta-let-7a-5p		XM_005194617.2		bta-miR-2904		XM_010821602.1
bta-let-7a-5p		XM_003583117.3		bta-miR-2904		XM_002699779.3
bta-let-7a-5p		XM_584026.5		bta-miR-2904		XM_005227745.2
bta-let-7a-5p		XM_592966.3		bta-miR-2904		XR_816784.1
bta-let-7a-5p		XM_587258.6		bta-miR-2904		XR_240792.2
bta-let-7a-5p		XM_003583125.3		bta-miR-2904		XM_002699804.4
bta-let-7a-5p		XM_003583120.3		bta-miR-2904		XM_005227789.2
bta-let-7a-5p		XM_869578.6		bta-miR-2904		XM_010821669.1
bta-let-7a-5p		XM_010822873.1		bta-miR-2904		XM_002699822.4
bta-let-7a-5p		XM_010822874.1		bta-miR-2904		XM_003588124.3
bta-let-7a-5p		XM_010822875.1		bta-miR-2904		XM_010821680.1
bta-let-7a-5p		XM_010822876.1		bta-miR-2904		XM_005227827.2
bta-let-7a-5p		XR_233057.2		bta-miR-2904		XR_816822.1
bta-let-7a-5p		XR_818153.1		bta-miR-2904		XR_816823.1
bta-let-7a-5p		XR_818159.1		bta-miR-2904		XM_010821697.1
bta-let-7a-5p		XM_010822941.1		bta-miR-2904		XM_010821699.1
bta-let-7a-5p		XR_818238.1		bta-miR-2904		XM_010821704.1
bta-let-7a-5p		XM_010822972.1		bta-miR-2904		XM_010821705.1
bta-let-7a-5p		XM_866944.3		bta-miR-2904		XM_005227847.2
bta-let-7a-5p		XR_818281.1		bta-miR-2904		XM_005227870.2
bta-let-7a-5p		XR_818282.1		bta-miR-2904		XM_005227872.2
bta-let-7a-5p		XR_818283.1		bta-miR-2904		XM_005227871.2
bta-let-7a-5p		XM_010823010.1		bta-miR-2904		XM_010821721.1
bta-let-7a-5p		XM_010823021.1		bta-miR-2904		XM_010821722.1
bta-let-7a-5p		XM_010823022.1		bta-miR-2904		XM_010821723.1
bta-let-7a-5p		XM_010823023.1		bta-miR-2904		XM_005227877.2
bta-let-7a-5p		XR_818330.1		bta-miR-2904		XM_010821724.1
bta-let-7a-5p		XR_818378.1		bta-miR-2904		XR_816838.1
bta-let-7a-5p		XM_580530.6		bta-miR-2904		XM_005227882.2
bta-let-7a-5p		XM_010823135.1		bta-miR-2904		XM_010821725.1
bta-let-7a-5p		XM_010823136.1		bta-miR-2904		XM_010821732.1
bta-let-7a-5p		XM_010823137.1		bta-miR-2904		XM_010821733.1
bta-let-7a-5p		XM_010823138.1		bta-miR-2904		XM_010821734.1
bta-let-7a-5p		XM_010823139.1		bta-miR-2904		XM_010821735.1
bta-let-7a-5p		XM_010823140.1		bta-miR-2904		XM_005227897.2
bta-let-7a-5p		XM_010823141.1		bta-miR-2904		XM_002699886.3
bta-let-7a-5p		XM_010823142.1		bta-miR-2904		XM_005227898.2
bta-let-7a-5p		XM_010823233.1		bta-miR-2904		XR_816858.1
bta-let-7a-5p		XM_010823234.1		bta-miR-2904		XR_816859.1
bta-let-7a-5p		XM_010823235.1		bta-miR-2904		XR_816875.1
bta-let-7a-5p		XM_010823236.1		bta-miR-2904		XM_010821769.1
bta-let-7a-5p		XM_003583269.3		bta-miR-2904		XM_005227921.2
bta-let-7a-5p		XR_802825.1		bta-miR-2904		XM_005227922.2
bta-let-7a-5p		XR_802826.1		bta-miR-2904		XM_005227924.2
bta-let-7a-5p		XR_818624.1		bta-miR-2904		XM_005227926.2
bta-let-7a-5p		XR_228233.2		bta-miR-2904		XM_005227927.2
bta-let-7a-5p		XR_818680.1		bta-miR-2904		XM_010821771.1
bta-let-7a-5p		XR_818682.1		bta-miR-2904		XM_010821772.1
bta-let-7a-5p		XR_818683.1		bta-miR-2904		XM_010821773.1
bta-let-7a-5p		XM_618020.7		bta-miR-2904		XM_010821774.1
bta-let-7a-5p		XM_010823384.1		bta-miR-2904		XM_005227928.2
bta-let-7a-5p		XM_010823385.1		bta-miR-2904		XM_005227929.2
bta-let-7a-5p		XM_010823386.1		bta-miR-2904		XM_010821775.1
bta-let-7a-5p		XM_010823387.1		bta-miR-2904		XM_010821776.1
bta-let-7a-5p		XM_005195032.2		bta-miR-2904		XM_005227934.2
bta-let-7a-5p		XM_005195033.2		bta-miR-2904		XM_010821805.1
bta-let-7a-5p		XM_005195035.2		bta-miR-2904		XM_010821818.1
bta-let-7a-5p		XM_005195036.2		bta-miR-2904		XM_005227951.2
bta-let-7a-5p		XM_005195038.2		bta-miR-2904		XM_003588148.2
bta-let-7a-5p		XR_818811.1		bta-miR-2904		XM_010821828.1
bta-let-7a-5p		XR_818812.1		bta-miR-2904		XM_005227972.2
bta-let-7a-5p		XR_818813.1		bta-miR-2904		XM_005227973.2
bta-let-7a-5p		XM_010823444.1		bta-miR-2904		XM_005227975.2
bta-let-7a-5p		XM_001254017.3		bta-miR-2904		XM_005227976.2
bta-let-7a-5p		XM_617836.8		bta-miR-2904		XM_005227978.2
bta-let-7a-5p		XM_005195104.2		bta-miR-2904		XM_010821833.1
bta-let-7a-5p		XM_005195105.2		bta-miR-2904		XM_005227990.2
bta-let-7a-5p		XM_010823458.1		bta-miR-2904		XM_010821839.1
bta-let-7a-5p		XM_005195106.2		bta-miR-2904		XM_005227999.2
bta-let-7a-5p		XM_005195107.2		bta-miR-2904		XM_010821842.1
bta-let-7a-5p		XM_010823459.1		bta-miR-2904		XM_010821843.1
bta-let-7a-5p		XM_010823460.1		bta-miR-2904		XM_005228001.2
bta-let-7a-5p		XM_003583347.3		bta-miR-2904		XM_005228002.2
bta-let-7a-5p		XM_003583345.3		bta-miR-2904		XM_005228003.2
bta-let-7a-5p		XM_005195166.2		bta-miR-2904		XM_005228005.2
bta-let-7a-5p		XM_005195202.2		bta-miR-2904		XM_005228019.2
bta-let-7a-5p		XR_228432.2		bta-miR-2904		XM_005228028.2
bta-let-7a-5p		XM_580781.7		bta-miR-2904		XM_005228029.2
bta-let-7a-5p		XM_005195203.2		bta-miR-2904		XM_005228040.2
bta-let-7a-5p		XM_005195204.2		bta-miR-2904		XM_002700034.3
bta-let-7a-5p		XM_010823533.1		bta-miR-2904		XM_010821869.1
bta-let-7a-5p		XM_005195224.2		bta-miR-2904		XM_005228080.2
bta-let-7a-5p		XM_005195225.2		bta-miR-2904		XM_005228081.2
bta-let-7a-5p		XM_010823574.1		bta-miR-2904		XM_005228082.2
bta-let-7a-5p		XR_819000.1		bta-miR-2904		XM_005228083.2
bta-let-7a-5p		XR_819049.1		bta-miR-2904		XM_005228084.2
bta-let-7a-5p		XR_819051.1		bta-miR-2904		XM_005228085.2
bta-let-7a-5p		XM_010823648.1		bta-miR-2904		XM_010821874.1
bta-let-7a-5p		XR_819081.1		bta-miR-2904		XM_005228086.2
bta-let-7a-5p		XR_819082.1		bta-miR-2904		XM_010821875.1
bta-let-7a-5p		XM_010823662.1		bta-miR-2904		XM_010821876.1
bta-let-7a-5p		XM_010826914.1		bta-miR-2904		XM_005228091.2
bta-let-7a-5p		XM_005192727.2		bta-miR-2904		XM_010821877.1
bta-let-7a-5p		XM_005192728.2		bta-miR-2904		XM_005228092.2
bta-let-7a-5p		XM_005192742.2		bta-miR-2904		XM_005228093.2
bta-let-7a-5p		XM_869552.6		bta-miR-2904		XM_005228095.2
bta-let-7a-5p		XM_003583416.3		bta-miR-2904		XM_005228094.2
bta-let-7a-5p		XM_010827289.1		bta-miR-2904		XM_010821879.1
bta-let-7a-5p		XM_003583436.3		bta-miR-2904		XM_010821880.1
bta-let-7a-5p		XM_005195356.2		bta-miR-2904		XM_005228100.2
bta-let-7a-5p		XM_005195357.2		bta-miR-2904		XM_005228101.2
bta-let-7a-5p		XM_010823750.1		bta-miR-2904		XM_010821881.1
bta-let-7a-5p		XM_615995.8		bta-miR-2904		XM_005228103.2
bta-let-7a-5p		XM_001253786.5		bta-miR-2904		XM_005228104.2
bta-let-7a-5p		XM_005195409.2		bta-miR-2904		XM_010821882.1
bta-let-7a-5p		XM_010823800.1		bta-miR-2904		XM_010821883.1
bta-let-7a-5p		XM_003583461.2		bta-miR-2904		XM_010821884.1
bta-let-7a-5p		XR_823867.1		bta-miR-2904		XM_005228107.2
bta-let-7a-5p		XM_010823912.1		bta-miR-2904		XM_010821885.1
bta-let-7a-5p		XM_010823913.1		bta-miR-2904		XM_010821888.1
bta-let-7a-5p		XM_010823914.1		bta-miR-2904		XM_010821891.1
bta-let-7a-5p		XM_005195510.2		bta-miR-2904		XM_010821902.1
bta-let-7a-5p		XM_010823915.1		bta-miR-2904		XM_005228134.2
bta-let-7a-5p		XM_010823916.1		bta-miR-2904		XM_010821909.1
bta-let-7a-5p		XM_010823917.1		bta-miR-2904		XM_005228135.2
bta-let-7a-5p		XM_010798074.1		bta-miR-2904		XM_005228136.2
bta-let-7a-5p		XM_610559.8		bta-miR-2904		XM_005228137.2
bta-let-7a-5p		XR_819237.1		bta-miR-2904		XM_005228139.2
bta-let-7a-5p		XM_882223.4		bta-miR-2904		XM_005228140.2
bta-let-7a-5p		XM_010823999.1		bta-miR-2904		XM_005228138.2
bta-let-7a-5p		XM_005195599.2		bta-miR-2904		XM_005228144.2
bta-let-7a-5p		XM_010824000.1		bta-miR-2904		XM_005228195.2
bta-let-7a-5p		XM_005195619.2		bta-miR-2904		XM_010821976.1
bta-let-7a-5p		XM_005195620.2		bta-miR-2904		XM_010821977.1
bta-let-7a-5p		XM_005195621.2		bta-miR-2904		XM_010821979.1
bta-let-7a-5p		XM_005195622.2		bta-miR-2904		XM_010821980.1
bta-let-7a-5p		XM_883226.6		bta-miR-2904		XM_005228197.2
bta-let-7a-5p		XM_606825.8		bta-miR-2904		XM_005228199.2
bta-let-7a-5p		XR_819282.1		bta-miR-2904		XM_010821981.1
bta-let-7a-5p		XM_581184.7		bta-miR-2904		XM_005228201.2
bta-let-7a-5p		XR_819283.1		bta-miR-2904		XM_010821982.1
bta-let-7a-5p		XM_876252.7		bta-miR-2904		XM_010821983.1
bta-let-7a-5p		XM_010824048.1		bta-miR-2904		XM_010821984.1
bta-let-7a-5p		XM_010824049.1		bta-miR-2904		XM_010821989.1
bta-let-7a-5p		XM_005195643.2		bta-miR-2904		XM_010821990.1
bta-let-7a-5p		XM_010824056.1		bta-miR-2904		XM_010821991.1
bta-let-7a-5p		XR_819314.1		bta-miR-2904		XM_010821992.1
bta-let-7a-5p		XR_819315.1		bta-miR-2904		XM_010821994.1
bta-let-7a-5p		XM_010824066.1		bta-miR-2904		XM_010821995.1
bta-let-7a-5p		XM_010824067.1		bta-miR-2904		XM_010821996.1
bta-let-7a-5p		XM_003583572.3		bta-miR-2904		XM_010821997.1
bta-let-7a-5p		XM_003583581.3		bta-miR-2904		XM_010821999.1
bta-let-7a-5p		XM_003583598.3		bta-miR-2904		XM_010822000.1
bta-let-7a-5p		XR_819416.1		bta-miR-2904		XM_010822001.1
bta-let-7a-5p		XM_010824201.1		bta-miR-2904		XM_010822002.1
bta-let-7a-5p		XM_867068.5		bta-miR-2904		XM_010822004.1
bta-let-7a-5p		XM_003583612.3		bta-miR-2904		XM_010822005.1
bta-let-7a-5p		XM_010824251.1		bta-miR-2904		XR_817004.1
bta-let-7a-5p		XM_005195832.2		bta-miR-2904		XR_817005.1
bta-let-7a-5p		XM_003583636.3		bta-miR-2904		XR_817006.1
bta-let-7a-5p		XM_005195833.2		bta-miR-2904		XR_817007.1
bta-let-7a-5p		XM_010824291.1		bta-miR-2904		XM_002700120.3
bta-let-7a-5p		XM_010824292.1		bta-miR-2904		XM_010822015.1
bta-let-7a-5p		XM_010824293.1		bta-miR-2904		XM_005228236.2
bta-let-7a-5p		XM_010824296.1		bta-miR-2904		XM_010822016.1
bta-let-7a-5p		XM_010824298.1		bta-miR-2904		XM_005228232.2
bta-let-7a-5p		XM_010824299.1		bta-miR-2904		XM_002700122.4
bta-let-7a-5p		XM_010824300.1		bta-miR-2904		XM_010822017.1
bta-let-7a-5p		XM_010824301.1		bta-miR-2904		XM_010822018.1
bta-let-7a-5p		XM_010824302.1		bta-miR-2904		XM_010822019.1
bta-let-7a-5p		XM_010824303.1		bta-miR-2904		XM_010822020.1
bta-let-7a-5p		XM_005195841.2		bta-miR-2904		XR_817013.1
bta-let-7a-5p		XM_010824304.1		bta-miR-2904		XM_010822024.1
bta-let-7a-5p		XM_010824305.1		bta-miR-2904		XM_005228264.2
bta-let-7a-5p		XM_010824306.1		bta-miR-2904		XM_002700170.3
bta-let-7a-5p		XM_010824335.1		bta-miR-2904		XR_817021.1
bta-let-7a-5p		XM_010824338.1		bta-miR-2904		XR_817022.1
bta-let-7a-5p		XM_003583652.3		bta-miR-2904		XM_005228277.2
bta-let-7a-5p		XR_820081.1		bta-miR-2904		XM_005228276.2
bta-let-7a-5p		XR_820082.1		bta-miR-2904		XM_010822051.1
bta-let-7a-5p		XR_820083.1		bta-miR-2904		XM_010822052.1
bta-let-7a-5p		XR_820084.1		bta-miR-2904		XM_010822053.1
bta-let-7a-5p		XM_005192873.2		bta-miR-2904		XM_010822054.1
bta-let-7a-5p		XM_597007.8		bta-miR-2904		XM_010822055.1
bta-let-7a-5p		XM_005196219.2		bta-miR-2904		XM_010822057.1
bta-let-7a-5p		XM_010824798.1		bta-miR-2904		XM_010822058.1
bta-let-7a-5p		XM_010824799.1		bta-miR-2904		XM_005228279.2
bta-let-7a-5p		XM_001250285.4		bta-miR-2904		XM_010822064.1
bta-let-7a-5p		XM_010824800.1		bta-miR-2904		XM_005228291.2
bta-let-7a-5p		XR_820397.1		bta-miR-2904		XM_010822073.1
bta-let-7a-5p		XR_820398.1		bta-miR-2904		XM_005228294.2
bta-let-7a-5p		XM_010824862.1		bta-miR-2904		XM_010822079.1
bta-let-7a-5p		XM_005196237.2		bta-miR-2904		XM_002700206.4
bta-let-7a-5p		XM_010824834.1		bta-miR-2904		XM_010822080.1
bta-let-7a-5p		XM_010824835.1		bta-miR-2904		XM_002700207.4
bta-let-7a-5p		XM_010824836.1		bta-miR-2904		XM_002700210.4
bta-let-7a-5p		XM_864691.7		bta-miR-2904		XR_817040.1
bta-let-7a-5p		XM_010824837.1		bta-miR-2904		XR_817046.1
bta-let-7a-5p		XM_010824838.1		bta-miR-2904		XM_002700232.3
bta-let-7a-5p		XM_010824839.1		bta-miR-2904		XM_002700251.4
bta-let-7a-5p		XM_010824840.1		bta-miR-2904		XM_010822123.1
bta-let-7a-5p		XM_010824841.1		bta-miR-2904		XM_002700300.3
bta-let-7a-5p		XM_010824842.1		bta-miR-2904		XR_817103.1
bta-let-7a-5p		XR_820409.1		bta-miR-2904		XM_005228365.2
bta-let-7a-5p		XM_003583740.3		bta-miR-2904		XR_240876.2
bta-let-7a-5p		XM_005192876.2		bta-miR-2904		XR_817108.1
bta-let-7a-5p		XM_598942.8		bta-miR-2904		XM_010822141.1
bta-let-7a-5p		XM_010798549.1		bta-miR-2904		XM_010822142.1
bta-let-7a-5p		XM_010798554.1		bta-miR-2904		XM_010822143.1
bta-let-7a-5p		XM_010798555.1		bta-miR-2904		XM_005228374.2
bta-let-7a-5p		XM_005192882.2		bta-miR-2904		XM_010822144.1
bta-let-7a-5p		XM_010798557.1		bta-miR-2904		XM_010822145.1
bta-let-7a-5p		XM_010798564.1		bta-miR-2904		XM_010822146.1
bta-let-7a-5p		XM_005192893.2		bta-miR-2904		XM_010822147.1
bta-let-7a-5p		XM_010798616.1		bta-miR-2904		XM_010822148.1
bta-let-7a-5p		XM_869695.4		bta-miR-2904		XM_010822161.1
bta-let-7a-5p		XM_005192899.2		bta-miR-2904		XM_002700376.4
bta-let-7a-5p		XM_001790075.3		bta-miR-2904		XM_010822162.1
bta-let-7a-5p		XR_820411.1		bta-miR-2904		XM_010822163.1
bta-let-7a-5p		XM_005196386.2		bta-miR-2904		XM_010822164.1
bta-let-7a-5p		XM_010825033.1		bta-miR-2904		XM_010822165.1
bta-let-7a-5p		XM_010825034.1		bta-miR-2904		XM_010822166.1
bta-let-7a-5p		XM_005196377.2		bta-miR-2904		XM_005228401.2
bta-let-7a-5p		XM_005196385.2		bta-miR-2904		XM_010822167.1
bta-let-7a-5p		XM_010825035.1		bta-miR-2904		XR_817140.1
bta-let-7a-5p		XM_005196382.2		bta-miR-2904		XM_002700366.3
bta-let-7a-5p		XM_005196384.2		bta-miR-2904		XM_010822179.1
bta-let-7a-5p		XR_820720.1		bta-miR-2904		XM_005228416.2
bta-let-7a-5p		XR_820736.1		bta-miR-2904		XM_010822180.1
bta-let-7a-5p		XR_229413.2		bta-miR-2904		XM_005228417.2
bta-let-7a-5p		XR_820747.1		bta-miR-2904		XM_010822181.1
bta-let-7a-5p		XR_820748.1		bta-miR-2904		XM_010822182.1
bta-let-7a-5p		XR_820749.1		bta-miR-2904		XM_005228418.2
bta-let-7a-5p		XM_005196468.2		bta-miR-2904		XR_240880.2
bta-let-7a-5p		XM_593087.8		bta-miR-2904		XM_005228450.2
bta-let-7a-5p		XM_010825133.1		bta-miR-2904		XM_010822201.1
bta-let-7a-5p		XM_003583814.3		bta-miR-2904		XM_010822202.1
bta-let-7a-5p		XM_010825163.1		bta-miR-2904		XR_084152.4
bta-let-7a-5p		XM_003583823.3		bta-miR-2904		XM_010822208.1
bta-let-7a-5p		XR_820848.1		bta-miR-2904		XR_817157.1
bta-let-7a-5p		XM_003583829.3		bta-miR-2904		XM_010822220.1
bta-let-7a-5p		XM_010825190.1		bta-miR-2904		XM_005228468.2
bta-let-7a-5p		XM_010825191.1		bta-miR-2904		XM_002700420.3
bta-let-7a-5p		XM_005196541.2		bta-miR-2904		XR_240891.2
bta-let-7a-5p		XM_010825260.1		bta-miR-2904		XR_817177.1
bta-let-7a-5p		XM_010825261.1		bta-miR-2904		XM_010822232.1
bta-let-7a-5p		XM_010825262.1		bta-miR-2904		XM_010822237.1
bta-let-7a-5p		XM_010825263.1		bta-miR-2904		XR_817181.1
bta-let-7a-5p		XM_010825264.1		bta-miR-2904		XR_817182.1
bta-let-7a-5p		XM_005196542.2		bta-miR-2904		XR_817183.1
bta-let-7a-5p		XM_005196543.2		bta-miR-2904		XR_817184.1
bta-let-7a-5p		XM_010825266.1		bta-miR-2904		XR_817192.1
bta-let-7a-5p		XM_010825267.1		bta-miR-2904		XR_817196.1
bta-let-7a-5p		XM_010825335.1		bta-miR-2904		XM_005228504.2
bta-let-7a-5p		XR_821039.1		bta-miR-2904		XR_817200.1
bta-let-7a-5p		XR_821083.1		bta-miR-2904		XR_233126.2
bta-let-7a-5p		XR_821084.1		bta-miR-2904		XM_010822264.1
bta-let-7a-5p		XR_821085.1		bta-miR-2904		XM_002700460.3
bta-let-7a-5p		XR_229582.2		bta-miR-2904		XM_010800841.1
bta-let-7a-5p		XM_010825490.1		bta-miR-2904		XM_010800842.1
bta-let-7a-5p		XM_003583926.3		bta-miR-2904		XM_010800843.1
bta-let-7a-5p		XM_005196694.2		bta-miR-2904		XR_804019.1
bta-let-7a-5p		XM_005196695.2		bta-miR-2904		XR_804020.1
bta-let-7a-5p		XM_005196696.2		bta-miR-2904		XM_010800838.1
bta-let-7a-5p		XM_010825491.1		bta-miR-2904		XM_002683944.3
bta-let-7a-5p		XM_010825492.1		bta-miR-2904		XM_010800839.1
bta-let-7a-5p		XM_010799399.1		bta-miR-2904		XR_804029.1
bta-let-7a-5p		XR_802635.1		bta-miR-2904		XM_010800849.1
bta-let-7a-5p		XM_010799609.1		bta-miR-2904		XM_010800850.1
bta-let-7a-5p		XM_597668.5		bta-miR-2904		XR_233155.2
bta-let-7a-5p		XM_005196716.2		bta-miR-2904		XM_002683974.3
bta-let-7a-5p		XM_010825518.1		bta-miR-2904		XM_010800859.1
bta-let-7a-5p		XM_010825526.1		bta-miR-2904		XM_010800860.1
bta-let-7a-5p		XR_229679.2		bta-miR-2904		XM_010800861.1
bta-let-7a-5p		XM_010825548.1		bta-miR-2904		XM_010800862.1
bta-let-7a-5p		XM_010825549.1		bta-miR-2904		XM_005201061.2
bta-let-7a-5p		XM_010825550.1		bta-miR-2904		XM_005201065.2
bta-let-7a-5p		XM_010825551.1		bta-miR-2904		XM_005201070.2
bta-let-7a-5p		XM_616212.8		bta-miR-2904		XM_010800869.1
bta-let-7a-5p		XM_877864.6		bta-miR-2904		XM_010800872.1
bta-let-7a-5p		XM_005196760.2		bta-miR-2904		XM_002683989.4
bta-let-7a-5p		XM_005196761.2		bta-miR-2904		XM_002683998.4
bta-let-7a-5p		XM_003583979.3		bta-miR-2904		XM_010800880.1
bta-let-7a-5p		XM_010825618.1		bta-miR-2904		XR_804059.1
bta-let-7a-5p		XM_005196805.2		bta-miR-2904		NM_001033610.1
bta-let-7a-5p		XR_821353.1		bta-miR-2904		NM_001033618.1
bta-let-7a-5p		XM_005196830.2		bta-miR-2904		NM_174118.2
bta-let-7a-5p		XM_010825650.1		bta-miR-2904		NM_174336.3
bta-let-7a-5p		XM_005196831.2		bta-miR-2904		NM_174730.2
bta-let-7a-5p		XM_001788590.5		bta-miR-2904		NM_001024485.2
bta-let-7a-5p		XM_005196929.2		bta-miR-2904		NM_001033936.1
bta-let-7a-5p		XM_589329.8		bta-miR-2904		XM_598639.2
bta-let-7a-5p		XM_005197012.2		bta-miR-2904		NM_001034053.1
bta-let-7a-5p		XM_005197013.2		bta-miR-2904		NM_001034244.1
bta-let-7a-5p		XM_005197014.2		bta-miR-2904		NM_001034248.1
bta-let-7a-5p		XM_005197015.2		bta-miR-2904		NM_001034252.1
bta-let-7a-5p		XM_005197016.2		bta-miR-2904		NM_001034272.1
bta-let-7a-5p		XR_821551.1		bta-miR-2904		NM_001034278.1
bta-let-7a-5p		XR_821553.1		bta-miR-2904		NM_001034297.1
bta-let-7a-5p		XM_005197080.2		bta-miR-2904		NM_001034298.1
bta-let-7a-5p		XM_001787844.4		bta-miR-2904		NM_001034301.1
bta-let-7a-5p		XM_005197082.2		bta-miR-2904		NM_001034327.1
bta-let-7a-5p		XR_821574.1		bta-miR-2904		NM_001034355.1
bta-let-7a-5p		XR_821590.1		bta-miR-2904		NM_001034397.1
bta-let-7a-5p		XM_003584099.3		bta-miR-2904		NM_001034428.1
bta-let-7a-5p		XR_226509.2		bta-miR-2904		NM_001034481.1
bta-let-7a-5p		XM_010799269.1		bta-miR-2904		NM_001034518.1
bta-let-7a-5p		XM_010799270.1		bta-miR-2904		NM_001034520.1
bta-let-7a-5p		XM_010799271.1		bta-miR-2904		NM_001034526.1
bta-let-7a-5p		XM_010799272.1		bta-miR-2904		NM_001034537.1
bta-let-7a-5p		XM_010826035.1		bta-miR-2904		NM_001034552.1
bta-let-7a-5p		XM_010826036.1		bta-miR-2904		NM_001034603.1
bta-let-7a-5p		XR_821798.1		bta-miR-2904		NM_001034613.1
bta-let-7a-5p		XR_230118.2		bta-miR-2904		NM_001034644.1
bta-let-7a-5p		XR_821945.1		bta-miR-2904		NM_001034657.1
bta-let-7a-5p		XM_010799136.1		bta-miR-2904		NM_001034664.1
bta-let-7a-5p		XM_005193132.2		bta-miR-2904		NM_001034674.1
bta-let-7a-5p		XM_010801783.1		bta-miR-2904		NM_001034715.1
bta-let-7a-5p		XM_010801785.1		bta-miR-2904		NM_001034655.1
bta-let-7a-5p		XM_010801792.1		bta-miR-2904		NM_001034737.1
bta-let-7a-5p		XM_010801795.1		bta-miR-2904		NM_001034742.1
bta-let-7a-5p		XR_821996.1		bta-miR-2904		NM_001034749.1
bta-let-7a-5p		XR_230152.2		bta-miR-2904		NM_001034762.1
bta-let-7a-5p		XR_821998.1		bta-miR-2904		NM_001034773.1
bta-let-7a-5p		XM_010826229.1		bta-miR-2904		NM_001035026.1
bta-let-7a-5p		XM_005197286.2		bta-miR-2904		NM_001035083.1
bta-let-7a-5p		XM_010826230.1		bta-miR-2904		NM_001035073.1
bta-let-7a-5p		XM_010826231.1		bta-miR-2904		NM_001035058.1
bta-let-7a-5p		XM_010826263.1		bta-miR-2904		NM_001035056.1
bta-let-7a-5p		XM_010826264.1		bta-miR-2904		NM_001035475.1
bta-let-7a-5p		XM_010826289.1		bta-miR-2904		NM_001035396.1
bta-let-7a-5p		XM_003584250.3		bta-miR-2904		NM_001035326.1
bta-let-7a-5p		XM_876266.7		bta-miR-2904		NM_001035313.1
bta-let-7a-5p		XM_005197345.2		bta-miR-2904		NM_001035361.1
bta-let-7a-5p		XM_005197362.2		bta-miR-2904		NM_001035439.1
bta-let-7a-5p		XR_822144.1		bta-miR-2904		NM_001035366.1
bta-let-7a-5p		XM_005197363.2		bta-miR-2904		NM_001035362.1
bta-let-7a-5p		XM_005197364.2		bta-miR-2904		NM_001035375.1
bta-let-7a-5p		XM_591785.8		bta-miR-2904		NM_001035284.1
bta-let-7a-5p		XM_005197365.2		bta-miR-2904		NM_001035489.1
bta-let-7a-5p		XM_010826380.1		bta-miR-2904		NM_001035459.1
bta-let-7a-5p		XM_010826382.1		bta-miR-2904		NM_001035462.1
bta-let-7a-5p		XR_803509.1		bta-miR-2904		NM_001035301.1
bta-let-7a-5p		XR_803510.1		bta-miR-2904		NM_001035483.1
bta-let-7a-5p		XM_010800335.1		bta-miR-2904		NM_001035285.1
bta-let-7a-5p		XM_591589.7		bta-miR-2904		NM_001037245.1
bta-let-7a-5p		XM_010800341.1		bta-miR-2904		NM_001037451.1
bta-let-7a-5p		XM_005200595.2		bta-miR-2904		NM_001037458.1
bta-let-7a-5p		XM_010800342.1		bta-miR-2904		NM_001037477.1
bta-let-7a-5p		XM_010800343.1		bta-miR-2904		NM_001037592.1
bta-let-7a-5p		XM_010800371.1		bta-miR-2904		NM_001037616.1
bta-let-7a-5p		XM_589673.3		bta-miR-2904		NM_177943.2
bta-let-7a-5p		XM_005200671.2		bta-miR-2904		NM_001038027.1
bta-let-7a-5p		XM_005200672.2		bta-miR-2904		NM_001038049.1
bta-let-7a-5p		XM_010800420.1		bta-miR-2904		NM_001038054.1
bta-let-7a-5p		XM_580720.6		bta-miR-2904		NM_001038081.1
bta-let-7a-5p		XM_010800421.1		bta-miR-2904		NM_001038137.1
bta-let-7a-5p		XM_010800422.1		bta-miR-2904		NM_001038155.1
bta-let-7a-5p		XM_010800423.1		bta-miR-2904		NM_001038184.1
bta-let-7a-5p		XM_010800424.1		bta-miR-2904		NM_001038220.1
bta-let-7a-5p		XM_005200728.2		bta-miR-2904		NM_001038568.1
bta-let-7a-5p		XM_010800478.1		bta-miR-2904		NM_001038574.1
bta-let-7a-5p		XM_005200729.2		bta-miR-2904		NM_001011672.2
bta-let-7a-5p		XM_010800479.1		bta-miR-2904		NM_175703.3
bta-let-7a-5p		XR_803714.1		bta-miR-2904		NM_174812.4
bta-let-7a-5p		XR_803783.1		bta-miR-2904		NM_001040607.1
bta-let-7a-5p		XM_010804024.1		bta-miR-2904		NM_001040526.1
bta-let-7a-5p		XR_817844.1		bta-miR-2904		NM_174129.3
bta-let-7a-5p		XR_232256.2		bta-miR-2904		NM_174195.3
bta-let-7a-5p		XM_599833.7		bta-miR-29a		NM_176858.2
bta-let-7a-5p		XM_005199553.2		bta-miR-29a		NM_001046576.1
bta-let-7a-5p		XM_010799236.1		bta-miR-29a		NM_001046366.1
bta-let-7a-5p		XM_005199622.2		bta-miR-29a		NM_001046332.1
bta-let-7a-5p		XM_010799258.1		bta-miR-29a		NM_001046226.1
bta-let-7a-5p		XM_010828042.1		bta-miR-29a		NM_001075936.1
bta-let-7a-5p		XM_010828046.1		bta-miR-29a		NM_001076197.1
bta-let-7a-5p		XR_803643.1		bta-miR-29a		NM_001075510.1
bta-let-7a-5p		XM_010799381.1		bta-miR-29a		NM_001076524.1
bta-let-7a-5p		XM_010799382.1		bta-miR-29a		NM_001076215.1
bta-let-7a-5p		XM_010799384.1		bta-miR-29a		NM_001076354.1
bta-let-7a-5p		XM_010799385.1		bta-miR-29a		NM_001075687.1
bta-let-7a-5p		XM_010799386.1		bta-miR-29a		NM_001075679.1
bta-let-7a-5p		XM_010799387.1		bta-miR-29a		NM_001076053.1
bta-let-7a-5p		XM_010799415.1		bta-miR-29a		NM_001076062.1
bta-let-7a-5p		XM_010799416.1		bta-miR-29a		NM_001076484.1
bta-let-7a-5p		XM_010799417.1		bta-miR-29a		NM_001075649.1
bta-let-7a-5p		XM_010799418.1		bta-miR-29a		NM_001075151.1
bta-let-7a-5p		XM_010826388.1		bta-miR-29a		NM_001075884.1
bta-let-7a-5p		XM_010826391.1		bta-miR-29a		NM_001076132.1
bta-let-7a-5p		XM_010799508.1		bta-miR-29a		NM_001075230.1
bta-let-7a-5p		XM_585197.6		bta-miR-29a		NM_001076831.1
bta-let-7a-5p		XM_010825012.1		bta-miR-29a		NM_001076833.1
bta-let-7a-5p		XM_005199834.2		bta-miR-29a		NM_001076835.1
bta-let-7a-5p		XM_005199836.2		bta-miR-29a		NM_001076912.1
bta-let-7a-5p		XM_005199839.2		bta-miR-29a		NM_001076931.1
bta-let-7a-5p		XM_005199840.2		bta-miR-29a		NM_001076947.1
bta-let-7a-5p		XM_002706030.3		bta-miR-29a		NM_001076954.1
bta-let-7a-5p		XM_005199841.2		bta-miR-29a		NM_001077110.1
bta-let-7a-5p		XM_005199842.2		bta-miR-29a		NM_001077898.1
bta-let-7a-5p		XM_875527.6		bta-miR-29a		NM_001077943.1
bta-let-7a-5p		XM_010799519.1		bta-miR-29a		NM_001078074.1
bta-let-7a-5p		XM_010800369.1		bta-miR-29a		NM_001025336.2
bta-let-7a-5p		XM_010799523.1		bta-miR-29a		NM_001080264.1
bta-let-7a-5p		XM_010799543.1		bta-miR-29a		NM_001080906.1
bta-let-7a-5p		XR_802761.1		bta-miR-29a		NM_001075811.2
bta-let-7a-5p		XM_610029.5		bta-miR-29a		NM_001077877.2
bta-let-7a-5p		XM_010799581.1		bta-miR-29a		NM_001081592.1
bta-let-7a-5p		XM_010799641.1		bta-miR-29a		NM_001081604.1
bta-let-7a-5p		XR_802817.1		bta-miR-29a		NM_001081723.1
bta-let-7a-5p		XM_010822027.1		bta-miR-29a		NM_001082613.1
bta-let-7a-5p		XM_868761.5		bta-miR-29a		NM_001075487.2
bta-let-7a-5p		XM_001252158.4		bta-miR-29a		NM_001083511.1
bta-let-7a-5p		XM_868792.6		bta-miR-29a		NM_001083385.1
bta-let-7a-5p		XM_868750.4		bta-miR-29a		NM_001083487.1
bta-let-7a-5p		XM_003585305.3		bta-miR-29a		NM_001083421.1
bta-let-7a-5p		XM_010799720.1		bta-miR-29a		NM_001083722.1
bta-let-7a-5p		XM_005200039.2		bta-miR-29a		NM_001083671.1
bta-let-7a-5p		XR_802940.1		bta-miR-29a		NM_001083648.1
bta-let-7a-5p		XM_010799794.1		bta-miR-29a		NM_001083693.1
bta-let-7a-5p		XM_010823349.1		bta-miR-29a		NM_001097985.1
bta-let-7a-5p		XM_010823350.1		bta-miR-29a		NM_001098055.1
bta-let-7a-5p		XM_010804990.1		bta-miR-29a		NM_001034706.2
bta-let-7a-5p		XM_010799825.1		bta-miR-29a		NM_001078099.2
bta-let-7a-5p		XR_232618.2		bta-miR-29a		NM_001098160.1
bta-let-7a-5p		XR_232662.2		bta-miR-29a		NM_001097989.1
bta-let-7a-5p		XR_803063.1		bta-miR-29a		NM_001097986.1
bta-let-7a-5p		XM_010799906.1		bta-miR-29a		NM_001034322.2
bta-let-7a-5p		XM_005200147.2		bta-miR-29a		NM_001098004.1
bta-let-7a-5p		XM_005200146.2		bta-miR-29a		NM_001097573.1
bta-let-7a-5p		XM_010799916.1		bta-miR-29a		NM_001098463.1
bta-let-7a-5p		XM_010799917.1		bta-miR-29a		NM_174167.2
bta-let-7a-5p		XR_803138.1		bta-miR-29a		NM_001099194.1
bta-let-7a-5p		XR_803140.1		bta-miR-29a		NM_001098938.1
bta-let-7a-5p		XM_010800017.1		bta-miR-29a		NM_001098957.1
bta-let-7a-5p		XM_005200243.2		bta-miR-29a		NM_001098955.1
bta-let-7a-5p		XM_010800018.1		bta-miR-29a		NM_001099086.1
bta-let-7a-5p		XM_608486.7		bta-miR-29a		NM_174046.3
bta-let-7a-5p		XM_010800019.1		bta-miR-29a		NM_177956.2
bta-let-7a-5p		XM_005200265.2		bta-miR-29a		NM_001100344.1
bta-let-7a-5p		XM_868773.5		bta-miR-29a		NM_001100319.1
bta-let-7a-5p		XM_001256509.4		bta-miR-29a		NM_001099053.1
bta-let-7a-5p		XM_002706709.3		bta-miR-29a		NM_001101079.1
bta-let-7a-5p		XR_232790.2		bta-miR-29a		NM_001101094.1
bta-let-7a-5p		XM_010800095.1		bta-miR-29a		NM_001101114.1
bta-let-7a-5p		XM_005200289.2		bta-miR-29a		NM_001101226.1
bta-let-7a-5p		XM_010799702.1		bta-miR-29a		NM_001101241.1
bta-let-7a-5p		XR_803337.1		bta-miR-29a		NM_001101280.1
bta-let-7a-5p		XR_803367.1		bta-miR-29a		NM_001101286.1
bta-let-7a-5p		XR_803381.1		bta-miR-29a		NM_001101931.1
bta-let-7a-5p		XR_803692.1		bta-miR-29a		NM_001101937.1
bta-let-7a-5p		XM_005193270.2		bta-miR-29a		NM_001101983.1
bta-let-7a-5p		XM_010800258.1		bta-miR-29a		NM_001102001.1
bta-let-7a-5p		XM_010800276.1		bta-miR-29a		NM_001102032.1
bta-let-7a-5p		XM_010800291.1		bta-miR-29a		NM_001102136.1
bta-let-7a-5p		XM_010800297.1		bta-miR-29a		NM_001102179.1
bta-let-7a-5p		XM_001255545.3		bta-miR-29a		NM_001102210.1
bta-let-7a-5p		XM_010800299.1		bta-miR-29a		NM_001102235.1
bta-let-7a-5p		XR_806848.1		bta-miR-29a		NM_001102269.1
bta-let-7a-5p		XR_806849.1		bta-miR-29a		NM_001102299.1
bta-let-7a-5p		XM_010805673.1		bta-miR-29a		NM_001102487.1
bta-let-7a-5p		XM_003584872.3		bta-miR-29a		NM_001103094.1
bta-let-7a-5p		XM_005193352.2		bta-miR-29a		NM_001103238.1
bta-let-7a-5p		XM_003584887.3		bta-miR-29a		NM_001103335.1
bta-let-7a-5p		XM_005193353.2		bta-miR-29a		NM_001105405.1
bta-let-7a-5p		XM_005193355.2		bta-miR-29a		NM_001105419.1
bta-let-7a-5p		XR_807418.1		bta-miR-29a		NM_001105437.1
bta-let-7a-5p		XM_010806231.1		bta-miR-29a		NM_001105342.1
bta-let-7a-5p		XR_807498.1		bta-miR-29a		NM_001105630.1
bta-let-7a-5p		XM_003584933.3		bta-miR-29a		NM_001109965.1
bta-let-7a-5p		XM_010806534.1		bta-miR-29a		NM_001110004.1
bta-let-7a-5p		XM_010806588.1		bta-miR-29a		NM_173917.2
bta-let-7a-5p		XM_010806672.1		bta-miR-29a		NM_001075937.2
bta-let-7a-5p		XM_010806676.1		bta-miR-29a		NM_001001135.2
bta-let-7a-5p		XM_003584970.3		bta-miR-29a		NM_001113224.1
bta-let-7a-5p		XM_003585012.2		bta-miR-29a		NM_001045938.2
bta-let-7a-5p		XM_010807496.1		bta-miR-29a		NM_001113531.1
bta-let-7a-5p		XM_003585043.3		bta-miR-29a		NM_001076477.2
bta-let-7a-5p		XM_003585059.3		bta-miR-29a		NM_001101264.1
bta-let-7a-5p		XM_005193468.2		bta-miR-29a		NM_001143865.1
bta-let-7a-5p		XM_003585060.3		bta-miR-29a		NM_001144083.1
bta-let-7a-5p		XM_010807859.1		bta-miR-29a		NM_001163653.1
bta-let-7a-5p		XM_005193469.2		bta-miR-29a		NM_001164494.1
bta-let-7a-5p		XM_010807954.1		bta-miR-29a		NM_001166511.1
bta-let-7a-5p		XR_808435.1		bta-miR-29a		NM_001166519.1
bta-let-7a-5p		XR_808436.1		bta-miR-29a		NM_001166568.1
bta-let-7a-5p		XM_010808117.1		bta-miR-29a		NM_001075642.2
bta-let-7a-5p		XM_005193492.2		bta-miR-29a		NM_001101185.1
bta-let-7a-5p		XR_808672.1		bta-miR-29a		NM_174026.1
bta-let-7a-5p		XM_010808470.1		bta-miR-29a		NM_173983.1
bta-let-7a-5p		XM_010808472.1		bta-miR-29a		NM_001079610.2
bta-let-7a-5p		XM_010808474.1		bta-miR-29a		NM_001076153.2
bta-let-7a-5p		XR_808783.1		bta-miR-29a		NM_001143857.2
bta-let-7a-5p		XM_010808476.1		bta-miR-29a		XM_002687427.1
bta-let-7a-5p		XM_010808477.1		bta-miR-29a		NM_001193199.1
bta-let-7a-5p		XM_005193512.2		bta-miR-29a		NM_001192945.1
bta-let-7a-5p		XR_809072.1		bta-miR-29a		NM_001192693.1
bta-let-7a-5p		XM_010800957.1		bta-miR-29a		NM_001192697.1
bta-let-7a-5p		XM_010800958.1		bta-miR-29a		NM_001192954.1
bta-let-7a-5p		XM_005201174.2		bta-miR-29a		NM_001191419.1
bta-let-7a-5p		XM_010800959.1		bta-miR-29a		NM_001191430.1
bta-let-7a-5p		XM_010800960.1		bta-miR-29a		NM_001191189.1
bta-let-7a-5p		XM_010800971.1		bta-miR-29a		NM_001193239.1
bta-let-7a-5p		XM_010800972.1		bta-miR-29a		NM_001192737.1
bta-let-7a-5p		XM_010800973.1		bta-miR-29a		NM_001192227.1
bta-let-7a-5p		XM_010800974.1		bta-miR-29a		NM_001192493.1
bta-let-7a-5p		XM_010800975.1		bta-miR-29a		NM_001192536.1
bta-let-7a-5p		XM_010800976.1		bta-miR-29a		NM_001193053.1
bta-let-7a-5p		XM_010800977.1		bta-miR-29a		NM_001192797.1
bta-let-7a-5p		XM_010800978.1		bta-miR-29a		NM_001191285.1
bta-let-7a-5p		XM_010800983.1		bta-miR-29a		NM_001191544.1
bta-let-7a-5p		XM_010800984.1		bta-miR-29a		NM_001192331.1
bta-let-7a-5p		XM_002684668.4		bta-miR-29a		NM_001192078.1
bta-let-7a-5p		XM_010800985.1		bta-miR-29a		NM_001193115.1
bta-let-7a-5p		XM_005201190.2		bta-miR-29a		NM_001192363.1
bta-let-7a-5p		XM_003585628.3		bta-miR-29a		NM_001192112.1
bta-let-7a-5p		XM_010801077.1		bta-miR-29a		NM_001193143.1
bta-let-7a-5p		XM_010801078.1		bta-miR-29a		NM_001192125.1
bta-let-7a-5p		XM_010801079.1		bta-miR-29a		NM_001192638.1
bta-let-7a-5p		XM_005201272.2		bta-miR-29a		NM_001191365.1
bta-let-7a-5p		XM_005201273.2		bta-miR-29a		NM_001193160.1
bta-let-7a-5p		XM_005201276.2		bta-miR-29a		NM_001192406.1
bta-let-7a-5p		XM_005201279.2		bta-miR-29a		NM_174768.2
bta-let-7a-5p		XM_005201293.2		bta-miR-29a		NM_181003.2
bta-let-7a-5p		XM_005201295.2		bta-miR-29a		NM_174836.2
bta-let-7a-5p		XM_010801089.1		bta-miR-29a		NM_176659.2
bta-let-7a-5p		XM_005201294.2		bta-miR-29a		NM_174632.2
bta-let-7a-5p		XM_010801090.1		bta-miR-29a		NM_174602.2
bta-let-7a-5p		XM_010801091.1		bta-miR-29a		NM_174599.2
bta-let-7a-5p		XM_005201298.2		bta-miR-29a		NM_181035.2
bta-let-7a-5p		XM_010801092.1		bta-miR-29a		NM_174479.2
bta-let-7a-5p		XM_005201299.2		bta-miR-29a		NM_174404.2
bta-let-7a-5p		XM_005201300.2		bta-miR-29a		NM_174134.2
bta-let-7a-5p		XM_005201301.2		bta-miR-29a		NM_174063.2
bta-let-7a-5p		XM_005201358.2		bta-miR-29a		NM_173951.2
bta-let-7a-5p		XM_002684775.3		bta-miR-29a		NM_173908.2
bta-let-7a-5p		XR_804227.1		bta-miR-29a		NM_001204119.1
bta-let-7a-5p		XM_005201414.2		bta-miR-29a		NM_001204449.1
bta-let-7a-5p		XM_005201415.2		bta-miR-29a		NM_001205277.1
bta-let-7a-5p		XR_804242.1		bta-miR-29a		NM_001191424.1
bta-let-7a-5p		XM_010801210.1		bta-miR-29a		NM_001192412.1
bta-let-7a-5p		XM_010801222.1		bta-miR-29a		NM_001205803.1
bta-let-7a-5p		XM_010801223.1		bta-miR-29a		NM_001206090.1
bta-let-7a-5p		XM_005201490.2		bta-miR-29a		NM_001206125.1
bta-let-7a-5p		XM_005201491.2		bta-miR-29a		NM_001046247.2
bta-let-7a-5p		XM_005201492.2		bta-miR-29a		NM_001205625.1
bta-let-7a-5p		XM_005201585.2		bta-miR-29a		NM_001206139.1
bta-let-7a-5p		XM_005201586.2		bta-miR-29a		NM_001205641.1
bta-let-7a-5p		XM_005201587.2		bta-miR-29a		NM_001205901.1
bta-let-7a-5p		XM_010801294.1		bta-miR-29a		NM_001191383.1
bta-let-7a-5p		XM_010801296.1		bta-miR-29a		NM_001205915.1
bta-let-7a-5p		XM_002684898.4		bta-miR-29a		NM_001205678.1
bta-let-7a-5p		XM_005201634.2		bta-miR-29a		NM_001205680.1
bta-let-7a-5p		XM_010801334.1		bta-miR-29a		NM_001205431.1
bta-let-7a-5p		XM_010801369.1		bta-miR-29a		NM_001205434.1
bta-let-7a-5p		XM_005201673.2		bta-miR-29a		NM_001205948.1
bta-let-7a-5p		XM_005201674.2		bta-miR-29a		NM_001205960.1
bta-let-7a-5p		XM_010801370.1		bta-miR-29a		NM_001205708.1
bta-let-7a-5p		XM_005201675.2		bta-miR-29a		NM_001206247.1
bta-let-7a-5p		XM_010801371.1		bta-miR-29a		NM_001205492.1
bta-let-7a-5p		XM_005201676.2		bta-miR-29a		NM_001205750.1
bta-let-7a-5p		XM_010801372.1		bta-miR-29a		NM_001205500.1
bta-let-7a-5p		XM_010801373.1		bta-miR-29a		NM_001206268.1
bta-let-7a-5p		XM_010801374.1		bta-miR-29a		NM_001206014.1
bta-let-7a-5p		XM_010801375.1		bta-miR-29a		NM_001206042.1
bta-let-7a-5p		XM_010801377.1		bta-miR-29a		NM_001206348.1
bta-let-7a-5p		XM_005201684.2		bta-miR-29a		NM_001191381.1
bta-let-7a-5p		XM_010801378.1		bta-miR-29a		NM_001193129.1
bta-let-7a-5p		XR_804443.1		bta-miR-29a		NM_001206415.1
bta-let-7a-5p		XR_233391.2		bta-miR-29a		NM_001206475.1
bta-let-7a-5p		XM_010801534.1		bta-miR-29a		NM_001191201.2
bta-let-7a-5p		XM_002685057.4		bta-miR-29a		NM_001191507.1
bta-let-7a-5p		XM_010801570.1		bta-miR-29a		NM_001206622.1
bta-let-7a-5p		XM_010801571.1		bta-miR-29a		NM_001206750.1
bta-let-7a-5p		XM_002685043.3		bta-miR-29a		NM_001206803.1
bta-let-7a-5p		XM_005201927.2		bta-miR-29a		NM_001206900.1
bta-let-7a-5p		XM_002685071.3		bta-miR-29a		NM_001242341.1
bta-let-7a-5p		XM_010801587.1		bta-miR-29a		NM_001242342.1
bta-let-7a-5p		XM_010801590.1		bta-miR-29a		NM_001243284.1
bta-let-7a-5p		XM_010801591.1		bta-miR-29a		NM_001243311.1
bta-let-7a-5p		XR_804539.1		bta-miR-29a		NM_001185116.2
bta-let-7a-5p		XM_010801593.1		bta-miR-29a		NM_001076321.3
bta-let-7a-5p		XM_005201911.2		bta-miR-29a		NM_001244125.1
bta-let-7a-5p		XM_002685069.3		bta-miR-29a		NM_173996.3
bta-let-7a-5p		XM_010801598.1		bta-miR-29a		NM_001045936.2
bta-let-7a-5p		XM_010801661.1		bta-miR-29a		NM_001045940.2
bta-let-7a-5p		XM_010801663.1		bta-miR-29a		NM_001244214.1
bta-let-7a-5p		XM_010801664.1		bta-miR-29a		NM_001046196.2
bta-let-7a-5p		XM_005202053.2		bta-miR-29a		NM_001035027.2
bta-let-7a-5p		XM_010801698.1		bta-miR-29a		NM_001245998.1
bta-let-7a-5p		XM_010801699.1		bta-miR-29a		XM_001788933.2
bta-let-7a-5p		XM_010801700.1		bta-miR-29a		XM_002690676.2
bta-let-7a-5p		XM_010801701.1		bta-miR-29a		NM_001206588.2
bta-let-7a-5p		XM_010801702.1		bta-miR-29a		NM_001104976.2
bta-let-7a-5p		XM_005202123.2		bta-miR-29a		NM_173984.3
bta-let-7a-5p		XM_002685151.3		bta-miR-29a		NM_001098156.2
bta-let-7a-5p		XR_804602.1		bta-miR-29a		NM_001077081.2
bta-let-7a-5p		XM_003585711.3		bta-miR-29a		NM_001046426.2
bta-let-7a-5p		XM_010801744.1		bta-miR-29a		NM_001101187.2
bta-let-7a-5p		XM_010801745.1		bta-miR-29a		NM_001099085.2
bta-let-7a-5p		XM_010801746.1		bta-miR-29a		NM_001110083.2
bta-let-7a-5p		XR_804611.1		bta-miR-29a		NM_001038157.2
bta-let-7a-5p		XM_005202131.2		bta-miR-29a		NM_001101882.2
bta-let-7a-5p		XM_005202207.2		bta-miR-29a		NM_001075477.2
bta-let-7a-5p		XM_005202209.2		bta-miR-29a		NM_001102216.2
bta-let-7a-5p		XM_005202239.2		bta-miR-29a		NM_001038673.2
bta-let-7a-5p		XM_010801862.1		bta-miR-29a		NM_001083769.2
bta-let-7a-5p		XM_005202327.2		bta-miR-29a		NM_001034750.2
bta-let-7a-5p		XM_005202328.2		bta-miR-29a		NM_001075756.2
bta-let-7a-5p		XR_804780.1		bta-miR-29a		NM_001099072.2
bta-let-7a-5p		XR_804781.1		bta-miR-29a		NM_001099080.2
bta-let-7a-5p		XR_233546.2		bta-miR-29a		NM_001101914.2
bta-let-7a-5p		XM_005202425.2		bta-miR-29a		NM_001075677.2
bta-let-7a-5p		XM_010801967.1		bta-miR-29a		NM_001075136.2
bta-let-7a-5p		XR_233548.2		bta-miR-29a		NM_001077047.2
bta-let-7a-5p		XM_010802044.1		bta-miR-29a		NM_001075448.2
bta-let-7a-5p		XM_010802045.1		bta-miR-29a		NM_001015588.3
bta-let-7a-5p		XM_010802046.1		bta-miR-29a		NM_001035317.2
bta-let-7a-5p		XM_003585744.3		bta-miR-29a		NM_001101872.2
bta-let-7a-5p		XM_010802048.1		bta-miR-29a		NM_001102496.2
bta-let-7a-5p		XM_010802049.1		bta-miR-29a		NM_001046557.2
bta-let-7a-5p		XR_804860.1		bta-miR-29a		NM_001040474.2
bta-let-7a-5p		XM_010802087.1		bta-miR-29a		NM_001076360.2
bta-let-7a-5p		XM_002685398.3		bta-miR-29a		NM_001034039.2
bta-let-7a-5p		XM_010802116.1		bta-miR-29a		NM_001034417.2
bta-let-7a-5p		XM_005202551.2		bta-miR-29a		NM_001034698.2
bta-let-7a-5p		XM_010802121.1		bta-miR-29a		NM_001076991.2
bta-let-7a-5p		XM_005202553.2		bta-miR-29a		NM_001035429.2
bta-let-7a-5p		XM_005202554.2		bta-miR-29a		NM_001105500.2
bta-let-7a-5p		XM_010802122.1		bta-miR-29a		NM_174395.3
bta-let-7a-5p		XR_804947.1		bta-miR-29a		NM_174440.4
bta-let-7a-5p		XR_804951.1		bta-miR-29a		NM_001101104.2
bta-let-7a-5p		XM_010802168.1		bta-miR-29a		NM_001099724.2
bta-let-7a-5p		XR_804964.1		bta-miR-29a		NM_001075824.2
bta-let-7a-5p		XR_233656.2		bta-miR-29a		NM_001102228.2
bta-let-7a-5p		XR_805016.1		bta-miR-29a		NM_001097569.2
bta-let-7a-5p		XM_005202805.2		bta-miR-29a		NM_001034378.2
bta-let-7a-5p		XM_005202804.2		bta-miR-29a		NM_001082422.2
bta-let-7a-5p		XM_005202806.2		bta-miR-29a		NM_174110.1
bta-let-7a-5p		XM_010802364.1		bta-miR-29a		NM_001192820.2
bta-let-7a-5p		XM_005202865.2		bta-miR-29a		NM_001276370.1
bta-let-7a-5p		XM_005202864.2		bta-miR-29a		NM_174343.3
bta-let-7a-5p		XM_010802365.1		bta-miR-29a		NM_001001134.1
bta-let-7a-5p		XM_005202866.2		bta-miR-29a		NM_001001158.1
bta-let-7a-5p		XM_010802366.1		bta-miR-29a		NM_001278561.1
bta-let-7a-5p		XM_010802367.1		bta-miR-29a		NM_001278571.1
bta-let-7a-5p		XM_010802368.1		bta-miR-29a		NM_001206607.3
bta-let-7a-5p		XM_010802369.1		bta-miR-29a		XM_608753.4
bta-let-7a-5p		XM_005202869.2		bta-miR-29a		XM_001255031.4
bta-let-7a-5p		XM_005202968.2		bta-miR-29a		XM_005201678.1
bta-let-7a-5p		XM_005202969.2		bta-miR-29a		XM_005202082.1
bta-let-7a-5p		XM_010802510.1		bta-miR-29a		XM_005202083.1
bta-let-7a-5p		XM_010802511.1		bta-miR-29a		XM_002685897.2
bta-let-7a-5p		XM_010802526.1		bta-miR-29a		XM_002688141.2
bta-let-7a-5p		XM_010802530.1		bta-miR-29a		XM_005208505.1
bta-let-7a-5p		XM_010802547.1		bta-miR-29a		XM_005210264.1
bta-let-7a-5p		XM_005203142.2		bta-miR-29a		XM_005210290.1
bta-let-7a-5p		XM_010802548.1		bta-miR-29a		XM_005211267.1
bta-let-7a-5p		XM_005203140.2		bta-miR-29a		XM_005211986.1
bta-let-7a-5p		XM_010802550.1		bta-miR-29a		XM_005212980.1
bta-let-7a-5p		XM_005203143.2		bta-miR-29a		XM_005214558.1
bta-let-7a-5p		XM_010802551.1		bta-miR-29a		XM_005214642.1
bta-let-7a-5p		XM_010802552.1		bta-miR-29a		XM_005216007.1
bta-let-7a-5p		XM_005203141.2		bta-miR-29a		XM_005217061.1
bta-let-7a-5p		XM_010802553.1		bta-miR-29a		XM_005218043.1
bta-let-7a-5p		XM_005203151.2		bta-miR-29a		XM_005218578.1
bta-let-7a-5p		XM_005203150.2		bta-miR-29a		XM_005219349.1
bta-let-7a-5p		XM_010802557.1		bta-miR-29a		XM_005220571.1
bta-let-7a-5p		XM_005203152.2		bta-miR-29a		XM_005223309.1
bta-let-7a-5p		XM_005203153.2		bta-miR-29a		XM_005228212.1
bta-let-7a-5p		XM_010802558.1		bta-miR-29a		NR_031201.2
bta-let-7a-5p		XM_005203155.2		bta-miR-29a		NM_178317.3
bta-let-7a-5p		XM_010802559.1		bta-miR-29a		NM_001011673.1
bta-let-7a-5p		XM_005203221.2		bta-miR-29a		NM_001012669.1
bta-let-7a-5p		XM_010802585.1		bta-miR-29a		XM_594083.1
bta-let-7a-5p		XM_010802586.1		bta-miR-29a		NM_001015555.1
bta-let-7a-5p		XM_010802587.1		bta-miR-29a		NM_001024548.1
bta-let-7a-5p		XM_010802588.1		bta-miR-29a		NM_001030300.1
bta-let-7a-5p		XM_005203237.2		bta-miR-29a		NM_001113221.2
bta-let-7a-5p		XM_010802602.1		bta-miR-29a		NM_001031751.1
bta-let-7a-5p		XR_805167.1		bta-miR-29a		XM_001253267.3
bta-let-7a-5p		XM_002685706.4		bta-miR-29a		XR_819829.1
bta-let-7a-5p		XR_805195.1		bta-miR-29a		XM_010824592.1
bta-let-7a-5p		XM_005203391.2		bta-miR-29a		XM_005196060.2
bta-let-7a-5p		XM_005203393.2		bta-miR-29a		XM_005196061.2
bta-let-7a-5p		XM_005203395.2		bta-miR-29a		XR_819656.1
bta-let-7a-5p		XM_005203396.2		bta-miR-29a		XM_010824454.1
bta-let-7a-5p		XM_005203397.2		bta-miR-29a		XM_010824455.1
bta-let-7a-5p		XM_010802735.1		bta-miR-29a		XM_010824456.1
bta-let-7a-5p		XM_005203497.2		bta-miR-29a		XM_010824457.1
bta-let-7a-5p		XM_005203499.2		bta-miR-29a		XM_010824458.1
bta-let-7a-5p		XM_005203500.2		bta-miR-29a		XR_822732.1
bta-let-7a-5p		XR_805272.1		bta-miR-29a		XR_822192.1
bta-let-7a-5p		XM_002685875.3		bta-miR-29a		XR_230255.2
bta-let-7a-5p		XM_010802812.1		bta-miR-29a		XM_010826420.1
bta-let-7a-5p		XM_002685903.3		bta-miR-29a		XM_010826426.1
bta-let-7a-5p		XM_010802823.1		bta-miR-29a		XR_822292.1
bta-let-7a-5p		XM_005203601.2		bta-miR-29a		XM_010826461.1
bta-let-7a-5p		XM_005203606.2		bta-miR-29a		XM_010826467.1
bta-let-7a-5p		XM_010802871.1		bta-miR-29a		XM_010826468.1
bta-let-7a-5p		XR_805316.1		bta-miR-29a		XM_010826469.1
bta-let-7a-5p		XM_005203647.2		bta-miR-29a		XM_010826470.1
bta-let-7a-5p		XM_005203648.2		bta-miR-29a		XM_010826471.1
bta-let-7a-5p		XM_005203683.2		bta-miR-29a		XM_010826472.1
bta-let-7a-5p		XM_005203681.2		bta-miR-29a		XM_010826473.1
bta-let-7a-5p		XM_005203684.2		bta-miR-29a		XM_010826474.1
bta-let-7a-5p		XM_005203679.2		bta-miR-29a		XM_010826475.1
bta-let-7a-5p		XM_010802894.1		bta-miR-29a		XM_010826476.1
bta-let-7a-5p		XM_005203782.2		bta-miR-29a		XM_010826477.1
bta-let-7a-5p		XM_005203781.2		bta-miR-29a		XM_010826478.1
bta-let-7a-5p		XM_010802948.1		bta-miR-29a		XM_010826479.1
bta-let-7a-5p		XR_805338.1		bta-miR-29a		XM_010826480.1
bta-let-7a-5p		XM_010802973.1		bta-miR-29a		XM_010826481.1
bta-let-7a-5p		XM_005203829.2		bta-miR-29a		XM_010826482.1
bta-let-7a-5p		XM_010802995.1		bta-miR-29a		XM_010826483.1
bta-let-7a-5p		XM_010803016.1		bta-miR-29a		XM_010826484.1
bta-let-7a-5p		XM_010803044.1		bta-miR-29a		XM_010826485.1
bta-let-7a-5p		XM_010803072.1		bta-miR-29a		XM_010826486.1
bta-let-7a-5p		XM_010803073.1		bta-miR-29a		XM_010826487.1
bta-let-7a-5p		XM_010803098.1		bta-miR-29a		XM_010826488.1
bta-let-7a-5p		XM_010803107.1		bta-miR-29a		XR_822434.1
bta-let-7a-5p		XM_010803108.1		bta-miR-29a		XM_010826557.1
bta-let-7a-5p		XM_010803152.1		bta-miR-29a		XM_010799256.1
bta-let-7a-5p		XM_005204122.2		bta-miR-29a		XR_230585.2
bta-let-7a-5p		XR_805447.1		bta-miR-29a		XM_005197798.2
bta-let-7a-5p		XM_010803203.1		bta-miR-29a		XM_010826906.1
bta-let-7a-5p		XM_010803207.1		bta-miR-29a		XM_010799296.1
bta-let-7a-5p		XR_805473.1		bta-miR-29a		XM_005197878.2
bta-let-7a-5p		XR_233955.2		bta-miR-29a		XM_002703981.4
bta-let-7a-5p		XR_805474.1		bta-miR-29a		XM_595150.6
bta-let-7a-5p		XR_805475.1		bta-miR-29a		XM_010827107.1
bta-let-7a-5p		XM_010803413.1		bta-miR-29a		XM_010827167.1
bta-let-7a-5p		XM_010803468.1		bta-miR-29a		XR_823126.1
bta-let-7a-5p		XM_002707809.4		bta-miR-29a		XM_010825233.1
bta-let-7a-5p		XM_005204538.2		bta-miR-29a		XM_010827206.1
bta-let-7a-5p		XM_005204539.2		bta-miR-29a		XR_823261.1
bta-let-7a-5p		XM_010803501.1		bta-miR-29a		XM_010827297.1
bta-let-7a-5p		XM_010803502.1		bta-miR-29a		XR_823303.1
bta-let-7a-5p		XM_010803514.1		bta-miR-29a		XM_868976.6
bta-let-7a-5p		XM_005204565.2		bta-miR-29a		XR_810315.1
bta-let-7a-5p		XM_010803515.1		bta-miR-29a		XM_005198142.2
bta-let-7a-5p		XM_005204566.2		bta-miR-29a		XM_005198143.2
bta-let-7a-5p		XM_005204567.2		bta-miR-29a		XR_823511.1
bta-let-7a-5p		XM_005204617.2		bta-miR-29a		XM_010827559.1
bta-let-7a-5p		XM_010803664.1		bta-miR-29a		XR_823657.1
bta-let-7a-5p		XM_010803665.1		bta-miR-29a		XR_823658.1
bta-let-7a-5p		XM_010803666.1		bta-miR-29a		XR_823689.1
bta-let-7a-5p		XM_010803667.1		bta-miR-29a		XM_582220.7
bta-let-7a-5p		XM_010803668.1		bta-miR-29a		XR_813363.1
bta-let-7a-5p		XM_005204817.2		bta-miR-29a		XR_813364.1
bta-let-7a-5p		XM_005204865.2		bta-miR-29a		XR_813366.1
bta-let-7a-5p		XM_005204866.2		bta-miR-29a		XR_813371.1
bta-let-7a-5p		XM_010803717.1		bta-miR-29a		XM_010827789.1
bta-let-7a-5p		XM_010803763.1		bta-miR-29a		XM_005200884.2
bta-let-7a-5p		XM_010803768.1		bta-miR-29a		XM_010800640.1
bta-let-7a-5p		XM_010803776.1		bta-miR-29a		XM_005200885.2
bta-let-7a-5p		XM_010803825.1		bta-miR-29a		XM_010800641.1
bta-let-7a-5p		XM_010803826.1		bta-miR-29a		XM_005200886.2
bta-let-7a-5p		XM_010803827.1		bta-miR-29a		XM_010827794.1
bta-let-7a-5p		XR_805911.1		bta-miR-29a		XM_005198351.2
bta-let-7a-5p		XR_805912.1		bta-miR-29a		XM_005198353.2
bta-let-7a-5p		XM_002686648.3		bta-miR-29a		XM_010827795.1
bta-let-7a-5p		XM_010803978.1		bta-miR-29a		XM_010827796.1
bta-let-7a-5p		XR_805981.1		bta-miR-29a		XM_010827797.1
bta-let-7a-5p		XR_805985.1		bta-miR-29a		XM_001256397.5
bta-let-7a-5p		XR_805989.1		bta-miR-29a		XR_231300.2
bta-let-7a-5p		XR_805990.1		bta-miR-29a		XM_010828064.1
bta-let-7a-5p		XR_806003.1		bta-miR-29a		XM_597076.8
bta-let-7a-5p		XM_005205234.2		bta-miR-29a		XM_010797923.1
bta-let-7a-5p		XM_002686706.3		bta-miR-29a		XR_800950.1
bta-let-7a-5p		XM_010804080.1		bta-miR-29a		XM_591154.6
bta-let-7a-5p		XM_010804081.1		bta-miR-29a		XM_010798035.1
bta-let-7a-5p		XM_010804149.1		bta-miR-29a		XM_005198848.2
bta-let-7a-5p		XM_010804172.1		bta-miR-29a		XM_010798194.1
bta-let-7a-5p		XM_010804174.1		bta-miR-29a		XR_801215.1
bta-let-7a-5p		XM_005205352.2		bta-miR-29a		XR_231610.2
bta-let-7a-5p		XM_010804175.1		bta-miR-29a		XR_801216.1
bta-let-7a-5p		XM_010804176.1		bta-miR-29a		XR_801217.1
bta-let-7a-5p		XM_005205394.2		bta-miR-29a		XM_592787.5
bta-let-7a-5p		XM_005205396.2		bta-miR-29a		XM_010798226.1
bta-let-7a-5p		XR_806093.1		bta-miR-29a		XR_231692.2
bta-let-7a-5p		XM_005205449.2		bta-miR-29a		XR_801395.1
bta-let-7a-5p		XM_002686809.4		bta-miR-29a		XM_010800648.1
bta-let-7a-5p		XM_005205508.2		bta-miR-29a		XR_801409.1
bta-let-7a-5p		XM_005205509.2		bta-miR-29a		XM_612749.7
bta-let-7a-5p		XM_010804308.1		bta-miR-29a		XM_010798440.1
bta-let-7a-5p		XM_010804434.1		bta-miR-29a		XM_010798441.1
bta-let-7a-5p		XM_010804435.1		bta-miR-29a		XR_801486.1
bta-let-7a-5p		XM_010804436.1		bta-miR-29a		XR_801521.1
bta-let-7a-5p		XM_005205659.2		bta-miR-29a		XR_801525.1
bta-let-7a-5p		XM_002686896.3		bta-miR-29a		XM_001253651.3
bta-let-7a-5p		XM_005205661.2		bta-miR-29a		XM_010800567.1
bta-let-7a-5p		XM_010804470.1		bta-miR-29a		XM_005192372.2
bta-let-7a-5p		XR_806294.1		bta-miR-29a		XM_005192373.2
bta-let-7a-5p		XR_806295.1		bta-miR-29a		XM_010798081.1
bta-let-7a-5p		XR_806299.1		bta-miR-29a		XM_010798094.1
bta-let-7a-5p		XM_005205761.2		bta-miR-29a		XR_801143.1
bta-let-7a-5p		XM_010804522.1		bta-miR-29a		XR_801549.1
bta-let-7a-5p		XM_005205847.2		bta-miR-29a		XR_801596.1
bta-let-7a-5p		XM_005205850.2		bta-miR-29a		XR_801720.1
bta-let-7a-5p		XM_005205849.2		bta-miR-29a		XR_801721.1
bta-let-7a-5p		XM_005205870.2		bta-miR-29a		XR_801722.1
bta-let-7a-5p		XM_010804597.1		bta-miR-29a		XR_801723.1
bta-let-7a-5p		XM_010804598.1		bta-miR-29a		XR_801724.1
bta-let-7a-5p		XM_010804599.1		bta-miR-29a		XR_801725.1
bta-let-7a-5p		XR_806486.1		bta-miR-29a		XM_010798683.1
bta-let-7a-5p		XR_806487.1		bta-miR-29a		XM_005199210.2
bta-let-7a-5p		XR_806507.1		bta-miR-29a		XR_801798.1
bta-let-7a-5p		XM_005206044.2		bta-miR-29a		XM_005199242.2
bta-let-7a-5p		XM_010804765.1		bta-miR-29a		XM_005199243.2
bta-let-7a-5p		XM_005206045.2		bta-miR-29a		XM_010798729.1
bta-let-7a-5p		XM_005206113.2		bta-miR-29a		XM_868823.7
bta-let-7a-5p		XM_005206126.2		bta-miR-29a		XM_010799278.1
bta-let-7a-5p		XM_010804836.1		bta-miR-29a		XM_010798745.1
bta-let-7a-5p		XM_005206127.2		bta-miR-29a		XM_593294.8
bta-let-7a-5p		XM_010804837.1		bta-miR-29a		XM_010798825.1
bta-let-7a-5p		XM_005206128.2		bta-miR-29a		XM_010798824.1
bta-let-7a-5p		XM_002687205.4		bta-miR-29a		XR_802006.1
bta-let-7a-5p		XM_010804840.1		bta-miR-29a		XR_802007.1
bta-let-7a-5p		XM_005206156.2		bta-miR-29a		XR_817647.1
bta-let-7a-5p		XM_005206168.2		bta-miR-29a		XM_005192387.2
bta-let-7a-5p		XM_005206169.2		bta-miR-29a		XM_010798893.1
bta-let-7a-5p		XM_010804891.1		bta-miR-29a		XR_802079.1
bta-let-7a-5p		XM_005206210.2		bta-miR-29a		XR_802098.1
bta-let-7a-5p		XM_005206209.2		bta-miR-29a		XR_802099.1
bta-let-7a-5p		XM_010804901.1		bta-miR-29a		XR_802202.1
bta-let-7a-5p		XM_010804904.1		bta-miR-29a		XR_802203.1
bta-let-7a-5p		XM_005206212.2		bta-miR-29a		XM_010822698.1
bta-let-7a-5p		XM_005206213.2		bta-miR-29a		XR_802255.1
bta-let-7a-5p		XM_005206214.2		bta-miR-29a		XM_005193607.2
bta-let-7a-5p		XM_005206219.2		bta-miR-29a		XM_010823015.1
bta-let-7a-5p		XM_005206220.2		bta-miR-29a		XM_010823020.1
bta-let-7a-5p		XM_010804908.1		bta-miR-29a		XM_010811973.1
bta-let-7a-5p		XM_010804909.1		bta-miR-29a		XR_811454.1
bta-let-7a-5p		XM_010804979.1		bta-miR-29a		XM_010812406.1
bta-let-7a-5p		XM_005206312.2		bta-miR-29a		XM_010812409.1
bta-let-7a-5p		XM_005206311.2		bta-miR-29a		XM_005193689.2
bta-let-7a-5p		XM_005206389.2		bta-miR-29a		XM_005193690.2
bta-let-7a-5p		XM_010805041.1		bta-miR-29a		XM_005193691.2
bta-let-7a-5p		XM_010805042.1		bta-miR-29a		XM_005193692.2
bta-let-7a-5p		XR_234531.2		bta-miR-29a		XM_005193694.2
bta-let-7a-5p		XR_806644.1		bta-miR-29a		XM_005193696.2
bta-let-7a-5p		XM_005206430.2		bta-miR-29a		XM_601152.6
bta-let-7a-5p		XM_010805069.1		bta-miR-29a		XM_005193697.2
bta-let-7a-5p		XM_010805070.1		bta-miR-29a		XR_811469.1
bta-let-7a-5p		XM_010805072.1		bta-miR-29a		XR_818393.1
bta-let-7a-5p		XM_010805073.1		bta-miR-29a		XR_818394.1
bta-let-7a-5p		XM_005206432.2		bta-miR-29a		XM_003582738.3
bta-let-7a-5p		XM_005206433.2		bta-miR-29a		XM_010813330.1
bta-let-7a-5p		XM_010805074.1		bta-miR-29a		XM_010813334.1
bta-let-7a-5p		XM_005206455.2		bta-miR-29a		XM_005193764.2
bta-let-7a-5p		XM_005206458.2		bta-miR-29a		XM_584939.7
bta-let-7a-5p		XM_005206457.2		bta-miR-29a		XM_005193767.2
bta-let-7a-5p		XM_005206456.2		bta-miR-29a		XR_812056.1
bta-let-7a-5p		XR_806676.1		bta-miR-29a		XM_010814063.1
bta-let-7a-5p		XR_806677.1		bta-miR-29a		XM_005193802.2
bta-let-7a-5p		XM_005206490.2		bta-miR-29a		XM_005193803.2
bta-let-7a-5p		XM_005206492.2		bta-miR-29a		XM_010814082.1
bta-let-7a-5p		XM_005206493.2		bta-miR-29a		XM_010814085.1
bta-let-7a-5p		XM_005206495.2		bta-miR-29a		XM_005193804.2
bta-let-7a-5p		XM_005206497.2		bta-miR-29a		XM_005193805.2
bta-let-7a-5p		XM_005206499.2		bta-miR-29a		XM_010814093.1
bta-let-7a-5p		XM_005206500.2		bta-miR-29a		XM_591971.7
bta-let-7a-5p		XM_003586078.3		bta-miR-29a		XM_005193867.2
bta-let-7a-5p		XM_005206728.2		bta-miR-29a		XM_010814934.1
bta-let-7a-5p		XM_005206729.2		bta-miR-29a		XM_005193870.2
bta-let-7a-5p		XR_806767.1		bta-miR-29a		XM_010814940.1
bta-let-7a-5p		XR_806768.1		bta-miR-29a		XM_010814955.1
bta-let-7a-5p		XR_806769.1		bta-miR-29a		XM_010814956.1
bta-let-7a-5p		XM_002687595.3		bta-miR-29a		XM_010814960.1
bta-let-7a-5p		XM_010805306.1		bta-miR-29a		XM_010814964.1
bta-let-7a-5p		XM_010805307.1		bta-miR-29a		XR_812833.1
bta-let-7a-5p		XM_005206798.2		bta-miR-29a		XM_010816123.1
bta-let-7a-5p		XM_005206797.2		bta-miR-29a		XM_010816777.1
bta-let-7a-5p		XM_010805316.1		bta-miR-29a		XM_010817023.1
bta-let-7a-5p		XM_005206819.2		bta-miR-29a		XM_003582813.3
bta-let-7a-5p		XM_010805334.1		bta-miR-29a		XM_001252650.5
bta-let-7a-5p		XM_010805335.1		bta-miR-29a		XR_814747.1
bta-let-7a-5p		XM_005206823.2		bta-miR-29a		XM_594888.6
bta-let-7a-5p		XR_806857.1		bta-miR-29a		XM_010818846.1
bta-let-7a-5p		XM_010805398.1		bta-miR-29a		XM_010818852.1
bta-let-7a-5p		XM_010805399.1		bta-miR-29a		XM_010818856.1
bta-let-7a-5p		XM_005206952.2		bta-miR-29a		XM_010818863.1
bta-let-7a-5p		XM_005206951.2		bta-miR-29a		XM_010818868.1
bta-let-7a-5p		XM_010805411.1		bta-miR-29a		XM_010820506.1
bta-let-7a-5p		XM_010805413.1		bta-miR-29a		XM_010820511.1
bta-let-7a-5p		XM_010805414.1		bta-miR-29a		XM_010820515.1
bta-let-7a-5p		XM_010805415.1		bta-miR-29a		XM_010820518.1
bta-let-7a-5p		XM_010805416.1		bta-miR-29a		XM_010820519.1
bta-let-7a-5p		XM_010805417.1		bta-miR-29a		XM_010820520.1
bta-let-7a-5p		XM_010805418.1		bta-miR-29a		XM_003582857.3
bta-let-7a-5p		XM_010805419.1		bta-miR-29a		XM_010820522.1
bta-let-7a-5p		XM_010805420.1		bta-miR-29a		XM_005194131.2
bta-let-7a-5p		XM_005206988.2		bta-miR-29a		XM_005194132.2
bta-let-7a-5p		XM_005206987.2		bta-miR-29a		XM_010820529.1
bta-let-7a-5p		XM_005207056.2		bta-miR-29a		XM_005194133.2
bta-let-7a-5p		XM_002687847.3		bta-miR-29a		XR_816335.1
bta-let-7a-5p		XM_003586141.3		bta-miR-29a		XR_817241.1
bta-let-7a-5p		XR_234724.2		bta-miR-29a		XM_005194268.2
bta-let-7a-5p		XM_010805630.1		bta-miR-29a		XM_010822364.1
bta-let-7a-5p		XM_010805649.1		bta-miR-29a		XR_817496.1
bta-let-7a-5p		XM_005207248.2		bta-miR-29a		XR_817497.1
bta-let-7a-5p		XM_010805650.1		bta-miR-29a		XR_817524.1
bta-let-7a-5p		XM_010805651.1		bta-miR-29a		XR_817531.1
bta-let-7a-5p		XM_005207280.2		bta-miR-29a		XR_817532.1
bta-let-7a-5p		XM_005207281.2		bta-miR-29a		XR_817533.1
bta-let-7a-5p		XM_010805674.1		bta-miR-29a		XR_817534.1
bta-let-7a-5p		XM_005207292.2		bta-miR-29a		XR_817535.1
bta-let-7a-5p		XM_010805675.1		bta-miR-29a		XR_817536.1
bta-let-7a-5p		XM_005207293.2		bta-miR-29a		XR_817537.1
bta-let-7a-5p		XM_005207294.2		bta-miR-29a		XR_817605.1
bta-let-7a-5p		XM_005207295.2		bta-miR-29a		XM_010822581.1
bta-let-7a-5p		XM_010805676.1		bta-miR-29a		XR_819249.1
bta-let-7a-5p		XM_010805677.1		bta-miR-29a		XR_817700.1
bta-let-7a-5p		XM_010805678.1		bta-miR-29a		XR_817701.1
bta-let-7a-5p		XM_010805679.1		bta-miR-29a		XM_005192543.2
bta-let-7a-5p		XM_010805680.1		bta-miR-29a		XM_001789297.5
bta-let-7a-5p		XM_010805681.1		bta-miR-29a		XM_003583018.3
bta-let-7a-5p		XM_010805682.1		bta-miR-29a		XM_003583056.3
bta-let-7a-5p		XM_005207354.2		bta-miR-29a		XR_818207.1
bta-let-7a-5p		XM_002687931.4		bta-miR-29a		XR_818044.1
bta-let-7a-5p		XM_005207445.2		bta-miR-29a		XR_803850.1
bta-let-7a-5p		XM_010805772.1		bta-miR-29a		XR_803860.1
bta-let-7a-5p		XM_010805787.1		bta-miR-29a		XM_010822814.1
bta-let-7a-5p		XM_005207491.2		bta-miR-29a		XM_010822853.1
bta-let-7a-5p		XM_005207493.2		bta-miR-29a		XM_010822854.1
bta-let-7a-5p		XM_005207490.2		bta-miR-29a		XR_818129.1
bta-let-7a-5p		XR_807037.1		bta-miR-29a		XM_867197.7
bta-let-7a-5p		XM_010805836.1		bta-miR-29a		XM_010822873.1
bta-let-7a-5p		XM_010805839.1		bta-miR-29a		XM_010822874.1
bta-let-7a-5p		XM_010805841.1		bta-miR-29a		XM_010822875.1
bta-let-7a-5p		XM_010805851.1		bta-miR-29a		XM_010822876.1
bta-let-7a-5p		XM_010805894.1		bta-miR-29a		XR_818144.1
bta-let-7a-5p		XM_005207609.2		bta-miR-29a		XM_003583167.3
bta-let-7a-5p		XM_002688099.3		bta-miR-29a		XM_586687.5
bta-let-7a-5p		XR_234872.2		bta-miR-29a		XM_010823063.1
bta-let-7a-5p		XR_807152.1		bta-miR-29a		XM_010823086.1
bta-let-7a-5p		XM_005207746.2		bta-miR-29a		XM_001790418.3
bta-let-7a-5p		XM_002688163.3		bta-miR-29a		XM_005194814.2
bta-let-7a-5p		XM_005207930.2		bta-miR-29a		XM_005194815.2
bta-let-7a-5p		XM_005207931.2		bta-miR-29a		XM_005194817.2
bta-let-7a-5p		XM_005208125.2		bta-miR-29a		XM_005194818.2
bta-let-7a-5p		XR_234995.2		bta-miR-29a		XM_010823128.1
[truncated: 856,758+ more rows]
