# Supplementary material for: Analysis of microRNAs Expression Profiles in Madin-Darby Bovine Kidney Cells Infected With Caprine Parainfluenza Virus Type 3
Source: Front Cell Infect Microbiol. 2018 Mar 29;8:93. doi: 10.3389/fcimb.2018.00093 (PMC5885596; doi:10.3389/fcimb.2018.00093)
Supplement: Supplementary Data Sheet 9 — Predicted of the mRNA targets of the differentially expressed novel miRNAs. [file DataSheet9.XLSX]

## Sheet: Sheet1
Novel miRNAs		Target genes
novel-miRNA-101		NM_001075236.1
novel-miRNA-101		NM_001075218.1
novel-miRNA-101		XM_600845.3
novel-miRNA-101		NM_001081619.1
novel-miRNA-101		NM_001082472.1
novel-miRNA-101		NM_001083656.1
novel-miRNA-101		NM_001098051.1
novel-miRNA-101		NM_001099859.1
novel-miRNA-101		NM_001100317.1
novel-miRNA-101		NM_001100337.1
novel-miRNA-101		NM_001101183.1
novel-miRNA-101		NM_001101219.1
novel-miRNA-101		NM_001109965.1
novel-miRNA-101		NM_001113260.1
novel-miRNA-101		NM_001113299.1
novel-miRNA-101		XM_001255686.2
novel-miRNA-101		XM_001253303.2
novel-miRNA-101		XM_001787859.1
novel-miRNA-101		NM_001100382.1
novel-miRNA-101		NM_001075929.2
novel-miRNA-101		NM_001163785.1
novel-miRNA-101		NM_001166526.1
novel-miRNA-101		XM_002693734.1
novel-miRNA-101		NM_001191402.1
novel-miRNA-101		NM_001192202.1
novel-miRNA-101		NM_001192472.1
novel-miRNA-101		NM_001192537.1
novel-miRNA-101		NM_001193055.1
novel-miRNA-101		NM_001192823.1
novel-miRNA-101		NM_001192352.1
novel-miRNA-101		NM_001192380.1
novel-miRNA-101		NM_181003.2
novel-miRNA-101		NM_181036.2
novel-miRNA-101		NM_174169.2
novel-miRNA-101		NM_174054.2
novel-miRNA-101		NM_001205878.1
novel-miRNA-101		NM_001205881.1
novel-miRNA-101		NM_001205886.1
novel-miRNA-101		NM_001192509.2
novel-miRNA-101		NM_001205935.1
novel-miRNA-101		NM_001205426.1
novel-miRNA-101		NM_001205729.1
novel-miRNA-101		NM_001205510.1
novel-miRNA-101		NM_001205526.1
novel-miRNA-101		NM_001205785.1
novel-miRNA-101		NM_001205787.1
novel-miRNA-101		NM_001206458.1
novel-miRNA-101		NM_001206439.1
novel-miRNA-101		NM_001206506.1
novel-miRNA-101		NM_001206795.1
novel-miRNA-101		NM_001075595.2
novel-miRNA-101		NM_001103329.2
novel-miRNA-101		NM_001035374.2
novel-miRNA-101		NM_001102282.2
novel-miRNA-101		NM_001080914.2
novel-miRNA-101		NM_001098060.2
novel-miRNA-101		NM_001103270.2
novel-miRNA-101		NM_001034400.2
novel-miRNA-101		NM_001046255.2
novel-miRNA-101		NM_001102076.2
novel-miRNA-101		NM_001046102.2
novel-miRNA-101		NM_174361.4
novel-miRNA-101		NM_001205395.2
novel-miRNA-101		NM_001271994.1
novel-miRNA-101		XM_873834.4
novel-miRNA-101		XM_594021.6
novel-miRNA-101		XM_005196239.1
novel-miRNA-101		XM_002685612.2
novel-miRNA-101		XM_005203054.1
novel-miRNA-101		XM_002692957.3
novel-miRNA-101		XM_005226030.1
novel-miRNA-101		NM_001024557.1
novel-miRNA-101		NM_001015594.2
novel-miRNA-101		XR_819837.1
novel-miRNA-101		XM_001788478.5
novel-miRNA-101		XM_005197574.2
novel-miRNA-101		XM_005197575.2
novel-miRNA-101		XM_005197576.2
novel-miRNA-101		XM_005197577.2
novel-miRNA-101		XM_010826646.1
novel-miRNA-101		XR_822720.1
novel-miRNA-101		XM_583916.6
novel-miRNA-101		XM_005196539.2
novel-miRNA-101		XR_809169.1
novel-miRNA-101		XM_010827397.1
novel-miRNA-101		XM_010827398.1
novel-miRNA-101		XM_010827483.1
novel-miRNA-101		XM_010827484.1
novel-miRNA-101		XR_823557.1
novel-miRNA-101		XM_618089.8
novel-miRNA-101		XR_823715.1
novel-miRNA-101		XR_823716.1
novel-miRNA-101		XM_005198332.2
novel-miRNA-101		XM_010827772.1
novel-miRNA-101		XM_010827773.1
novel-miRNA-101		XM_010827774.1
novel-miRNA-101		XM_010827775.1
novel-miRNA-101		XM_010828016.1
novel-miRNA-101		XM_010828017.1
novel-miRNA-101		XM_010828018.1
novel-miRNA-101		XM_581298.7
novel-miRNA-101		XR_800883.1
novel-miRNA-101		XR_800884.1
novel-miRNA-101		XM_010798028.1
novel-miRNA-101		XM_866758.4
novel-miRNA-101		XM_010798061.1
novel-miRNA-101		XR_803868.1
novel-miRNA-101		XM_010798496.1
novel-miRNA-101		XM_001253651.3
novel-miRNA-101		XR_231546.2
novel-miRNA-101		XM_010798832.1
novel-miRNA-101		XM_010822564.1
novel-miRNA-101		XR_802049.1
novel-miRNA-101		XR_802245.1
novel-miRNA-101		XM_010799066.1
novel-miRNA-101		XR_225964.2
novel-miRNA-101		XR_818440.1
novel-miRNA-101		XM_001253039.6
novel-miRNA-101		XM_010819369.1
novel-miRNA-101		XR_816357.1
novel-miRNA-101		XR_816358.1
novel-miRNA-101		XR_817079.1
novel-miRNA-101		XR_817531.1
novel-miRNA-101		XR_817532.1
novel-miRNA-101		XR_817533.1
novel-miRNA-101		XR_817534.1
novel-miRNA-101		XR_817535.1
novel-miRNA-101		XR_817536.1
novel-miRNA-101		XR_817537.1
novel-miRNA-101		XM_010824218.1
novel-miRNA-101		XM_010822635.1
novel-miRNA-101		XR_817755.1
novel-miRNA-101		XM_010825667.1
novel-miRNA-101		XR_821343.1
novel-miRNA-101		XM_010825699.1
novel-miRNA-101		XM_010822801.1
novel-miRNA-101		XM_010822805.1
novel-miRNA-101		XR_818258.1
novel-miRNA-101		XR_818259.1
novel-miRNA-101		XM_593569.5
novel-miRNA-101		XR_818624.1
novel-miRNA-101		XR_818664.1
novel-miRNA-101		XM_005194986.2
novel-miRNA-101		XM_582069.8
novel-miRNA-101		XR_801223.1
novel-miRNA-101		XR_801224.1
novel-miRNA-101		XR_819308.1
novel-miRNA-101		XM_865708.5
novel-miRNA-101		XM_010824234.1
novel-miRNA-101		XM_010824235.1
novel-miRNA-101		XM_010824236.1
novel-miRNA-101		XM_010824372.1
novel-miRNA-101		XR_820241.1
novel-miRNA-101		XR_820242.1
novel-miRNA-101		XR_820243.1
novel-miRNA-101		XR_820244.1
novel-miRNA-101		XR_820245.1
novel-miRNA-101		XR_820246.1
novel-miRNA-101		XR_820247.1
novel-miRNA-101		XR_820248.1
novel-miRNA-101		XR_820250.1
novel-miRNA-101		XM_010824801.1
novel-miRNA-101		XR_820517.1
novel-miRNA-101		XM_603413.8
novel-miRNA-101		XM_010824997.1
novel-miRNA-101		XR_820620.1
novel-miRNA-101		XM_005196463.2
novel-miRNA-101		XM_010825131.1
novel-miRNA-101		XM_601010.6
novel-miRNA-101		XM_001255462.4
novel-miRNA-101		XM_005196490.2
novel-miRNA-101		XM_010825177.1
novel-miRNA-101		XM_001790494.3
novel-miRNA-101		XM_010799120.1
novel-miRNA-101		XM_003583872.3
novel-miRNA-101		XM_010825336.1
novel-miRNA-101		XM_010799441.1
novel-miRNA-101		XR_802655.1
novel-miRNA-101		XR_802660.1
novel-miRNA-101		XR_821191.1
novel-miRNA-101		XM_010799745.1
novel-miRNA-101		XM_002703009.4
novel-miRNA-101		XM_865587.6
novel-miRNA-101		XM_610323.7
novel-miRNA-101		XM_010799856.1
novel-miRNA-101		XM_010825835.1
novel-miRNA-101		XM_010825875.1
novel-miRNA-101		XM_010826099.1
novel-miRNA-101		XM_867653.7
novel-miRNA-101		XM_005199540.2
novel-miRNA-101		XM_005199541.2
novel-miRNA-101		XM_005199542.2
novel-miRNA-101		XR_822012.1
novel-miRNA-101		XM_010800359.1
novel-miRNA-101		XR_805049.1
novel-miRNA-101		XR_805050.1
novel-miRNA-101		XM_005200671.2
novel-miRNA-101		XM_005200672.2
novel-miRNA-101		XM_010800419.1
novel-miRNA-101		XM_010800420.1
novel-miRNA-101		XM_580720.6
novel-miRNA-101		XM_010800421.1
novel-miRNA-101		XM_010800422.1
novel-miRNA-101		XR_803671.1
novel-miRNA-101		XR_803672.1
novel-miRNA-101		XM_005200845.2
novel-miRNA-101		XM_005200846.2
novel-miRNA-101		XM_010800588.1
novel-miRNA-101		XM_010800589.1
novel-miRNA-101		XM_010800590.1
novel-miRNA-101		XM_010800591.1
novel-miRNA-101		XM_010800593.1
novel-miRNA-101		XM_003584612.3
novel-miRNA-101		XM_010804922.1
novel-miRNA-101		XM_599833.7
novel-miRNA-101		XM_010799148.1
novel-miRNA-101		XM_005200657.2
novel-miRNA-101		XM_010800411.1
novel-miRNA-101		XM_005200658.2
novel-miRNA-101		XM_010800412.1
novel-miRNA-101		XM_010799258.1
novel-miRNA-101		XM_005200668.2
novel-miRNA-101		XR_802600.1
novel-miRNA-101		XR_802636.1
novel-miRNA-101		XM_010799449.1
novel-miRNA-101		XM_010799584.1
novel-miRNA-101		XM_001250364.3
novel-miRNA-101		XM_010799585.1
novel-miRNA-101		XR_802789.1
novel-miRNA-101		XR_802790.1
novel-miRNA-101		XM_010799586.1
novel-miRNA-101		XM_001250319.4
novel-miRNA-101		XM_005199893.2
novel-miRNA-101		XR_802970.1
novel-miRNA-101		XR_803091.1
novel-miRNA-101		XR_803092.1
novel-miRNA-101		XR_803093.1
novel-miRNA-101		XM_010799297.1
novel-miRNA-101		XM_605444.6
novel-miRNA-101		XM_010799957.1
novel-miRNA-101		XM_003585458.3
novel-miRNA-101		XR_803332.1
novel-miRNA-101		XR_807787.1
novel-miRNA-101		XR_808386.1
novel-miRNA-101		XM_010808338.1
novel-miRNA-101		XM_010800911.1
novel-miRNA-101		XM_005201267.2
novel-miRNA-101		XM_010801074.1
novel-miRNA-101		XR_804175.1
novel-miRNA-101		XM_002684877.4
novel-miRNA-101		XM_010801522.1
novel-miRNA-101		XM_010801523.1
novel-miRNA-101		XM_010801524.1
novel-miRNA-101		XM_010801525.1
novel-miRNA-101		XM_010801526.1
novel-miRNA-101		XM_010801527.1
novel-miRNA-101		XM_005202131.2
novel-miRNA-101		XR_804780.1
novel-miRNA-101		XR_804781.1
novel-miRNA-101		XR_233546.2
novel-miRNA-101		XM_005202425.2
novel-miRNA-101		XM_010801967.1
novel-miRNA-101		XR_233548.2
novel-miRNA-101		XM_010802336.1
novel-miRNA-101		XM_010802337.1
novel-miRNA-101		XM_010802338.1
novel-miRNA-101		XM_010802339.1
novel-miRNA-101		XM_010802340.1
novel-miRNA-101		XM_005202842.2
novel-miRNA-101		XM_005203053.2
novel-miRNA-101		XM_005203055.2
novel-miRNA-101		XM_005203056.2
novel-miRNA-101		XM_005203057.2
novel-miRNA-101		XM_010802506.1
novel-miRNA-101		XM_010802535.1
novel-miRNA-101		XR_805137.1
novel-miRNA-101		XR_805138.1
novel-miRNA-101		XM_010802700.1
novel-miRNA-101		XR_233849.2
novel-miRNA-101		XM_010802844.1
novel-miRNA-101		XM_005203657.2
novel-miRNA-101		XM_005203656.2
novel-miRNA-101		XM_005203658.2
novel-miRNA-101		XM_010802877.1
novel-miRNA-101		XM_002686451.4
novel-miRNA-101		XM_005205279.2
novel-miRNA-101		XM_005205280.2
novel-miRNA-101		XM_010804107.1
novel-miRNA-101		XM_010804108.1
novel-miRNA-101		XR_806016.1
novel-miRNA-101		XM_005205336.2
novel-miRNA-101		XR_806069.1
novel-miRNA-101		XR_806241.1
novel-miRNA-101		XM_010804593.1
novel-miRNA-101		XR_806411.1
novel-miRNA-101		XM_010804673.1
novel-miRNA-101		XM_010804674.1
novel-miRNA-101		XR_806474.1
novel-miRNA-101		XM_005206002.2
novel-miRNA-101		XM_010804727.1
novel-miRNA-101		XM_010804728.1
novel-miRNA-101		XM_010804729.1
novel-miRNA-101		XM_010804730.1
novel-miRNA-101		XM_002687293.4
novel-miRNA-101		XR_806647.1
novel-miRNA-101		XR_806648.1
novel-miRNA-101		XM_002687523.4
novel-miRNA-101		XM_010805259.1
novel-miRNA-101		XM_010805260.1
novel-miRNA-101		XM_010805261.1
novel-miRNA-101		XM_010805262.1
novel-miRNA-101		XM_010805807.1
novel-miRNA-101		XM_010805808.1
novel-miRNA-101		XM_010805809.1
novel-miRNA-101		XM_002688067.3
novel-miRNA-101		XM_005207795.2
novel-miRNA-101		XR_807337.1
novel-miRNA-101		XR_234960.2
novel-miRNA-101		XM_010806179.1
novel-miRNA-101		XM_002688430.3
novel-miRNA-101		XM_010806339.1
novel-miRNA-101		XM_010806340.1
novel-miRNA-101		XM_010806341.1
novel-miRNA-101		XM_010806343.1
novel-miRNA-101		XM_010806344.1
novel-miRNA-101		XM_010806345.1
novel-miRNA-101		XM_010806346.1
novel-miRNA-101		XM_010806347.1
novel-miRNA-101		XM_010806348.1
novel-miRNA-101		XM_010806349.1
novel-miRNA-101		XM_010806350.1
novel-miRNA-101		XM_010806351.1
novel-miRNA-101		XM_010806984.1
novel-miRNA-101		XM_002689155.3
novel-miRNA-101		XM_002689156.3
novel-miRNA-101		XM_002689157.3
novel-miRNA-101		XR_807834.1
novel-miRNA-101		XM_010807420.1
novel-miRNA-101		XM_010807488.1
novel-miRNA-101		XM_002707831.3
novel-miRNA-101		XR_235407.2
novel-miRNA-101		XM_010808201.1
novel-miRNA-101		XM_010808242.1
novel-miRNA-101		XM_010808361.1
novel-miRNA-101		XR_808704.1
novel-miRNA-101		XM_002690097.4
novel-miRNA-101		XR_808945.1
novel-miRNA-101		XM_010808758.1
novel-miRNA-101		XM_010808800.1
novel-miRNA-101		XM_005211214.2
novel-miRNA-101		XM_010808835.1
novel-miRNA-101		XM_010808836.1
novel-miRNA-101		XM_010809181.1
novel-miRNA-101		XM_010809182.1
novel-miRNA-101		XM_010809183.1
novel-miRNA-101		XM_010809184.1
novel-miRNA-101		XM_010809185.1
novel-miRNA-101		XM_010809186.1
novel-miRNA-101		XM_010809187.1
novel-miRNA-101		XM_010809188.1
novel-miRNA-101		XM_010809189.1
novel-miRNA-101		XM_010809190.1
novel-miRNA-101		XM_010809191.1
novel-miRNA-101		XM_010809192.1
novel-miRNA-101		XM_002690999.4
novel-miRNA-101		XM_005212128.2
novel-miRNA-101		XM_002691014.4
novel-miRNA-101		XM_005212206.2
novel-miRNA-101		XM_010809647.1
novel-miRNA-101		XM_005212207.2
novel-miRNA-101		XM_005212849.2
novel-miRNA-101		XM_005212961.2
novel-miRNA-101		XM_010810200.1
novel-miRNA-101		XM_010810543.1
novel-miRNA-101		XR_810077.1
novel-miRNA-101		XR_810197.1
novel-miRNA-101		XR_810198.1
novel-miRNA-101		XM_010810837.1
novel-miRNA-101		XM_010810912.1
novel-miRNA-101		XR_810317.1
novel-miRNA-101		XM_010800738.1
novel-miRNA-101		XM_010810928.1
novel-miRNA-101		XM_003586733.3
novel-miRNA-101		XM_010811234.1
novel-miRNA-101		XM_010811235.1
novel-miRNA-101		XM_010811236.1
novel-miRNA-101		XR_810636.1
novel-miRNA-101		XR_810637.1
novel-miRNA-101		XR_810638.1
novel-miRNA-101		XR_810639.1
novel-miRNA-101		XR_810640.1
novel-miRNA-101		XR_810641.1
novel-miRNA-101		XR_810642.1
novel-miRNA-101		XM_010811700.1
novel-miRNA-101		XM_002692322.3
novel-miRNA-101		XM_010811721.1
novel-miRNA-101		XM_010811722.1
novel-miRNA-101		XM_010811723.1
novel-miRNA-101		XM_010811724.1
novel-miRNA-101		XM_010811725.1
novel-miRNA-101		XM_010811726.1
novel-miRNA-101		XM_010811727.1
novel-miRNA-101		XM_010811855.1
novel-miRNA-101		XR_811036.1
novel-miRNA-101		XM_010812035.1
novel-miRNA-101		XM_005215652.2
novel-miRNA-101		XM_005215688.2
novel-miRNA-101		XR_811357.1
novel-miRNA-101		XM_010812321.1
novel-miRNA-101		XM_010812322.1
novel-miRNA-101		XM_010812323.1
novel-miRNA-101		XM_010812324.1
novel-miRNA-101		XM_010812325.1
novel-miRNA-101		XM_005215785.2
novel-miRNA-101		XM_010812332.1
novel-miRNA-101		XM_002692967.4
novel-miRNA-101		XM_010812537.1
novel-miRNA-101		XM_010812538.1
novel-miRNA-101		XM_010812539.1
novel-miRNA-101		XM_010812540.1
novel-miRNA-101		XM_010812541.1
novel-miRNA-101		XM_010812542.1
novel-miRNA-101		XM_010812543.1
novel-miRNA-101		XM_010812544.1
novel-miRNA-101		XM_010812685.1
novel-miRNA-101		XM_010812686.1
novel-miRNA-101		XM_010812687.1
novel-miRNA-101		XR_811721.1
novel-miRNA-101		XR_811722.1
novel-miRNA-101		XM_005216666.2
novel-miRNA-101		XM_002693892.3
novel-miRNA-101		XM_010813518.1
novel-miRNA-101		XM_010813560.1
novel-miRNA-101		XM_010813561.1
novel-miRNA-101		XM_010813562.1
novel-miRNA-101		XM_010813572.1
novel-miRNA-101		XM_010813573.1
novel-miRNA-101		XR_812196.1
novel-miRNA-101		XR_812232.1
novel-miRNA-101		XM_002694365.4
novel-miRNA-101		XM_010813859.1
novel-miRNA-101		XM_010813860.1
novel-miRNA-101		XM_002694429.4
novel-miRNA-101		XM_010813861.1
novel-miRNA-101		XM_010813862.1
novel-miRNA-101		XM_010813887.1
novel-miRNA-101		XR_812335.1
novel-miRNA-101		XM_010813888.1
novel-miRNA-101		XM_010813962.1
novel-miRNA-101		XM_010813963.1
novel-miRNA-101		XM_010813964.1
novel-miRNA-101		XM_010813965.1
novel-miRNA-101		XM_010813966.1
novel-miRNA-101		XM_005217890.2
novel-miRNA-101		XM_010813967.1
novel-miRNA-101		XM_010813968.1
novel-miRNA-101		XM_010813969.1
novel-miRNA-101		XM_005217892.2
novel-miRNA-101		XM_005218351.2
novel-miRNA-101		XM_010814312.1
novel-miRNA-101		XM_005218543.2
novel-miRNA-101		XM_010814487.1
novel-miRNA-101		XM_005218604.2
novel-miRNA-101		XM_005218702.2
novel-miRNA-101		XM_002695642.4
novel-miRNA-101		XR_813135.1
novel-miRNA-101		XR_813136.1
novel-miRNA-101		XM_005220116.2
novel-miRNA-101		XM_005220117.2
novel-miRNA-101		XM_010815842.1
novel-miRNA-101		XM_010815987.1
novel-miRNA-101		XR_813248.1
novel-miRNA-101		XM_005220757.2
novel-miRNA-101		XM_005220759.2
novel-miRNA-101		XM_005220758.2
novel-miRNA-101		XM_010816258.1
novel-miRNA-101		XM_005220760.2
novel-miRNA-101		XM_005220761.2
novel-miRNA-101		XM_005220762.2
novel-miRNA-101		XM_010816314.1
novel-miRNA-101		XM_005220818.2
novel-miRNA-101		XM_002696083.3
novel-miRNA-101		XM_010816422.1
novel-miRNA-101		XM_010816423.1
novel-miRNA-101		XM_010816424.1
novel-miRNA-101		XR_813832.1
novel-miRNA-101		XR_813833.1
novel-miRNA-101		XR_813834.1
novel-miRNA-101		XR_813835.1
novel-miRNA-101		XR_813836.1
novel-miRNA-101		XR_813837.1
novel-miRNA-101		XR_813838.1
novel-miRNA-101		XR_813839.1
novel-miRNA-101		XR_813840.1
novel-miRNA-101		XR_813888.1
novel-miRNA-101		XR_813889.1
novel-miRNA-101		XM_010816920.1
novel-miRNA-101		XM_005221883.2
novel-miRNA-101		XM_010817033.1
novel-miRNA-101		XM_005222038.2
novel-miRNA-101		XM_005222039.2
novel-miRNA-101		XR_814237.1
novel-miRNA-101		XM_005222434.2
novel-miRNA-101		XM_005222435.2
novel-miRNA-101		XM_005222436.2
novel-miRNA-101		XM_005222437.2
novel-miRNA-101		XR_814375.1
novel-miRNA-101		XM_010817573.1
novel-miRNA-101		XM_010817574.1
novel-miRNA-101		XM_010817575.1
novel-miRNA-101		XR_814552.1
novel-miRNA-101		XR_814553.1
novel-miRNA-101		XR_814554.1
novel-miRNA-101		XR_814555.1
novel-miRNA-101		XR_814556.1
novel-miRNA-101		XR_814557.1
novel-miRNA-101		XR_814558.1
novel-miRNA-101		XM_005222817.2
novel-miRNA-101		XM_005222978.2
novel-miRNA-101		XM_010817841.1
novel-miRNA-101		XM_002697076.3
novel-miRNA-101		XM_002697112.3
novel-miRNA-101		XM_005223108.2
novel-miRNA-101		XM_010817953.1
novel-miRNA-101		XM_005223186.2
novel-miRNA-101		XM_010818010.1
novel-miRNA-101		XM_002697160.4
novel-miRNA-101		XM_005223261.2
novel-miRNA-101		XM_005223263.2
novel-miRNA-101		XM_005223264.2
novel-miRNA-101		XM_002697243.3
novel-miRNA-101		XM_010818270.1
novel-miRNA-101		XM_002697311.3
novel-miRNA-101		XM_003587695.3
novel-miRNA-101		XM_010818378.1
novel-miRNA-101		XM_010818625.1
novel-miRNA-101		XR_815006.1
novel-miRNA-101		XR_815007.1
novel-miRNA-101		XM_005223953.2
novel-miRNA-101		XM_005223955.2
novel-miRNA-101		XM_005223954.2
novel-miRNA-101		XM_010818732.1
novel-miRNA-101		XM_005224032.2
novel-miRNA-101		XM_005224034.2
novel-miRNA-101		XM_005224035.2
novel-miRNA-101		XR_815111.1
novel-miRNA-101		XM_005224063.2
novel-miRNA-101		XM_005224064.2
novel-miRNA-101		XM_010818752.1
novel-miRNA-101		XM_010818806.1
novel-miRNA-101		XR_815170.1
novel-miRNA-101		XR_815171.1
novel-miRNA-101		XM_002697744.4
novel-miRNA-101		XM_002697743.3
novel-miRNA-101		XM_010819043.1
novel-miRNA-101		XM_010819044.1
novel-miRNA-101		XM_010819045.1
novel-miRNA-101		XM_010819046.1
novel-miRNA-101		XM_010819047.1
novel-miRNA-101		XM_010819048.1
novel-miRNA-101		XM_010819049.1
novel-miRNA-101		XM_002697933.4
novel-miRNA-101		XM_010819242.1
novel-miRNA-101		XM_005224716.2
novel-miRNA-101		XM_010819289.1
novel-miRNA-101		XM_010819406.1
novel-miRNA-101		XM_002698104.3
novel-miRNA-101		XM_005225002.2
novel-miRNA-101		XM_010819475.1
novel-miRNA-101		XM_010819477.1
novel-miRNA-101		XM_010819478.1
novel-miRNA-101		XM_010819712.1
novel-miRNA-101		XM_005225979.2
novel-miRNA-101		XM_010820294.1
novel-miRNA-101		XM_005226031.2
novel-miRNA-101		XM_010820295.1
novel-miRNA-101		XM_005226033.2
novel-miRNA-101		XM_005226034.2
novel-miRNA-101		XM_005226036.2
novel-miRNA-101		XM_010820297.1
novel-miRNA-101		XM_005226076.2
novel-miRNA-101		XM_005226077.2
novel-miRNA-101		XM_005226078.2
novel-miRNA-101		XM_005226083.2
novel-miRNA-101		XM_010820315.1
novel-miRNA-101		XM_005226086.2
novel-miRNA-101		XM_002698885.4
novel-miRNA-101		XM_005226509.2
novel-miRNA-101		XM_005226510.2
novel-miRNA-101		XM_005226511.2
novel-miRNA-101		XM_010820800.1
novel-miRNA-101		XM_010820801.1
novel-miRNA-101		XM_010820802.1
novel-miRNA-101		XR_816388.1
novel-miRNA-101		XM_005226824.2
novel-miRNA-101		XM_010820960.1
novel-miRNA-101		XM_010821528.1
novel-miRNA-101		XM_005227732.2
novel-miRNA-101		XM_010821605.1
novel-miRNA-101		XR_816790.1
novel-miRNA-101		XM_010821631.1
novel-miRNA-101		XR_816792.1
novel-miRNA-101		XR_816809.1
novel-miRNA-101		XR_816810.1
novel-miRNA-101		XR_816811.1
novel-miRNA-101		XM_005227815.2
novel-miRNA-101		XM_005227816.2
novel-miRNA-101		XM_010821681.1
novel-miRNA-101		XM_010821682.1
novel-miRNA-101		XM_002699829.3
novel-miRNA-101		XM_010821683.1
novel-miRNA-101		XM_010821684.1
novel-miRNA-101		XM_010821686.1
novel-miRNA-101		XM_005228019.2
novel-miRNA-101		XM_005228101.2
novel-miRNA-101		XR_817007.1
novel-miRNA-101		XM_010822100.1
novel-miRNA-101		XM_005228312.2
novel-miRNA-101		XM_010822101.1
novel-miRNA-101		XM_005228313.2
novel-miRNA-101		XM_005228403.2
novel-miRNA-101		XM_005228404.2
novel-miRNA-101		XM_010822168.1
novel-miRNA-101		XM_010822169.1
novel-miRNA-101		XM_010822170.1
novel-miRNA-101		XM_010822171.1
novel-miRNA-101		XM_010822173.1
novel-miRNA-101		NM_001033612.1
novel-miRNA-101		NM_001034222.1
novel-miRNA-105		NM_174065.2
novel-miRNA-105		NM_001045999.1
novel-miRNA-105		NM_001046464.1
novel-miRNA-105		NM_001046462.1
novel-miRNA-105		NM_001046456.1
novel-miRNA-105		NM_001046444.1
novel-miRNA-105		NM_001046578.1
novel-miRNA-105		NM_001046134.1
novel-miRNA-105		NM_001046211.1
novel-miRNA-105		NM_001046207.1
novel-miRNA-105		NM_001046585.1
novel-miRNA-105		NM_001046440.1
novel-miRNA-105		NM_001046363.1
novel-miRNA-105		NM_001045885.1
novel-miRNA-105		NM_001046330.1
novel-miRNA-105		NM_174843.2
novel-miRNA-105		NM_001046043.2
novel-miRNA-105		NM_001075849.1
novel-miRNA-105		NM_001075927.1
novel-miRNA-105		NM_001076228.1
novel-miRNA-105		NM_001075453.1
novel-miRNA-105		NM_001076232.1
novel-miRNA-105		NM_001075881.1
novel-miRNA-105		NM_001076524.1
novel-miRNA-105		NM_001075752.1
novel-miRNA-105		NM_001075983.1
novel-miRNA-105		NM_001075357.1
novel-miRNA-105		NM_001076342.1
novel-miRNA-105		NM_001075492.1
novel-miRNA-105		NM_001075716.1
novel-miRNA-105		NM_001076348.1
novel-miRNA-105		NM_001075706.1
novel-miRNA-105		NM_001075323.1
novel-miRNA-105		NM_001076033.1
novel-miRNA-105		NM_001076382.1
novel-miRNA-105		NM_001075665.1
novel-miRNA-105		NM_001075656.1
novel-miRNA-105		NM_001075650.1
novel-miRNA-105		NM_001075155.1
novel-miRNA-105		NM_001075196.1
novel-miRNA-105		NM_001076434.1
novel-miRNA-105		NM_001075219.1
novel-miRNA-105		NM_001076108.1
novel-miRNA-105		NM_001075612.1
novel-miRNA-105		NM_001076227.1
novel-miRNA-105		NM_001076816.1
novel-miRNA-105		NM_001076837.1
novel-miRNA-105		NM_001076948.1
novel-miRNA-105		NM_001076966.1
novel-miRNA-105		NM_001077137.1
novel-miRNA-105		NM_001075320.1
novel-miRNA-105		NM_001077874.1
novel-miRNA-105		NM_001077948.1
novel-miRNA-105		NM_001078028.1
novel-miRNA-105		NM_001080214.1
novel-miRNA-105		NM_001080261.1
novel-miRNA-105		NM_001080913.1
novel-miRNA-105		NM_001080920.1
novel-miRNA-105		NM_001080919.1
novel-miRNA-105		NM_001081515.1
novel-miRNA-105		NM_001081591.1
novel-miRNA-105		NM_001081597.1
novel-miRNA-105		NM_001081583.1
novel-miRNA-105		NM_001082608.1
novel-miRNA-105		NM_176671.3
novel-miRNA-105		NM_001083473.1
novel-miRNA-105		NM_001083431.1
novel-miRNA-105		NM_001083487.1
novel-miRNA-105		NM_001083418.1
novel-miRNA-105		NM_001083376.1
novel-miRNA-105		NM_001083458.1
novel-miRNA-105		NM_001083786.1
novel-miRNA-105		NM_001083683.1
novel-miRNA-105		NM_001083798.1
novel-miRNA-105		NM_001083704.1
novel-miRNA-105		NM_001083698.1
novel-miRNA-105		NM_001083654.1
novel-miRNA-105		NM_001083758.1
novel-miRNA-105		NM_001076274.2
novel-miRNA-105		NM_001031759.2
novel-miRNA-105		NM_001098078.1
novel-miRNA-105		NM_001097985.1
novel-miRNA-105		NM_001098055.1
novel-miRNA-105		NM_001097983.1
novel-miRNA-105		NM_001098030.1
novel-miRNA-105		NM_001097575.1
novel-miRNA-105		NM_001098098.1
novel-miRNA-105		NM_001098025.1
novel-miRNA-105		NM_001098091.1
novel-miRNA-105		NM_205793.2
novel-miRNA-105		NM_001098118.1
novel-miRNA-105		NM_001098954.1
novel-miRNA-105		NM_001099151.1
novel-miRNA-105		NM_001098953.1
novel-miRNA-105		NM_001098920.1
novel-miRNA-105		NM_001099091.1
novel-miRNA-105		NM_001099086.1
novel-miRNA-105		NM_001099189.1
novel-miRNA-105		NM_001100364.1
novel-miRNA-105		NM_001100333.1
novel-miRNA-105		NM_001099142.1
novel-miRNA-105		NM_001101143.1
novel-miRNA-105		NM_001101155.1
novel-miRNA-105		NM_001101307.1
novel-miRNA-105		NM_001101308.1
novel-miRNA-105		NM_001101850.1
novel-miRNA-105		NM_001101860.1
novel-miRNA-105		NM_001101885.1
novel-miRNA-105		NM_001101998.1
novel-miRNA-105		NM_001102003.1
novel-miRNA-105		NM_001102050.1
novel-miRNA-105		NM_001102102.1
novel-miRNA-105		NM_001102127.1
novel-miRNA-105		NM_001102158.1
novel-miRNA-105		NM_001102190.1
novel-miRNA-105		NM_001102214.1
novel-miRNA-105		NM_001102217.1
novel-miRNA-105		NM_001102259.1
novel-miRNA-105		NM_001102313.1
novel-miRNA-105		NM_001102320.1
novel-miRNA-105		NM_001102328.1
novel-miRNA-105		NM_001102481.1
novel-miRNA-105		NM_001102504.1
novel-miRNA-105		NM_001102505.1
novel-miRNA-105		NM_001102520.1
novel-miRNA-105		NM_001102541.1
novel-miRNA-105		NM_001102543.1
novel-miRNA-105		NM_001102544.1
novel-miRNA-105		NM_001103236.1
novel-miRNA-105		NM_001103265.1
novel-miRNA-105		NM_001103316.1
novel-miRNA-105		NM_001103321.1
novel-miRNA-105		NM_001103343.1
novel-miRNA-105		NM_001104989.1
novel-miRNA-105		NM_001105032.1
novel-miRNA-105		NM_001105044.1
novel-miRNA-105		NM_001105048.1
novel-miRNA-105		NM_001105253.1
novel-miRNA-105		NM_001105328.1
novel-miRNA-105		NM_001105346.1
novel-miRNA-105		NM_001105362.1
novel-miRNA-105		NM_001105385.1
novel-miRNA-105		NM_001105459.1
novel-miRNA-105		NM_001109795.1
novel-miRNA-105		NM_001110004.1
novel-miRNA-105		NM_001046056.2
novel-miRNA-105		NM_001046125.2
novel-miRNA-105		NM_001046030.2
novel-miRNA-105		XM_001787859.1
novel-miRNA-105		NM_001130762.1
novel-miRNA-105		NM_001143869.1
novel-miRNA-105		NM_001143870.1
novel-miRNA-105		NM_001144088.1
novel-miRNA-105		NM_001146692.1
novel-miRNA-105		NM_001163274.1
novel-miRNA-105		NM_001024501.2
novel-miRNA-105		NM_001076289.2
novel-miRNA-105		NM_001166367.1
novel-miRNA-105		NM_001166517.1
novel-miRNA-105		NM_001166572.1
novel-miRNA-105		NM_001166614.1
novel-miRNA-105		NM_001168010.1
novel-miRNA-105		NM_001076510.2
novel-miRNA-105		NM_001045949.2
novel-miRNA-105		NM_001075406.2
novel-miRNA-105		NM_001035377.2
novel-miRNA-105		NM_174305.1
novel-miRNA-105		NM_174556.1
novel-miRNA-105		NM_001077107.2
novel-miRNA-105		NM_174776.1
novel-miRNA-105		XM_002693734.1
novel-miRNA-105		NM_001191150.1
novel-miRNA-105		NM_001192427.1
novel-miRNA-105		NM_001192178.1
novel-miRNA-105		NM_001192190.1
novel-miRNA-105		NM_001193215.1
novel-miRNA-105		NM_001192448.1
novel-miRNA-105		NM_001192216.1
novel-miRNA-105		NM_001191209.1
novel-miRNA-105		NM_001192991.1
novel-miRNA-105		NM_001191458.1
novel-miRNA-105		NM_001191215.1
novel-miRNA-105		NM_001192228.1
novel-miRNA-105		NM_001192743.1
novel-miRNA-105		NM_001192496.1
novel-miRNA-105		NM_001192757.1
novel-miRNA-105		NM_001193017.1
novel-miRNA-105		NM_001191503.1
novel-miRNA-105		NM_001191264.1
novel-miRNA-105		NM_001191266.1
novel-miRNA-105		NM_001192537.1
novel-miRNA-105		NM_001192283.1
novel-miRNA-105		NM_001192286.1
novel-miRNA-105		NM_001191519.1
novel-miRNA-105		NM_001192549.1
novel-miRNA-105		NM_001193061.1
novel-miRNA-105		NM_001192047.1
novel-miRNA-105		NM_001192304.1
novel-miRNA-105		NM_001192307.1
novel-miRNA-105		NM_001192822.1
novel-miRNA-105		NM_001192823.1
novel-miRNA-105		NM_001193087.1
novel-miRNA-105		NM_001191308.1
novel-miRNA-105		NM_001193093.1
novel-miRNA-105		NM_001191317.1
novel-miRNA-105		NM_001192075.1
novel-miRNA-105		NM_001193099.1
novel-miRNA-105		NM_001192859.1
novel-miRNA-105		NM_001191326.1
novel-miRNA-105		NM_001191331.1
novel-miRNA-105		NM_001191336.1
novel-miRNA-105		NM_001191339.1
novel-miRNA-105		NM_001192365.1
novel-miRNA-105		NM_001192878.1
novel-miRNA-105		NM_001191343.1
novel-miRNA-105		NM_001192368.1
novel-miRNA-105		NM_001192625.1
novel-miRNA-105		NM_001193146.1
novel-miRNA-105		NM_001192380.1
novel-miRNA-105		NM_001192897.1
novel-miRNA-105		NM_001192642.1
novel-miRNA-105		NM_001192900.1
novel-miRNA-105		NM_001191122.1
novel-miRNA-105		NM_001191123.1
novel-miRNA-105		NM_001191124.1
novel-miRNA-105		NM_001192904.1
novel-miRNA-105		NM_001192910.1
novel-miRNA-105		NM_001191133.1
novel-miRNA-105		NM_001195068.1
novel-miRNA-105		NM_001035490.2
novel-miRNA-105		NM_001197136.1
novel-miRNA-105		NM_174700.2
novel-miRNA-105		NM_174680.2
novel-miRNA-105		NM_174671.2
novel-miRNA-105		NM_174783.2
novel-miRNA-105		NM_181006.2
novel-miRNA-105		NM_174841.2
novel-miRNA-105		NM_176636.2
novel-miRNA-105		NM_181023.2
novel-miRNA-105		NM_176665.2
novel-miRNA-105		NM_176655.2
novel-miRNA-105		NM_181035.2
novel-miRNA-105		NM_174441.2
novel-miRNA-105		NM_174417.2
novel-miRNA-105		NM_174387.2
novel-miRNA-105		NM_175714.2
novel-miRNA-105		NM_174260.2
novel-miRNA-105		NM_174241.2
novel-miRNA-105		NM_174190.2
novel-miRNA-105		NM_174163.2
novel-miRNA-105		NM_174152.2
novel-miRNA-105		NM_174097.2
novel-miRNA-105		NM_174063.2
novel-miRNA-105		NM_174039.2
novel-miRNA-105		NM_174030.2
novel-miRNA-105		NM_175819.2
novel-miRNA-105		NM_175821.2
novel-miRNA-105		NM_175832.2
novel-miRNA-105		NM_177521.2
novel-miRNA-105		NM_174655.2
novel-miRNA-105		NM_181667.1
novel-miRNA-105		NM_001205298.1
novel-miRNA-105		NM_001192072.2
novel-miRNA-105		NM_001205308.1
novel-miRNA-105		NR_038105.1
novel-miRNA-105		NR_038106.1
novel-miRNA-105		NR_038107.1
novel-miRNA-105		NM_001192408.1
novel-miRNA-105		NM_001191545.1
novel-miRNA-105		NM_001192767.2
novel-miRNA-105		NM_001191445.1
novel-miRNA-105		NM_001205372.1
novel-miRNA-105		NM_174038.3
novel-miRNA-105		NM_001206056.1
novel-miRNA-105		NM_001206318.1
novel-miRNA-105		NM_001206065.1
novel-miRNA-105		NM_001205811.1
novel-miRNA-105		NM_001205561.1
novel-miRNA-105		NM_001206088.1
novel-miRNA-105		NM_001205581.1
novel-miRNA-105		NM_001205586.1
novel-miRNA-105		NM_001206102.1
novel-miRNA-105		NM_001205592.1
novel-miRNA-105		NM_001205858.1
novel-miRNA-105		NM_001206119.1
novel-miRNA-105		NM_001205637.1
novel-miRNA-105		NM_001205648.1
novel-miRNA-105		NM_001206170.1
novel-miRNA-105		NM_001206172.1
novel-miRNA-105		NM_001205663.1
novel-miRNA-105		NM_001205664.1
novel-miRNA-105		NM_001206176.1
novel-miRNA-105		NM_001206182.1
novel-miRNA-105		NM_001205426.1
novel-miRNA-105		NM_001205683.1
novel-miRNA-105		NM_001205428.1
novel-miRNA-105		NM_001205940.1
novel-miRNA-105		NM_001205694.1
novel-miRNA-105		NM_001205440.1
novel-miRNA-105		NM_001205967.1
novel-miRNA-105		NM_001206224.1
novel-miRNA-105		NM_001205716.1
novel-miRNA-105		NM_001205975.1
novel-miRNA-105		NM_001205988.1
novel-miRNA-105		NM_001206244.1
novel-miRNA-105		NM_001205989.1
novel-miRNA-105		NM_001205481.1
novel-miRNA-105		NM_001205998.1
novel-miRNA-105		NM_001206000.1
novel-miRNA-105		NM_001205490.1
novel-miRNA-105		NM_001205747.1
novel-miRNA-105		NM_001205748.1
novel-miRNA-105		NM_001205769.1
novel-miRNA-105		NM_001205770.1
novel-miRNA-105		NM_001205779.1
novel-miRNA-105		NM_001205528.1
novel-miRNA-105		NM_001205786.1
novel-miRNA-105		NM_001205388.1
novel-miRNA-105		NM_001205793.1
novel-miRNA-105		NM_001206326.1
novel-miRNA-105		NM_001191381.1
novel-miRNA-105		NM_001206393.1
novel-miRNA-105		NM_001075298.2
novel-miRNA-105		NM_001206423.1
novel-miRNA-105		NM_001193227.2
novel-miRNA-105		NM_001206459.1
novel-miRNA-105		NM_001206529.1
novel-miRNA-105		NM_001206483.1
novel-miRNA-105		NM_001206515.1
novel-miRNA-105		NM_001192670.1
novel-miRNA-105		NM_001206551.1
novel-miRNA-105		NM_001191405.1
novel-miRNA-105		NM_001206586.1
novel-miRNA-105		NM_001206637.1
novel-miRNA-105		NM_001206728.1
novel-miRNA-105		NM_001206754.1
novel-miRNA-105		NM_001206775.1
novel-miRNA-105		NM_001206778.1
novel-miRNA-105		NM_001206779.1
novel-miRNA-105		NM_001206785.1
novel-miRNA-105		NM_001206853.1
novel-miRNA-105		NM_001206871.1
novel-miRNA-105		NM_001206892.1
novel-miRNA-105		NM_001206899.1
novel-miRNA-105		NM_001206910.1
novel-miRNA-105		NM_001206911.1
novel-miRNA-105		NM_001206912.1
novel-miRNA-105		NM_001206913.1
novel-miRNA-105		NM_001206958.1
novel-miRNA-105		NM_001206964.1
novel-miRNA-105		NM_001206990.1
novel-miRNA-105		NM_001046430.2
novel-miRNA-105		NM_001105031.2
novel-miRNA-105		NM_001077524.2
novel-miRNA-105		NM_001045940.2
novel-miRNA-105		NM_001078072.2
novel-miRNA-105		NM_001191501.1
novel-miRNA-105		XM_003585398.1
novel-miRNA-105		NM_001206588.2
novel-miRNA-105		NM_001192423.2
novel-miRNA-105		NM_001206413.2
novel-miRNA-105		NM_001083692.2
novel-miRNA-105		NM_001080298.2
novel-miRNA-105		NM_001046472.2
novel-miRNA-105		NM_001098156.2
novel-miRNA-105		NM_001103087.2
novel-miRNA-105		NM_001075433.2
novel-miRNA-105		NM_001046178.2
novel-miRNA-105		NM_174138.3
novel-miRNA-105		NM_001034410.2
novel-miRNA-105		NM_001077083.2
novel-miRNA-105		NM_001079606.2
novel-miRNA-105		NM_001035374.2
novel-miRNA-105		NM_001102029.2
novel-miRNA-105		NM_174368.3
novel-miRNA-105		NM_001081624.2
novel-miRNA-105		NM_001076270.2
novel-miRNA-105		NM_001114519.2
novel-miRNA-105		NM_001081613.2
novel-miRNA-105		NM_001130759.2
novel-miRNA-105		NM_001075709.2
novel-miRNA-105		NM_001077088.2
novel-miRNA-105		NM_001034503.2
novel-miRNA-105		NM_001034563.2
novel-miRNA-105		NM_001111262.2
novel-miRNA-105		NM_001075910.2
novel-miRNA-105		NM_001046115.2
novel-miRNA-105		NM_001102525.2
novel-miRNA-105		NM_001046542.2
novel-miRNA-105		NM_001046581.2
novel-miRNA-105		NM_001099094.2
novel-miRNA-105		NM_001082429.2
novel-miRNA-105		NM_001025322.2
novel-miRNA-105		NM_001046620.2
novel-miRNA-105		NM_001081716.2
novel-miRNA-105		NM_001037598.2
novel-miRNA-105		NM_001101976.2
novel-miRNA-105		NM_001101872.2
novel-miRNA-105		NM_001077044.2
novel-miRNA-105		NM_001034652.2
novel-miRNA-105		NM_001082453.2
novel-miRNA-105		NM_001040474.2
novel-miRNA-105		NM_001035373.2
novel-miRNA-105		NM_001098032.2
novel-miRNA-105		NM_001102099.2
novel-miRNA-105		NM_001075374.2
novel-miRNA-105		NM_001103089.2
novel-miRNA-105		NM_001046058.2
novel-miRNA-105		NM_001024554.3
novel-miRNA-105		NM_001102490.2
novel-miRNA-105		NM_001102092.2
novel-miRNA-105		NM_001034329.2
novel-miRNA-105		NM_001046238.3
novel-miRNA-105		NM_001035424.2
novel-miRNA-105		NM_001077958.2
novel-miRNA-105		NM_001035357.2
novel-miRNA-105		NM_001038084.2
novel-miRNA-105		NM_001105357.2
novel-miRNA-105		NM_001102228.2
novel-miRNA-105		NM_001130746.2
novel-miRNA-105		NM_001083465.2
novel-miRNA-105		NM_001045876.2
novel-miRNA-105		NM_001040564.2
novel-miRNA-105		NM_001083638.2
novel-miRNA-105		NM_001076193.2
novel-miRNA-105		NM_001192067.2
novel-miRNA-105		NM_174645.3
novel-miRNA-105		NM_205788.1
novel-miRNA-105		NM_206969.1
novel-miRNA-105		NM_001001141.1
novel-miRNA-105		NM_001002886.1
novel-miRNA-105		NM_001281722.1
novel-miRNA-105		XM_870975.6
novel-miRNA-105		XM_005199374.1
novel-miRNA-105		XM_616223.6
novel-miRNA-105		XR_226225.1
novel-miRNA-105		XM_002701839.3
novel-miRNA-105		XR_229141.1
novel-miRNA-105		XM_005196239.1
novel-miRNA-105		XM_003584055.2
novel-miRNA-105		XM_005199533.1
novel-miRNA-105		XM_005199538.1
novel-miRNA-105		XM_005199539.1
novel-miRNA-105		XR_230201.1
novel-miRNA-105		XM_005200577.1
novel-miRNA-105		XM_002683626.3
novel-miRNA-105		XM_005202569.1
novel-miRNA-105		XM_005203114.1
novel-miRNA-105		XM_005206043.1
novel-miRNA-105		XM_005206207.1
novel-miRNA-105		XM_005206785.1
novel-miRNA-105		XM_005206786.1
novel-miRNA-105		XM_005206787.1
novel-miRNA-105		XM_005206788.1
novel-miRNA-105		XM_005206789.1
novel-miRNA-105		XM_005206982.1
novel-miRNA-105		XM_005209571.1
novel-miRNA-105		XM_005209579.1
novel-miRNA-105		XM_005209581.1
novel-miRNA-105		XM_005209582.1
novel-miRNA-105		XM_005209583.1
novel-miRNA-105		XM_005209584.1
novel-miRNA-105		XM_005210732.1
novel-miRNA-105		XM_005210970.1
novel-miRNA-105		XM_005211099.1
novel-miRNA-105		XM_005211775.1
novel-miRNA-105		XM_005211782.1
novel-miRNA-105		XM_002690897.3
novel-miRNA-105		XM_005213558.1
novel-miRNA-105		XM_005218890.1
novel-miRNA-105		XR_238394.1
novel-miRNA-105		XM_002695015.3
novel-miRNA-105		XM_005219233.1
novel-miRNA-105		XM_005219234.1
novel-miRNA-105		XM_005219544.1
novel-miRNA-105		XM_005219995.1
novel-miRNA-105		XM_005220558.1
novel-miRNA-105		XM_005220599.1
novel-miRNA-105		XM_005220600.1
novel-miRNA-105		XM_005220602.1
novel-miRNA-105		XM_005220928.1
novel-miRNA-105		XM_005220932.1
novel-miRNA-105		XM_002696134.2
novel-miRNA-105		XM_005222800.1
novel-miRNA-105		XM_005224042.1
novel-miRNA-105		XM_005224044.1
novel-miRNA-105		XM_005224045.1
novel-miRNA-105		XM_005224047.1
novel-miRNA-105		XM_002697821.3
novel-miRNA-105		XM_005225511.1
novel-miRNA-105		XM_005225513.1
novel-miRNA-105		XM_005225611.1
novel-miRNA-105		XM_005225736.1
novel-miRNA-105		XM_005226500.1
novel-miRNA-105		XM_005226505.1
novel-miRNA-105		XM_005226506.1
novel-miRNA-105		XR_240659.1
novel-miRNA-105		XM_005227031.1
novel-miRNA-105		XM_005228193.1
novel-miRNA-105		XM_005228212.1
novel-miRNA-105		XM_005228225.1
novel-miRNA-105		XM_005228391.1
novel-miRNA-105		XM_005228455.1
novel-miRNA-105		XM_005228456.1
novel-miRNA-105		NM_001281918.1
novel-miRNA-105		NM_181002.3
novel-miRNA-105		NM_001007818.1
novel-miRNA-105		NM_001008416.1
novel-miRNA-105		NM_001011677.1
novel-miRNA-105		NM_001012669.1
novel-miRNA-105		NM_001011685.1
novel-miRNA-105		NM_001014853.1
novel-miRNA-105		NM_001014871.1
novel-miRNA-105		NM_001014964.1
novel-miRNA-105		NM_001015545.1
novel-miRNA-105		NM_001015639.1
novel-miRNA-105		NM_001015537.1
novel-miRNA-105		NM_001015553.1
novel-miRNA-105		NM_001015630.1
novel-miRNA-105		NM_001017941.1
novel-miRNA-105		NM_001301213.1
novel-miRNA-105		NM_001024552.1
novel-miRNA-105		NM_001024824.1
novel-miRNA-105		NM_174530.3
novel-miRNA-105		NM_001032300.1
novel-miRNA-105		XM_002684014.4
novel-miRNA-105		XR_819665.1
novel-miRNA-105		XR_819838.1
novel-miRNA-105		XM_010824585.1
novel-miRNA-105		XR_819849.1
novel-miRNA-105		XM_010824599.1
novel-miRNA-105		XR_819853.1
novel-miRNA-105		XM_003581704.3
novel-miRNA-105		XR_819871.1
novel-miRNA-105		XR_819872.1
novel-miRNA-105		XM_010824614.1
novel-miRNA-105		XM_005196077.2
novel-miRNA-105		XR_819873.1
novel-miRNA-105		XR_819874.1
novel-miRNA-105		XR_819875.1
novel-miRNA-105		XM_010824616.1
novel-miRNA-105		XM_010824617.1
novel-miRNA-105		XM_615375.5
novel-miRNA-105		XM_010824625.1
novel-miRNA-105		XM_010824626.1
novel-miRNA-105		XM_010824627.1
novel-miRNA-105		XM_010824632.1
novel-miRNA-105		XR_819884.1
novel-miRNA-105		XM_010824645.1
novel-miRNA-105		XM_010824646.1
novel-miRNA-105		XM_005196108.2
novel-miRNA-105		XM_005196109.2
novel-miRNA-105		XR_229045.2
novel-miRNA-105		XR_819967.1
novel-miRNA-105		XM_001788478.5
novel-miRNA-105		XR_819605.1
novel-miRNA-105		XM_010824444.1
novel-miRNA-105		XM_010824445.1
novel-miRNA-105		XM_010824446.1
novel-miRNA-105		XM_005195973.2
novel-miRNA-105		XM_005195974.2
novel-miRNA-105		XM_005195975.2
novel-miRNA-105		XM_010824447.1
novel-miRNA-105		XM_010824448.1
novel-miRNA-105		XM_010824449.1
novel-miRNA-105		XM_010824450.1
novel-miRNA-105		XM_010825890.1
novel-miRNA-105		XM_010825903.1
novel-miRNA-105		XR_822732.1
novel-miRNA-105		XR_225821.2
novel-miRNA-105		XM_005192247.2
novel-miRNA-105		XM_001789389.4
novel-miRNA-105		XM_010826947.1
novel-miRNA-105		XM_010827143.1
novel-miRNA-105		XM_001788457.4
novel-miRNA-105		XM_010824490.1
novel-miRNA-105		XM_010824492.1
novel-miRNA-105		XM_005196012.2
novel-miRNA-105		XM_865894.6
novel-miRNA-105		XR_819779.1
novel-miRNA-105		XM_010826426.1
novel-miRNA-105		XR_822248.1
novel-miRNA-105		XR_822258.1
novel-miRNA-105		XR_822281.1
novel-miRNA-105		XM_005197439.2
novel-miRNA-105		XM_874476.7
novel-miRNA-105		XM_005197440.2
novel-miRNA-105		XR_230284.2
novel-miRNA-105		XR_822303.1
novel-miRNA-105		XM_010826438.1
novel-miRNA-105		XR_822324.1
novel-miRNA-105		XR_822327.1
novel-miRNA-105		XR_822352.1
novel-miRNA-105		XM_010826467.1
novel-miRNA-105		XM_010826468.1
novel-miRNA-105		XM_010826469.1
novel-miRNA-105		XM_010826470.1
novel-miRNA-105		XM_010826471.1
novel-miRNA-105		XM_010826472.1
novel-miRNA-105		XM_010826473.1
novel-miRNA-105		XM_010826474.1
novel-miRNA-105		XM_010826475.1
novel-miRNA-105		XM_010826476.1
novel-miRNA-105		XM_010826477.1
novel-miRNA-105		XM_010826478.1
novel-miRNA-105		XM_010826479.1
novel-miRNA-105		XM_010826480.1
novel-miRNA-105		XM_010826481.1
novel-miRNA-105		XM_010826482.1
novel-miRNA-105		XM_010826483.1
novel-miRNA-105		XM_010826484.1
novel-miRNA-105		XM_010826485.1
novel-miRNA-105		XM_010826486.1
novel-miRNA-105		XM_010826487.1
novel-miRNA-105		XM_010826488.1
novel-miRNA-105		XM_003581836.3
novel-miRNA-105		XR_822393.1
novel-miRNA-105		XR_822501.1
novel-miRNA-105		XR_801439.1
novel-miRNA-105		XR_801440.1
novel-miRNA-105		XM_003581871.3
novel-miRNA-105		XM_010826608.1
novel-miRNA-105		XR_822560.1
novel-miRNA-105		XR_822582.1
novel-miRNA-105		XR_138642.3
novel-miRNA-105		XR_822636.1
novel-miRNA-105		XR_230472.2
novel-miRNA-105		XR_822614.1
novel-miRNA-105		XM_616352.8
novel-miRNA-105		XM_010826724.1
novel-miRNA-105		XM_005197648.2
novel-miRNA-105		XR_822702.1
novel-miRNA-105		XR_822703.1
novel-miRNA-105		XM_586640.6
novel-miRNA-105		XM_005197670.2
novel-miRNA-105		XM_010826761.1
novel-miRNA-105		XM_010826770.1
novel-miRNA-105		XM_003581938.3
novel-miRNA-105		XM_010826792.1
novel-miRNA-105		XM_005197743.2
novel-miRNA-105		XM_005197745.2
novel-miRNA-105		XM_005197744.2
novel-miRNA-105		XM_005197746.2
novel-miRNA-105		XM_010826851.1
novel-miRNA-105		XM_005197748.2
novel-miRNA-105		XM_010826852.1
novel-miRNA-105		XR_230567.2
novel-miRNA-105		XM_005197749.2
novel-miRNA-105		XR_230568.2
novel-miRNA-105		XM_010826853.1
novel-miRNA-105		XM_010826854.1
novel-miRNA-105		XM_005197750.2
novel-miRNA-105		XM_010826855.1
novel-miRNA-105		XM_005197752.2
novel-miRNA-105		XM_010826857.1
novel-miRNA-105		XM_010826870.1
novel-miRNA-105		XR_822812.1
novel-miRNA-105		XR_822825.1
novel-miRNA-105		XR_822826.1
novel-miRNA-105		XR_822827.1
novel-miRNA-105		XR_822853.1
novel-miRNA-105		XR_802514.1
novel-miRNA-105		XR_802520.1
novel-miRNA-105		XM_003581997.3
novel-miRNA-105		XR_823042.1
novel-miRNA-105		XM_001252714.5
novel-miRNA-105		XM_005197942.2
novel-miRNA-105		XM_614385.7
novel-miRNA-105		XM_005197947.2
novel-miRNA-105		XM_010827135.1
novel-miRNA-105		XR_823121.1
novel-miRNA-105		XR_230769.2
novel-miRNA-105		XR_823092.1
novel-miRNA-105		XR_823093.1
novel-miRNA-105		XR_823094.1
novel-miRNA-105		XR_823095.1
novel-miRNA-105		XR_823096.1
novel-miRNA-105		XR_823097.1
novel-miRNA-105		XR_823098.1
novel-miRNA-105		XR_823099.1
novel-miRNA-105		XR_823100.1
novel-miRNA-105		XM_602137.8
novel-miRNA-105		XR_820920.1
novel-miRNA-105		XR_820921.1
novel-miRNA-105		XR_820923.1
novel-miRNA-105		XR_820924.1
novel-miRNA-105		XR_820925.1
novel-miRNA-105		XM_010827200.1
novel-miRNA-105		XM_010827206.1
novel-miRNA-105		XM_003582050.3
novel-miRNA-105		XR_823194.1
novel-miRNA-105		XM_010827276.1
novel-miRNA-105		XM_010827277.1
novel-miRNA-105		XR_823236.1
novel-miRNA-105		XM_010827285.1
novel-miRNA-105		XR_823284.1
novel-miRNA-105		XM_005198051.2
novel-miRNA-105		XM_010827309.1
novel-miRNA-105		XM_010827310.1
novel-miRNA-105		XM_010827311.1
novel-miRNA-105		XM_010827312.1
novel-miRNA-105		XM_010827313.1
novel-miRNA-105		XM_010827301.1
novel-miRNA-105		XM_608706.5
novel-miRNA-105		XM_010827303.1
novel-miRNA-105		XM_010827304.1
novel-miRNA-105		XM_010827305.1
novel-miRNA-105		XM_010827306.1
novel-miRNA-105		XM_010827307.1
novel-miRNA-105		XM_010827308.1
novel-miRNA-105		XM_010827321.1
novel-miRNA-105		XM_005198063.2
novel-miRNA-105		XM_010827322.1
novel-miRNA-105		XM_010827323.1
novel-miRNA-105		XM_010827324.1
novel-miRNA-105		XM_010827337.1
novel-miRNA-105		XM_868976.6
novel-miRNA-105		XM_010810156.1
novel-miRNA-105		XM_609695.8
novel-miRNA-105		XM_005192298.2
novel-miRNA-105		XM_010810360.1
novel-miRNA-105		XM_010810383.1
novel-miRNA-105		XM_005192304.2
novel-miRNA-105		XM_010810433.1
novel-miRNA-105		XM_005192307.2
novel-miRNA-105		XM_010810495.1
novel-miRNA-105		XM_010810522.1
novel-miRNA-105		XM_005192310.2
novel-miRNA-105		XM_868371.7
novel-miRNA-105		XM_010827392.1
novel-miRNA-105		XM_010827429.1
novel-miRNA-105		XM_010827430.1
novel-miRNA-105		XM_005198132.2
novel-miRNA-105		XM_005198131.2
novel-miRNA-105		XM_010827437.1
novel-miRNA-105		XM_001253620.4
novel-miRNA-105		XM_005198155.2
novel-miRNA-105		XM_610014.8
novel-miRNA-105		XM_010827477.1
novel-miRNA-105		XM_010827478.1
novel-miRNA-105		XM_005198156.2
novel-miRNA-105		XR_823493.1
novel-miRNA-105		XR_231008.2
novel-miRNA-105		XM_003582165.3
novel-miRNA-105		XR_823624.1
novel-miRNA-105		XR_823640.1
novel-miRNA-105		XR_823641.1
novel-miRNA-105		XR_823642.1
novel-miRNA-105		XR_823668.1
novel-miRNA-105		XR_231062.2
novel-miRNA-105		XR_823669.1
novel-miRNA-105		XR_823670.1
novel-miRNA-105		XR_231066.2
novel-miRNA-105		XM_010827630.1
novel-miRNA-105		XM_010827631.1
novel-miRNA-105		XR_823689.1
novel-miRNA-105		XR_823696.1
novel-miRNA-105		XM_010827678.1
novel-miRNA-105		XM_010827679.1
novel-miRNA-105		XM_010827680.1
novel-miRNA-105		XM_010827681.1
novel-miRNA-105		XM_010827682.1
novel-miRNA-105		XM_010827683.1
novel-miRNA-105		XM_010827684.1
novel-miRNA-105		XM_010827692.1
novel-miRNA-105		XR_823719.1
novel-miRNA-105		XR_823720.1
novel-miRNA-105		XR_823723.1
novel-miRNA-105		XR_823725.1
novel-miRNA-105		XM_010827710.1
novel-miRNA-105		XM_010815988.1
novel-miRNA-105		XM_010827743.1
novel-miRNA-105		XM_584123.6
novel-miRNA-105		XM_010827744.1
novel-miRNA-105		XM_010827745.1
novel-miRNA-105		XM_010827771.1
novel-miRNA-105		XM_005198330.2
novel-miRNA-105		XR_823821.1
novel-miRNA-105		XM_003582241.3
novel-miRNA-105		XM_005198334.2
novel-miRNA-105		XM_005198335.2
novel-miRNA-105		XM_001255423.4
novel-miRNA-105		XM_005198342.2
novel-miRNA-105		XM_005198343.2
novel-miRNA-105		XM_005198344.2
novel-miRNA-105		XM_602903.6
novel-miRNA-105		XM_010827787.1
novel-miRNA-105		XR_823858.1
novel-miRNA-105		XM_010827794.1
novel-miRNA-105		XM_005198351.2
novel-miRNA-105		XM_005198353.2
novel-miRNA-105		XM_010827795.1
novel-miRNA-105		XM_010827796.1
novel-miRNA-105		XM_010827812.1
novel-miRNA-105		XM_010827885.1
novel-miRNA-105		XM_010827886.1
novel-miRNA-105		XM_010827887.1
novel-miRNA-105		XM_002704464.4
novel-miRNA-105		XM_005198473.2
novel-miRNA-105		XR_823945.1
novel-miRNA-105		XM_010827960.1
novel-miRNA-105		XM_010827961.1
novel-miRNA-105		XM_010827962.1
novel-miRNA-105		XM_010827963.1
novel-miRNA-105		XR_823976.1
novel-miRNA-105		XR_823977.1
novel-miRNA-105		XM_010827977.1
novel-miRNA-105		XM_003582290.3
novel-miRNA-105		XM_010827999.1
novel-miRNA-105		XM_005198531.2
novel-miRNA-105		XM_003582305.3
novel-miRNA-105		XM_005198565.2
novel-miRNA-105		XM_005198566.2
novel-miRNA-105		XM_010828055.1
novel-miRNA-105		XM_010828056.1
novel-miRNA-105		XM_010828057.1
novel-miRNA-105		XM_010828058.1
novel-miRNA-105		XM_010828060.1
novel-miRNA-105		XM_010828072.1
novel-miRNA-105		XR_800845.1
novel-miRNA-105		XM_010817568.1
novel-miRNA-105		XM_010818647.1
novel-miRNA-105		XM_587938.7
novel-miRNA-105		XM_010797909.1
novel-miRNA-105		XM_010797951.1
novel-miRNA-105		XM_605463.6
novel-miRNA-105		XM_585328.6
novel-miRNA-105		XM_010797964.1
novel-miRNA-105		XM_010797965.1
novel-miRNA-105		XM_010797966.1
novel-miRNA-105		XM_010797967.1
novel-miRNA-105		XM_010797968.1
novel-miRNA-105		XR_800968.1
novel-miRNA-105		XR_231454.2
novel-miRNA-105		XM_010797978.1
novel-miRNA-105		XM_010797979.1
novel-miRNA-105		XM_005198669.2
novel-miRNA-105		XM_010797980.1
novel-miRNA-105		XM_010797981.1
novel-miRNA-105		XM_010797982.1
novel-miRNA-105		XM_010797983.1
novel-miRNA-105		XM_001250700.4
novel-miRNA-105		XM_005198675.2
novel-miRNA-105		XM_010797992.1
novel-miRNA-105		XM_010819205.1
novel-miRNA-105		XM_010798019.1
novel-miRNA-105		XM_879722.7
novel-miRNA-105		XM_010798130.1
novel-miRNA-105		XM_010798131.1
novel-miRNA-105		XM_005198783.2
novel-miRNA-105		XM_005198784.2
novel-miRNA-105		XM_005198782.2
novel-miRNA-105		XM_005198785.2
novel-miRNA-105		XM_010798133.1
novel-miRNA-105		XR_801185.1
novel-miRNA-105		XM_010798142.1
novel-miRNA-105		XM_010798144.1
novel-miRNA-105		XM_010798145.1
novel-miRNA-105		XM_010798147.1
novel-miRNA-105		XM_010798148.1
novel-miRNA-105		XM_005198797.2
novel-miRNA-105		XM_010798153.1
novel-miRNA-105		XM_005198798.2
novel-miRNA-105		XM_010798155.1
novel-miRNA-105		XM_005198800.2
novel-miRNA-105		XM_010798156.1
novel-miRNA-105		XM_005198801.2
novel-miRNA-105		XM_613922.6
novel-miRNA-105		XM_005198803.2
novel-miRNA-105		XM_005198804.2
novel-miRNA-105		XM_010798169.1
novel-miRNA-105		XR_801201.1
novel-miRNA-105		XM_003582382.3
novel-miRNA-105		XM_001789640.3
novel-miRNA-105		XM_005198847.2
novel-miRNA-105		XM_010798211.1
novel-miRNA-105		XR_801222.1
novel-miRNA-105		XM_005198874.2
novel-miRNA-105		XM_606449.8
novel-miRNA-105		XR_801233.1
novel-miRNA-105		XM_005198884.2
novel-miRNA-105		XM_001253294.5
novel-miRNA-105		XM_010798236.1
novel-miRNA-105		XM_005198940.2
novel-miRNA-105		XR_801303.1
novel-miRNA-105		XR_801311.1
novel-miRNA-105		XM_001787259.5
novel-miRNA-105		XM_586987.6
novel-miRNA-105		XM_010798388.1
novel-miRNA-105		XM_010798389.1
novel-miRNA-105		XM_010798390.1
novel-miRNA-105		XM_010798391.1
novel-miRNA-105		XM_010798392.1
novel-miRNA-105		XM_010800647.1
novel-miRNA-105		XM_010798463.1
novel-miRNA-105		XR_801465.1
novel-miRNA-105		XR_801484.1
novel-miRNA-105		XR_801510.1
novel-miRNA-105		XM_010798517.1
novel-miRNA-105		XR_801519.1
novel-miRNA-105		XM_010798073.1
novel-miRNA-105		XM_005198764.2
novel-miRNA-105		XM_603297.6
novel-miRNA-105		XR_817546.1
novel-miRNA-105		XM_005192372.2
novel-miRNA-105		XM_005192373.2
novel-miRNA-105		XM_005192374.2
novel-miRNA-105		XM_618255.7
novel-miRNA-105		XM_005192375.2
novel-miRNA-105		XR_801085.1
novel-miRNA-105		XM_010798091.1
novel-miRNA-105		XM_010798092.1
novel-miRNA-105		XM_599899.5
novel-miRNA-105		XR_231530.2
novel-miRNA-105		XR_231531.2
novel-miRNA-105		XR_231532.2
novel-miRNA-105		XM_010798096.1
novel-miRNA-105		XM_010798617.1
novel-miRNA-105		XR_801679.1
novel-miRNA-105		XR_231858.2
novel-miRNA-105		XM_582388.7
novel-miRNA-105		XM_005199165.2
novel-miRNA-105		XM_005199166.2
novel-miRNA-105		XM_003582525.3
novel-miRNA-105		XM_010798639.1
novel-miRNA-105		XM_865133.5
novel-miRNA-105		XM_618263.5
novel-miRNA-105		XM_010798640.1
novel-miRNA-105		XR_801733.1
novel-miRNA-105		XM_874924.7
novel-miRNA-105		XM_005199242.2
novel-miRNA-105		XM_005199243.2
novel-miRNA-105		XM_010798729.1
novel-miRNA-105		XM_868823.7
novel-miRNA-105		XM_005199235.2
novel-miRNA-105		XR_231927.2
novel-miRNA-105		XR_801867.1
novel-miRNA-105		XR_801855.1
novel-miRNA-105		XR_801896.1
novel-miRNA-105		XM_010798776.1
novel-miRNA-105		XM_010798830.1
novel-miRNA-105		XM_010798831.1
novel-miRNA-105		XR_817595.1
novel-miRNA-105		XR_817596.1
novel-miRNA-105		XR_817597.1
novel-miRNA-105		XR_801976.1
novel-miRNA-105		XR_801977.1
novel-miRNA-105		XM_010798836.1
novel-miRNA-105		XR_232013.2
novel-miRNA-105		XM_005199349.2
novel-miRNA-105		XM_005199350.2
novel-miRNA-105		XM_873009.7
novel-miRNA-105		XM_010798876.1
novel-miRNA-105		XR_802019.1
novel-miRNA-105		XR_232062.2
novel-miRNA-105		XM_614661.7
novel-miRNA-105		XM_005199364.2
novel-miRNA-105		XR_232056.2
novel-miRNA-105		XM_005199365.2
novel-miRNA-105		XM_010798885.1
novel-miRNA-105		XM_005199366.2
novel-miRNA-105		XR_802032.1
novel-miRNA-105		XR_802073.1
novel-miRNA-105		XM_003582606.3
novel-miRNA-105		XM_005199391.2
novel-miRNA-105		XR_802114.1
novel-miRNA-105		XM_866381.5
novel-miRNA-105		XM_010799457.1
novel-miRNA-105		XM_010822698.1
novel-miRNA-105		XM_010799030.1
novel-miRNA-105		XM_010799031.1
novel-miRNA-105		XM_010799032.1
novel-miRNA-105		XM_010799033.1
novel-miRNA-105		XM_010799034.1
novel-miRNA-105		XM_010799035.1
novel-miRNA-105		XM_005199471.2
novel-miRNA-105		XM_010799079.1
novel-miRNA-105		XM_010799080.1
novel-miRNA-105		XM_010799081.1
novel-miRNA-105		XM_010799082.1
novel-miRNA-105		XM_010799083.1
novel-miRNA-105		XM_010799084.1
novel-miRNA-105		XM_010799085.1
novel-miRNA-105		XR_802322.1
novel-miRNA-105		XM_010799086.1
novel-miRNA-105		XM_010799087.1
novel-miRNA-105		XM_010799088.1
novel-miRNA-105		XM_010799089.1
novel-miRNA-105		XM_010799090.1
novel-miRNA-105		XM_010799091.1
novel-miRNA-105		XM_010799092.1
novel-miRNA-105		XM_010799093.1
novel-miRNA-105		XM_010799094.1
novel-miRNA-105		XM_010799096.1
novel-miRNA-105		XM_010799097.1
novel-miRNA-105		XM_010799098.1
novel-miRNA-105		XM_010799099.1
novel-miRNA-105		XM_010799100.1
novel-miRNA-105		XM_010799101.1
novel-miRNA-105		XM_010822783.1
novel-miRNA-105		XM_010822785.1
novel-miRNA-105		XM_003582646.3
novel-miRNA-105		XR_809200.1
novel-miRNA-105		XR_809201.1
novel-miRNA-105		XM_010809506.1
novel-miRNA-105		XR_809808.1
novel-miRNA-105		XM_593333.7
novel-miRNA-105		XM_010810279.1
novel-miRNA-105		XR_809963.1
novel-miRNA-105		XR_809977.1
novel-miRNA-105		XM_001252271.4
novel-miRNA-105		XM_618289.4
novel-miRNA-105		XM_604734.8
novel-miRNA-105		XM_010822978.1
novel-miRNA-105		XM_010822984.1
novel-miRNA-105		XM_010822995.1
novel-miRNA-105		XM_010822999.1
novel-miRNA-105		XM_005192418.2
novel-miRNA-105		XR_226886.2
novel-miRNA-105		XR_810793.1
novel-miRNA-105		XM_005193642.2
novel-miRNA-105		XM_865785.6
novel-miRNA-105		XM_010811515.1
novel-miRNA-105		XR_810697.1
novel-miRNA-105		XM_010811534.1
novel-miRNA-105		XR_226896.2
novel-miRNA-105		XR_226905.2
novel-miRNA-105		XR_811095.1
novel-miRNA-105		XR_811396.1
novel-miRNA-105		XR_226916.2
novel-miRNA-105		XM_010812337.1
novel-miRNA-105		XR_811402.1
novel-miRNA-105		XR_811314.1
novel-miRNA-105		XR_818506.1
novel-miRNA-105		XR_818526.1
novel-miRNA-105		XR_811639.1
novel-miRNA-105		XR_811642.1
novel-miRNA-105		XM_867004.4
novel-miRNA-105		XM_010812877.1
novel-miRNA-105		XR_811834.1
novel-miRNA-105		XM_010813152.1
novel-miRNA-105		XM_001788323.4
novel-miRNA-105		XM_005193741.2
novel-miRNA-105		XM_001788355.3
novel-miRNA-105		XM_005193768.2
novel-miRNA-105		XM_010813468.1
novel-miRNA-105		XR_812050.1
novel-miRNA-105		XM_005193770.2
novel-miRNA-105		XM_010813643.1
novel-miRNA-105		XM_010813648.1
novel-miRNA-105		XM_869611.6
novel-miRNA-105		XM_005193772.2
novel-miRNA-105		XM_005193773.2
novel-miRNA-105		XM_005193774.2
novel-miRNA-105		XM_010813660.1
novel-miRNA-105		XM_010813666.1
novel-miRNA-105		XM_005193775.2
novel-miRNA-105		XM_010813670.1
novel-miRNA-105		XM_010813680.1
novel-miRNA-105		XM_010813682.1
novel-miRNA-105		XM_010813688.1
novel-miRNA-105		XM_010813692.1
novel-miRNA-105		XM_010813698.1
novel-miRNA-105		XM_010813699.1
novel-miRNA-105		XM_010813705.1
novel-miRNA-105		XR_812521.1
novel-miRNA-105		XR_812522.1
novel-miRNA-105		XM_010814063.1
novel-miRNA-105		XM_002700703.4
novel-miRNA-105		XM_593710.8
novel-miRNA-105		XM_010815060.1
novel-miRNA-105		XR_812921.1
novel-miRNA-105		XR_227027.2
novel-miRNA-105		XR_813084.1
novel-miRNA-105		XR_813085.1
novel-miRNA-105		XM_010816149.1
novel-miRNA-105		XM_010816151.1
novel-miRNA-105		XM_010816153.1
novel-miRNA-105		XM_003582785.3
novel-miRNA-105		XM_010823569.1
novel-miRNA-105		XM_010823570.1
novel-miRNA-105		XM_010823572.1
novel-miRNA-105		XM_010823573.1
novel-miRNA-105		XM_010823575.1
novel-miRNA-105		XR_813374.1
novel-miRNA-105		XM_866087.5
novel-miRNA-105		XR_813608.1
novel-miRNA-105		XR_227097.2
novel-miRNA-105		XM_010817094.1
novel-miRNA-105		XM_595762.6
novel-miRNA-105		XM_010817098.1
novel-miRNA-105		XM_010817103.1
novel-miRNA-105		XM_010817104.1
novel-miRNA-105		XR_814363.1
novel-miRNA-105		XM_010817552.1
novel-miRNA-105		XR_814452.1
novel-miRNA-105		XM_586493.6
novel-miRNA-105		XR_814206.1
novel-miRNA-105		XR_814208.1
novel-miRNA-105		XM_594888.6
novel-miRNA-105		XM_005194006.2
novel-miRNA-105		XM_610020.8
novel-miRNA-105		XM_010818464.1
novel-miRNA-105		XR_815165.1
novel-miRNA-105		XR_815167.1
novel-miRNA-105		XM_010819021.1
novel-miRNA-105		XR_815418.1
novel-miRNA-105		XR_815303.1
novel-miRNA-105		XR_815304.1
novel-miRNA-105		XR_815305.1
novel-miRNA-105		XM_597914.7
novel-miRNA-105		XM_005194041.2
novel-miRNA-105		XM_005194042.2
novel-miRNA-105		XM_870981.7
novel-miRNA-105		XR_815477.1
novel-miRNA-105		XR_815656.1
novel-miRNA-105		XR_227248.2
novel-miRNA-105		XM_583090.7
novel-miRNA-105		XR_227327.2
novel-miRNA-105		XM_867149.7
novel-miRNA-105		XM_010821133.1
novel-miRNA-105		XM_609180.7
novel-miRNA-105		XR_227348.2
novel-miRNA-105		XR_816696.1
novel-miRNA-105		XM_593336.5
novel-miRNA-105		XM_010821900.1
novel-miRNA-105		XM_010821903.1
novel-miRNA-105		XR_817111.1
novel-miRNA-105		XR_817145.1
novel-miRNA-105		XM_010821859.1
novel-miRNA-105		XR_817225.1
novel-miRNA-105		XM_580667.7
novel-miRNA-105		XM_002700988.4
novel-miRNA-105		XM_005194233.2
novel-miRNA-105		XR_817316.1
novel-miRNA-105		XR_227457.2
novel-miRNA-105		XR_817353.1
novel-miRNA-105		XR_817355.1
novel-miRNA-105		XR_817370.1
novel-miRNA-105		XM_010822398.1
novel-miRNA-105		XM_010822399.1
novel-miRNA-105		XM_010822432.1
novel-miRNA-105		XM_010822433.1
novel-miRNA-105		XM_010822435.1
novel-miRNA-105		XM_010822436.1
novel-miRNA-105		XM_010822437.1
novel-miRNA-105		XM_010822438.1
novel-miRNA-105		XM_010822439.1
novel-miRNA-105		XM_010822440.1
novel-miRNA-105		XM_010822441.1
novel-miRNA-105		XR_817437.1
novel-miRNA-105		XR_817438.1
novel-miRNA-105		XM_010822447.1
novel-miRNA-105		XM_010822485.1
novel-miRNA-105		XM_003582935.3
novel-miRNA-105		XR_817538.1
novel-miRNA-105		XR_227539.2
novel-miRNA-105		XR_817563.1
novel-miRNA-105		XR_817564.1
novel-miRNA-105		XR_817593.1
novel-miRNA-105		XM_003582943.3
novel-miRNA-105		XM_010822579.1
novel-miRNA-105		XM_585095.6
novel-miRNA-105		XM_005194414.2
novel-miRNA-105		XM_005194416.2
novel-miRNA-105		XM_010822589.1
novel-miRNA-105		XM_005194417.2
novel-miRNA-105		XR_817672.1
novel-miRNA-105		XR_819275.1
novel-miRNA-105		XM_010824069.1
novel-miRNA-105		XM_005192465.2
novel-miRNA-105		XR_817677.1
novel-miRNA-105		XM_010822635.1
novel-miRNA-105		XR_820021.1
novel-miRNA-105		XM_005192506.2
novel-miRNA-105		XM_005192507.2
novel-miRNA-105		XM_005192513.2
novel-miRNA-105		XM_005192508.2
novel-miRNA-105		XM_005192510.2
novel-miRNA-105		XM_591710.8
novel-miRNA-105		XR_820055.1
novel-miRNA-105		XM_005192512.2
novel-miRNA-105		XM_005192514.2
novel-miRNA-105		XR_820101.1
novel-miRNA-105		XM_593742.6
novel-miRNA-105		XM_010822637.1
novel-miRNA-105		XM_010824967.1
novel-miRNA-105		XR_820536.1
novel-miRNA-105		XM_010824971.1
novel-miRNA-105		XM_010824972.1
novel-miRNA-105		XM_010824973.1
novel-miRNA-105		XM_010822660.1
novel-miRNA-105		XM_010822661.1
novel-miRNA-105		XM_010822663.1
novel-miRNA-105		XM_584806.8
novel-miRNA-105		XM_594631.7
novel-miRNA-105		XM_599662.5
novel-miRNA-105		XM_010825135.1
novel-miRNA-105		XR_820884.1
novel-miRNA-105		XR_138867.3
novel-miRNA-105		XR_817821.1
novel-miRNA-105		XR_821028.1
novel-miRNA-105		XR_817878.1
novel-miRNA-105		XR_817879.1
novel-miRNA-105		XR_817880.1
novel-miRNA-105		XM_010825456.1
novel-miRNA-105		XR_226121.2
novel-miRNA-105		XM_589775.8
novel-miRNA-105		XM_003583074.3
novel-miRNA-105		XR_817980.1
novel-miRNA-105		XR_817993.1
novel-miRNA-105		XR_226128.2
novel-miRNA-105		XM_615064.8
novel-miRNA-105		XM_005194575.2
novel-miRNA-105		XM_010822752.1
novel-miRNA-105		XM_003583090.3
novel-miRNA-105		XR_818045.1
novel-miRNA-105		XM_010822781.1
novel-miRNA-105		XR_803857.1
novel-miRNA-105		XR_818078.1
novel-miRNA-105		XM_001788012.5
novel-miRNA-105		XM_010822791.1
novel-miRNA-105		XM_003583102.3
novel-miRNA-105		XR_818099.1
novel-miRNA-105		XM_010825761.1
novel-miRNA-105		XM_866677.4
novel-miRNA-105		XM_001252156.3
novel-miRNA-105		XM_001252595.3
novel-miRNA-105		XM_010822840.1
novel-miRNA-105		XR_818129.1
novel-miRNA-105		XR_818149.1
novel-miRNA-105		XR_818174.1
novel-miRNA-105		XR_818225.1
novel-miRNA-105		XR_227948.2
novel-miRNA-105		XR_818252.1
novel-miRNA-105		XR_818253.1
novel-miRNA-105		XM_005194701.2
novel-miRNA-105		XR_818236.1
novel-miRNA-105		XR_818244.1
novel-miRNA-105		XR_818258.1
novel-miRNA-105		XR_818259.1
novel-miRNA-105		XM_003583210.3
novel-miRNA-105		XM_003583211.3
novel-miRNA-105		XM_010823067.1
novel-miRNA-105		XM_010823087.1
novel-miRNA-105		XM_010823088.1
novel-miRNA-105		XM_010823089.1
novel-miRNA-105		XM_010823090.1
novel-miRNA-105		XM_010823091.1
novel-miRNA-105		XM_010823092.1
novel-miRNA-105		XM_003583233.3
novel-miRNA-105		XM_010823093.1
novel-miRNA-105		XM_005194809.2
novel-miRNA-105		XM_010823094.1
novel-miRNA-105		XR_818436.1
novel-miRNA-105		XM_005194858.2
novel-miRNA-105		XM_604151.7
novel-miRNA-105		XM_005194859.2
novel-miRNA-105		XM_591419.7
novel-miRNA-105		XM_010823181.1
novel-miRNA-105		XM_010823182.1
novel-miRNA-105		XM_589215.3
novel-miRNA-105		XR_818538.1
novel-miRNA-105		XM_867950.6
novel-miRNA-105		XR_802825.1
novel-miRNA-105		XR_802826.1
novel-miRNA-105		XM_010823261.1
novel-miRNA-105		XM_010823262.1
novel-miRNA-105		XM_010823263.1
novel-miRNA-105		XM_010823264.1
novel-miRNA-105		XM_010823265.1
novel-miRNA-105		XM_010823266.1
novel-miRNA-105		XR_818626.1
novel-miRNA-105		XR_818627.1
novel-miRNA-105		XM_010823286.1
novel-miRNA-105		XM_010823289.1
novel-miRNA-105		XM_005194944.2
novel-miRNA-105		XM_010823297.1
novel-miRNA-105		XR_228270.2
novel-miRNA-105		XR_818700.1
novel-miRNA-105		XM_010823333.1
novel-miRNA-105		XR_818759.1
novel-miRNA-105		XR_818760.1
novel-miRNA-105		XR_818761.1
novel-miRNA-105		XR_818763.1
novel-miRNA-105		XR_818764.1
novel-miRNA-105		XM_010823427.1
novel-miRNA-105		XR_228337.2
novel-miRNA-105		XR_818823.1
novel-miRNA-105		XR_818852.1
novel-miRNA-105		XM_010823470.1
novel-miRNA-105		XM_010823471.1
novel-miRNA-105		XM_602679.8
novel-miRNA-105		XM_010823472.1
novel-miRNA-105		XM_010823473.1
novel-miRNA-105		XM_005195120.2
novel-miRNA-105		XM_005195121.2
novel-miRNA-105		XM_005195122.2
novel-miRNA-105		XR_228364.2
novel-miRNA-105		XM_866852.7
novel-miRNA-105		XM_010823461.1
novel-miRNA-105		XM_010823462.1
novel-miRNA-105		XM_010823463.1
novel-miRNA-105		XM_010823464.1
novel-miRNA-105		XM_591339.7
novel-miRNA-105		XM_005195170.2
novel-miRNA-105		XR_818895.1
novel-miRNA-105		XR_818900.1
novel-miRNA-105		XR_818907.1
novel-miRNA-105		XM_005192655.2
novel-miRNA-105		XM_010826533.1
novel-miRNA-105		XM_010826536.1
novel-miRNA-105		XR_818949.1
novel-miRNA-105		XR_818956.1
novel-miRNA-105		XM_005195224.2
novel-miRNA-105		XM_005195225.2
novel-miRNA-105		XM_010823574.1
novel-miRNA-105		XR_819000.1
novel-miRNA-105		XM_605896.6
novel-miRNA-105		XM_010823611.1
novel-miRNA-105		XM_010823612.1
novel-miRNA-105		XM_010823613.1
novel-miRNA-105		XM_010823614.1
novel-miRNA-105		XM_010823629.1
novel-miRNA-105		XR_228488.2
novel-miRNA-105		XR_819073.1
novel-miRNA-105		XM_010823640.1
novel-miRNA-105		XM_010823641.1
novel-miRNA-105		XM_010823642.1
novel-miRNA-105		XM_010823643.1
novel-miRNA-105		XM_010823648.1
novel-miRNA-105		XR_819080.1
novel-miRNA-105		XR_822855.1
novel-miRNA-105		XM_010826924.1
novel-miRNA-105		XM_010826931.1
novel-miRNA-105		XR_822959.1
novel-miRNA-105		XR_823213.1
novel-miRNA-105		XM_010827298.1
novel-miRNA-105		XR_819168.1
novel-miRNA-105		XR_819169.1
novel-miRNA-105		XM_010823701.1
novel-miRNA-105		XM_010823702.1
novel-miRNA-105		XM_010823708.1
novel-miRNA-105		XM_010823709.1
novel-miRNA-105		XM_010823710.1
novel-miRNA-105		XM_010823714.1
novel-miRNA-105		XM_005195334.2
novel-miRNA-105		XM_010823771.1
novel-miRNA-105		XM_001253358.3
novel-miRNA-105		XM_005195412.2
novel-miRNA-105		XM_005195413.2
novel-miRNA-105		XR_819174.1
novel-miRNA-105		XR_228551.2
novel-miRNA-105		XM_001790619.4
novel-miRNA-105		XM_010823886.1
novel-miRNA-105		XM_005195498.2
novel-miRNA-105		XR_823883.1
novel-miRNA-105		XR_823884.1
novel-miRNA-105		XR_823885.1
novel-miRNA-105		XM_010827950.1
novel-miRNA-105		XM_010827993.1
novel-miRNA-105		XM_010828059.1
novel-miRNA-105		XM_010828098.1
novel-miRNA-105		XM_010828099.1
novel-miRNA-105		XM_010828102.1
novel-miRNA-105		XM_010828103.1
novel-miRNA-105		XM_010828108.1
novel-miRNA-105		XM_001789250.3
novel-miRNA-105		XM_005195522.2
novel-miRNA-105		XM_010823924.1
[truncated: 975,798+ more rows]
