# Supplementary material for: Analysis of microRNAs Expression Profiles in Madin-Darby Bovine Kidney Cells Infected With Caprine Parainfluenza Virus Type 3
Source: Front Cell Infect Microbiol. 2018 Mar 29;8:93. doi: 10.3389/fcimb.2018.00093 (PMC5885596; doi:10.3389/fcimb.2018.00093)
Supplement: Supplementary Data Sheet 12 — GO annotation of the predicted target genes from differentially expressed novel miRNAs. [file DataSheet12.XLS]

## Sheet: Sheet1
Terms for NovelTarget_P
Result Table
Terms from the Process Ontology with p-value as good or better than 1
Gene Ontology term	Cluster frequency	Genome frequency of use	Corrected P-value
single-organism cellular process	10232 out of 22572 genes, 45.3%	10384 out of 23044 genes, 45.1%	2.15e-05
cell communication	4509 out of 22572 genes, 20.0%	4559 out of 23044 genes, 19.8%	0.00015
single organism signaling	4410 out of 22572 genes, 19.5%	4459 out of 23044 genes, 19.3%	0.00024
signaling	5104 out of 22572 genes, 22.6%	5165 out of 23044 genes, 22.4%	0.0003
regulation of signal transduction	1128 out of 22572 genes, 5.0%	1132 out of 23044 genes, 4.9%	0.00252
signal transduction	4125 out of 22572 genes, 18.3%	4174 out of 23044 genes, 18.1%	0.00689
single-organism process	13286 out of 22572 genes, 58.9%	13513 out of 23044 genes, 58.6%	0.00718
small molecule metabolic process	2315 out of 22572 genes, 10.3%	2336 out of 23044 genes, 10.1%	0.01406
cellular response to stimulus	4524 out of 22572 genes, 20.0%	4584 out of 23044 genes, 19.9%	0.08179
organic acid metabolic process	906 out of 22572 genes, 4.0%	910 out of 23044 genes, 3.9%	0.12993
oxoacid metabolic process	839 out of 22572 genes, 3.7%	843 out of 23044 genes, 3.7%	0.40697
cell development	645 out of 22572 genes, 2.9%	647 out of 23044 genes, 2.8%	0.51936
regulation of cell communication	1343 out of 22572 genes, 5.9%	1354 out of 23044 genes, 5.9%	0.64591
regulation of signaling	1339 out of 22572 genes, 5.9%	1350 out of 23044 genes, 5.9%	0.68237
carboxylic acid metabolic process	807 out of 22572 genes, 3.6%	811 out of 23044 genes, 3.5%	0.69571
biological regulation	8655 out of 22572 genes, 38.3%	8799 out of 23044 genes, 38.2%	0.97188
monocarboxylic acid metabolic process	375 out of 22572 genes, 1.7%	375 out of 23044 genes, 1.6%	1
metal ion transport	755 out of 22572 genes, 3.3%	759 out of 23044 genes, 3.3%	1
macromolecule modification	2757 out of 22572 genes, 12.2%	2792 out of 23044 genes, 12.1%	1
cell morphogenesis	353 out of 22572 genes, 1.6%	353 out of 23044 genes, 1.5%	1
organophosphate metabolic process	1312 out of 22572 genes, 5.8%	1324 out of 23044 genes, 5.7%	1
nervous system development	1098 out of 22572 genes, 4.9%	1107 out of 23044 genes, 4.8%	1
response to chemical	2000 out of 22572 genes, 8.9%	2023 out of 23044 genes, 8.8%	1
cation transport	871 out of 22572 genes, 3.9%	877 out of 23044 genes, 3.8%	1
immune system development	435 out of 22572 genes, 1.9%	436 out of 23044 genes, 1.9%	1
regulation of intracellular signal transduction	509 out of 22572 genes, 2.3%	511 out of 23044 genes, 2.2%	1
response to organic substance	1167 out of 22572 genes, 5.2%	1178 out of 23044 genes, 5.1%	1
locomotion	884 out of 22572 genes, 3.9%	891 out of 23044 genes, 3.9%	1
hematopoietic or lymphoid organ development	398 out of 22572 genes, 1.8%	399 out of 23044 genes, 1.7%	1
embryo development ending in birth or egg hatching	390 out of 22572 genes, 1.7%	391 out of 23044 genes, 1.7%	1
regulation of biological process	7955 out of 22572 genes, 35.2%	8092 out of 23044 genes, 35.1%	1
ion transport	1264 out of 22572 genes, 5.6%	1277 out of 23044 genes, 5.5%	1
cellular protein modification process	2570 out of 22572 genes, 11.4%	2605 out of 23044 genes, 11.3%	1
protein modification process	2570 out of 22572 genes, 11.4%	2605 out of 23044 genes, 11.3%	1
neuron development	277 out of 22572 genes, 1.2%	277 out of 23044 genes, 1.2%	1
chordate embryonic development	379 out of 22572 genes, 1.7%	380 out of 23044 genes, 1.6%	1
regulation of cellular process	7255 out of 22572 genes, 32.1%	7379 out of 23044 genes, 32.0%	1
cell surface receptor signaling pathway	2376 out of 22572 genes, 10.5%	2408 out of 23044 genes, 10.4%	1
phosphorus metabolic process	2027 out of 22572 genes, 9.0%	2053 out of 23044 genes, 8.9%	1
regulation of biological quality	1966 out of 22572 genes, 8.7%	1991 out of 23044 genes, 8.6%	1
cell morphogenesis involved in differentiation	267 out of 22572 genes, 1.2%	267 out of 23044 genes, 1.2%	1
single-organism metabolic process	4066 out of 22572 genes, 18.0%	4129 out of 23044 genes, 17.9%	1
regulation of nucleotide metabolic process	262 out of 22572 genes, 1.2%	262 out of 23044 genes, 1.1%	1
negative regulation of nucleobase-containing compound metabolic process	261 out of 22572 genes, 1.2%	261 out of 23044 genes, 1.1%	1
negative regulation of nitrogen compound metabolic process	261 out of 22572 genes, 1.2%	261 out of 23044 genes, 1.1%	1
response to endogenous stimulus	680 out of 22572 genes, 3.0%	685 out of 23044 genes, 3.0%	1
phosphate-containing compound metabolic process	1996 out of 22572 genes, 8.8%	2022 out of 23044 genes, 8.8%	1
negative regulation of RNA metabolic process	249 out of 22572 genes, 1.1%	249 out of 23044 genes, 1.1%	1
central nervous system development	517 out of 22572 genes, 2.3%	520 out of 23044 genes, 2.3%	1
regulation of purine nucleotide metabolic process	248 out of 22572 genes, 1.1%	248 out of 23044 genes, 1.1%	1
response to nitrogen compound	244 out of 22572 genes, 1.1%	244 out of 23044 genes, 1.1%	1
regulation of anatomical structure morphogenesis	243 out of 22572 genes, 1.1%	243 out of 23044 genes, 1.1%	1
cardiovascular system development	342 out of 22572 genes, 1.5%	343 out of 23044 genes, 1.5%	1
circulatory system development	342 out of 22572 genes, 1.5%	343 out of 23044 genes, 1.5%	1
negative regulation of RNA biosynthetic process	242 out of 22572 genes, 1.1%	242 out of 23044 genes, 1.1%	1
single-organism biosynthetic process	655 out of 22572 genes, 2.9%	660 out of 23044 genes, 2.9%	1
regulation of nucleotide catabolic process	239 out of 22572 genes, 1.1%	239 out of 23044 genes, 1.0%	1
regulation of purine nucleotide catabolic process	239 out of 22572 genes, 1.1%	239 out of 23044 genes, 1.0%	1
negative regulation of cellular macromolecule biosynthetic process	238 out of 22572 genes, 1.1%	238 out of 23044 genes, 1.0%	1
negative regulation of transcription, DNA-templated	236 out of 22572 genes, 1.0%	236 out of 23044 genes, 1.0%	1
negative regulation of nucleic acid-templated transcription	236 out of 22572 genes, 1.0%	236 out of 23044 genes, 1.0%	1
regulation of small GTPase mediated signal transduction	233 out of 22572 genes, 1.0%	233 out of 23044 genes, 1.0%	1
transmembrane transport	232 out of 22572 genes, 1.0%	232 out of 23044 genes, 1.0%	1
fatty acid metabolic process	230 out of 22572 genes, 1.0%	230 out of 23044 genes, 1.0%	1
regulation of nucleoside metabolic process	230 out of 22572 genes, 1.0%	230 out of 23044 genes, 1.0%	1
embryo development	705 out of 22572 genes, 3.1%	711 out of 23044 genes, 3.1%	1
regulation of Ras protein signal transduction	225 out of 22572 genes, 1.0%	225 out of 23044 genes, 1.0%	1
negative regulation of transcription from RNA polymerase II promoter	224 out of 22572 genes, 1.0%	224 out of 23044 genes, 1.0%	1
tRNA metabolic process	222 out of 22572 genes, 1.0%	222 out of 23044 genes, 1.0%	1
cellular response to endogenous stimulus	218 out of 22572 genes, 1.0%	218 out of 23044 genes, 0.9%	1
behavior	394 out of 22572 genes, 1.7%	396 out of 23044 genes, 1.7%	1
nucleoside phosphate metabolic process	1008 out of 22572 genes, 4.5%	1019 out of 23044 genes, 4.4%	1
transport	3966 out of 22572 genes, 17.6%	4030 out of 23044 genes, 17.5%	1
regulation of GTP catabolic process	212 out of 22572 genes, 0.9%	212 out of 23044 genes, 0.9%	1
ion transmembrane transport	212 out of 22572 genes, 0.9%	212 out of 23044 genes, 0.9%	1
response to organonitrogen compound	210 out of 22572 genes, 0.9%	210 out of 23044 genes, 0.9%	1
organ morphogenesis	607 out of 22572 genes, 2.7%	612 out of 23044 genes, 2.7%	1
hemopoiesis	302 out of 22572 genes, 1.3%	303 out of 23044 genes, 1.3%	1
positive regulation of cell communication	301 out of 22572 genes, 1.3%	302 out of 23044 genes, 1.3%	1
positive regulation of signaling	300 out of 22572 genes, 1.3%	301 out of 23044 genes, 1.3%	1
carbohydrate metabolic process	601 out of 22572 genes, 2.7%	606 out of 23044 genes, 2.6%	1
regulation of GTPase activity	202 out of 22572 genes, 0.9%	202 out of 23044 genes, 0.9%	1
organonitrogen compound metabolic process	1106 out of 22572 genes, 4.9%	1119 out of 23044 genes, 4.9%	1
embryonic organ morphogenesis	200 out of 22572 genes, 0.9%	200 out of 23044 genes, 0.9%	1
single-organism localization	2419 out of 22572 genes, 10.7%	2455 out of 23044 genes, 10.7%	1
positive regulation of signal transduction	292 out of 22572 genes, 1.3%	293 out of 23044 genes, 1.3%	1
cellular component movement	652 out of 22572 genes, 2.9%	658 out of 23044 genes, 2.9%	1
chemotaxis	440 out of 22572 genes, 1.9%	443 out of 23044 genes, 1.9%	1
taxis	440 out of 22572 genes, 1.9%	443 out of 23044 genes, 1.9%	1
vasculature development	190 out of 22572 genes, 0.8%	190 out of 23044 genes, 0.8%	1
organic hydroxy compound metabolic process	358 out of 22572 genes, 1.6%	360 out of 23044 genes, 1.6%	1
single-organism transport	2362 out of 22572 genes, 10.5%	2398 out of 23044 genes, 10.4%	1
biological adhesion	692 out of 22572 genes, 3.1%	699 out of 23044 genes, 3.0%	1
brain development	347 out of 22572 genes, 1.5%	349 out of 23044 genes, 1.5%	1
head development	347 out of 22572 genes, 1.5%	349 out of 23044 genes, 1.5%	1
cell adhesion	687 out of 22572 genes, 3.0%	694 out of 23044 genes, 3.0%	1
phospholipid metabolic process	265 out of 22572 genes, 1.2%	266 out of 23044 genes, 1.2%	1
Golgi vesicle transport	175 out of 22572 genes, 0.8%	175 out of 23044 genes, 0.8%	1
cell morphogenesis involved in neuron differentiation	172 out of 22572 genes, 0.8%	172 out of 23044 genes, 0.7%	1
muscle structure development	170 out of 22572 genes, 0.8%	170 out of 23044 genes, 0.7%	1
Ras protein signal transduction	257 out of 22572 genes, 1.1%	258 out of 23044 genes, 1.1%	1
regulation of Ras GTPase activity	168 out of 22572 genes, 0.7%	168 out of 23044 genes, 0.7%	1
regulation of ion transport	166 out of 22572 genes, 0.7%	166 out of 23044 genes, 0.7%	1
sex differentiation	161 out of 22572 genes, 0.7%	161 out of 23044 genes, 0.7%	1
homeostatic process	900 out of 22572 genes, 4.0%	911 out of 23044 genes, 4.0%	1
muscle tissue development	159 out of 22572 genes, 0.7%	159 out of 23044 genes, 0.7%	1
regulation of Wnt signaling pathway	158 out of 22572 genes, 0.7%	158 out of 23044 genes, 0.7%	1
cell part morphogenesis	158 out of 22572 genes, 0.7%	158 out of 23044 genes, 0.7%	1
cell projection morphogenesis	158 out of 22572 genes, 0.7%	158 out of 23044 genes, 0.7%	1
single-organism behavior	157 out of 22572 genes, 0.7%	157 out of 23044 genes, 0.7%	1
response to hormone	456 out of 22572 genes, 2.0%	460 out of 23044 genes, 2.0%	1
single-organism carbohydrate metabolic process	519 out of 22572 genes, 2.3%	524 out of 23044 genes, 2.3%	1
cellular calcium ion homeostasis	154 out of 22572 genes, 0.7%	154 out of 23044 genes, 0.7%	1
striated muscle tissue development	154 out of 22572 genes, 0.7%	154 out of 23044 genes, 0.7%	1
calcium ion homeostasis	154 out of 22572 genes, 0.7%	154 out of 23044 genes, 0.7%	1
cell motility	582 out of 22572 genes, 2.6%	588 out of 23044 genes, 2.6%	1
localization of cell	582 out of 22572 genes, 2.6%	588 out of 23044 genes, 2.6%	1
alcohol metabolic process	314 out of 22572 genes, 1.4%	316 out of 23044 genes, 1.4%	1
covalent chromatin modification	238 out of 22572 genes, 1.1%	239 out of 23044 genes, 1.0%	1
histone modification	238 out of 22572 genes, 1.1%	239 out of 23044 genes, 1.0%	1
development of primary sexual characteristics	150 out of 22572 genes, 0.7%	150 out of 23044 genes, 0.7%	1
muscle system process	234 out of 22572 genes, 1.0%	235 out of 23044 genes, 1.0%	1
nucleobase-containing small molecule metabolic process	1050 out of 22572 genes, 4.7%	1064 out of 23044 genes, 4.6%	1
embryonic organ development	232 out of 22572 genes, 1.0%	233 out of 23044 genes, 1.0%	1
chemical homeostasis	571 out of 22572 genes, 2.5%	577 out of 23044 genes, 2.5%	1
glycoprotein metabolic process	231 out of 22572 genes, 1.0%	232 out of 23044 genes, 1.0%	1
neurogenesis	564 out of 22572 genes, 2.5%	570 out of 23044 genes, 2.5%	1
DNA replication	143 out of 22572 genes, 0.6%	143 out of 23044 genes, 0.6%	1
response to growth factor	142 out of 22572 genes, 0.6%	142 out of 23044 genes, 0.6%	1
cation homeostasis	367 out of 22572 genes, 1.6%	370 out of 23044 genes, 1.6%	1
cell junction organization	141 out of 22572 genes, 0.6%	141 out of 23044 genes, 0.6%	1
cell fate commitment	141 out of 22572 genes, 0.6%	141 out of 23044 genes, 0.6%	1
ncRNA metabolic process	297 out of 22572 genes, 1.3%	299 out of 23044 genes, 1.3%	1
telencephalon development	140 out of 22572 genes, 0.6%	140 out of 23044 genes, 0.6%	1
skeletal system development	138 out of 22572 genes, 0.6%	138 out of 23044 genes, 0.6%	1
carbohydrate derivative metabolic process	551 out of 22572 genes, 2.4%	557 out of 23044 genes, 2.4%	1
ear development	136 out of 22572 genes, 0.6%	136 out of 23044 genes, 0.6%	1
cell migration	488 out of 22572 genes, 2.2%	493 out of 23044 genes, 2.1%	1
growth	548 out of 22572 genes, 2.4%	554 out of 23044 genes, 2.4%	1
neuron projection development	134 out of 22572 genes, 0.6%	134 out of 23044 genes, 0.6%	1
leukocyte differentiation	215 out of 22572 genes, 1.0%	216 out of 23044 genes, 0.9%	1
vesicle-mediated transport	718 out of 22572 genes, 3.2%	727 out of 23044 genes, 3.2%	1
blood vessel development	129 out of 22572 genes, 0.6%	129 out of 23044 genes, 0.6%	1
cellular component morphogenesis	475 out of 22572 genes, 2.1%	480 out of 23044 genes, 2.1%	1
forebrain development	208 out of 22572 genes, 0.9%	209 out of 23044 genes, 0.9%	1
muscle cell differentiation	128 out of 22572 genes, 0.6%	128 out of 23044 genes, 0.6%	1
positive regulation of transferase activity	128 out of 22572 genes, 0.6%	128 out of 23044 genes, 0.6%	1
cellular response to chemical stimulus	410 out of 22572 genes, 1.8%	414 out of 23044 genes, 1.8%	1
Wnt signaling pathway	127 out of 22572 genes, 0.6%	127 out of 23044 genes, 0.6%	1
gland development	127 out of 22572 genes, 0.6%	127 out of 23044 genes, 0.6%	1
generation of neurons	534 out of 22572 genes, 2.4%	540 out of 23044 genes, 2.3%	1
epithelial tube morphogenesis	206 out of 22572 genes, 0.9%	207 out of 23044 genes, 0.9%	1
response to peptide	126 out of 22572 genes, 0.6%	126 out of 23044 genes, 0.5%	1
multicellular organismal homeostasis	125 out of 22572 genes, 0.6%	125 out of 23044 genes, 0.5%	1
regulation of body fluid levels	405 out of 22572 genes, 1.8%	409 out of 23044 genes, 1.8%	1
positive regulation of intracellular signal transduction	123 out of 22572 genes, 0.5%	123 out of 23044 genes, 0.5%	1
cellular lipid metabolic process	702 out of 22572 genes, 3.1%	711 out of 23044 genes, 3.1%	1
ion homeostasis	400 out of 22572 genes, 1.8%	404 out of 23044 genes, 1.8%	1
cellular ion homeostasis	334 out of 22572 genes, 1.5%	337 out of 23044 genes, 1.5%	1
G-protein coupled receptor signaling pathway	459 out of 22572 genes, 2.0%	464 out of 23044 genes, 2.0%	1
positive regulation of MAPK cascade	119 out of 22572 genes, 0.5%	119 out of 23044 genes, 0.5%	1
response to peptide hormone	119 out of 22572 genes, 0.5%	119 out of 23044 genes, 0.5%	1
cytosolic calcium ion homeostasis	119 out of 22572 genes, 0.5%	119 out of 23044 genes, 0.5%	1
response to wounding	118 out of 22572 genes, 0.5%	118 out of 23044 genes, 0.5%	1
macromolecular complex assembly	692 out of 22572 genes, 3.1%	701 out of 23044 genes, 3.0%	1
neuron differentiation	393 out of 22572 genes, 1.7%	397 out of 23044 genes, 1.7%	1
cellular response to hormone stimulus	117 out of 22572 genes, 0.5%	117 out of 23044 genes, 0.5%	1
small GTPase mediated signal transduction	329 out of 22572 genes, 1.5%	332 out of 23044 genes, 1.4%	1
respiratory tube development	116 out of 22572 genes, 0.5%	116 out of 23044 genes, 0.5%	1
protein acylation	116 out of 22572 genes, 0.5%	116 out of 23044 genes, 0.5%	1
response to oxygen-containing compound	391 out of 22572 genes, 1.7%	395 out of 23044 genes, 1.7%	1
hemostasis	326 out of 22572 genes, 1.4%	329 out of 23044 genes, 1.4%	1
heart morphogenesis	114 out of 22572 genes, 0.5%	114 out of 23044 genes, 0.5%	1
regulation of gene expression, epigenetic	114 out of 22572 genes, 0.5%	114 out of 23044 genes, 0.5%	1
sensory perception of mechanical stimulus	114 out of 22572 genes, 0.5%	114 out of 23044 genes, 0.5%	1
positive regulation of kinase activity	113 out of 22572 genes, 0.5%	113 out of 23044 genes, 0.5%	1
anatomical structure homeostasis	113 out of 22572 genes, 0.5%	113 out of 23044 genes, 0.5%	1
ammonium ion metabolic process	113 out of 22572 genes, 0.5%	113 out of 23044 genes, 0.5%	1
regulation of phosphate metabolic process	851 out of 22572 genes, 3.8%	863 out of 23044 genes, 3.7%	1
regulation of phosphorus metabolic process	851 out of 22572 genes, 3.8%	863 out of 23044 genes, 3.7%	1
ribonucleoprotein complex subunit organization	112 out of 22572 genes, 0.5%	112 out of 23044 genes, 0.5%	1
heart development	188 out of 22572 genes, 0.8%	189 out of 23044 genes, 0.8%	1
developmental process involved in reproduction	445 out of 22572 genes, 2.0%	450 out of 23044 genes, 2.0%	1
morphogenesis of embryonic epithelium	111 out of 22572 genes, 0.5%	111 out of 23044 genes, 0.5%	1
regulation of protein kinase activity	254 out of 22572 genes, 1.1%	256 out of 23044 genes, 1.1%	1
cellular amino acid metabolic process	381 out of 22572 genes, 1.7%	385 out of 23044 genes, 1.7%	1
endocytosis	185 out of 22572 genes, 0.8%	186 out of 23044 genes, 0.8%	1
mitochondrion organization	109 out of 22572 genes, 0.5%	109 out of 23044 genes, 0.5%	1
cognition	109 out of 22572 genes, 0.5%	109 out of 23044 genes, 0.5%	1
regulation of neurotransmitter levels	108 out of 22572 genes, 0.5%	108 out of 23044 genes, 0.5%	1
intracellular signal transduction	1384 out of 22572 genes, 6.1%	1406 out of 23044 genes, 6.1%	1
learning or memory	107 out of 22572 genes, 0.5%	107 out of 23044 genes, 0.5%	1
tube formation	107 out of 22572 genes, 0.5%	107 out of 23044 genes, 0.5%	1
embryonic morphogenesis	435 out of 22572 genes, 1.9%	440 out of 23044 genes, 1.9%	1
protein acetylation	106 out of 22572 genes, 0.5%	106 out of 23044 genes, 0.5%	1
cellular cation homeostasis	312 out of 22572 genes, 1.4%	315 out of 23044 genes, 1.4%	1
regulation of response to external stimulus	180 out of 22572 genes, 0.8%	181 out of 23044 genes, 0.8%	1
cell differentiation	1590 out of 22572 genes, 7.0%	1616 out of 23044 genes, 7.0%	1
vacuole organization	105 out of 22572 genes, 0.5%	105 out of 23044 genes, 0.5%	1
cellular response to growth factor stimulus	105 out of 22572 genes, 0.5%	105 out of 23044 genes, 0.5%	1
tube development	432 out of 22572 genes, 1.9%	437 out of 23044 genes, 1.9%	1
T cell differentiation	104 out of 22572 genes, 0.5%	104 out of 23044 genes, 0.5%	1
regulation of MAPK cascade	245 out of 22572 genes, 1.1%	247 out of 23044 genes, 1.1%	1
regulation of membrane potential	103 out of 22572 genes, 0.5%	103 out of 23044 genes, 0.4%	1
nucleoside phosphate biosynthetic process	368 out of 22572 genes, 1.6%	372 out of 23044 genes, 1.6%	1
lymphocyte differentiation	176 out of 22572 genes, 0.8%	177 out of 23044 genes, 0.8%	1
programmed cell death	1099 out of 22572 genes, 4.9%	1116 out of 23044 genes, 4.8%	1
ribonucleoprotein complex assembly	102 out of 22572 genes, 0.5%	102 out of 23044 genes, 0.4%	1
protein oligomerization	241 out of 22572 genes, 1.1%	243 out of 23044 genes, 1.1%	1
regulation of kinase activity	304 out of 22572 genes, 1.3%	307 out of 23044 genes, 1.3%	1
blood vessel morphogenesis	101 out of 22572 genes, 0.4%	101 out of 23044 genes, 0.4%	1
posttranscriptional regulation of gene expression	240 out of 22572 genes, 1.1%	242 out of 23044 genes, 1.1%	1
embryonic epithelial tube formation	100 out of 22572 genes, 0.4%	100 out of 23044 genes, 0.4%	1
gonad development	100 out of 22572 genes, 0.4%	100 out of 23044 genes, 0.4%	1
negative regulation of Wnt signaling pathway	100 out of 22572 genes, 0.4%	100 out of 23044 genes, 0.4%	1
epithelial tube formation	100 out of 22572 genes, 0.4%	100 out of 23044 genes, 0.4%	1
internal protein amino acid acetylation	99 out of 22572 genes, 0.4%	99 out of 23044 genes, 0.4%	1
histone acetylation	99 out of 22572 genes, 0.4%	99 out of 23044 genes, 0.4%	1
internal peptidyl-lysine acetylation	99 out of 22572 genes, 0.4%	99 out of 23044 genes, 0.4%	1
peptidyl-lysine acetylation	99 out of 22572 genes, 0.4%	99 out of 23044 genes, 0.4%	1
response to abiotic stimulus	419 out of 22572 genes, 1.9%	424 out of 23044 genes, 1.8%	1
energy derivation by oxidation of organic compounds	236 out of 22572 genes, 1.0%	238 out of 23044 genes, 1.0%	1
amino acid activation	97 out of 22572 genes, 0.4%	97 out of 23044 genes, 0.4%	1
tRNA aminoacylation	97 out of 22572 genes, 0.4%	97 out of 23044 genes, 0.4%	1
metal ion homeostasis	296 out of 22572 genes, 1.3%	299 out of 23044 genes, 1.3%	1
glycoprotein biosynthetic process	168 out of 22572 genes, 0.7%	169 out of 23044 genes, 0.7%	1
amino acid transport	96 out of 22572 genes, 0.4%	96 out of 23044 genes, 0.4%	1
anterior/posterior pattern specification	96 out of 22572 genes, 0.4%	96 out of 23044 genes, 0.4%	1
regulation of intracellular protein transport	96 out of 22572 genes, 0.4%	96 out of 23044 genes, 0.4%	1
organelle localization	96 out of 22572 genes, 0.4%	96 out of 23044 genes, 0.4%	1
purine-containing compound metabolic process	233 out of 22572 genes, 1.0%	235 out of 23044 genes, 1.0%	1
lipid metabolic process	1026 out of 22572 genes, 4.5%	1042 out of 23044 genes, 4.5%	1
response to oxidative stress	95 out of 22572 genes, 0.4%	95 out of 23044 genes, 0.4%	1
synaptic transmission	95 out of 22572 genes, 0.4%	95 out of 23044 genes, 0.4%	1
hormone-mediated signaling pathway	95 out of 22572 genes, 0.4%	95 out of 23044 genes, 0.4%	1
glutamine family amino acid metabolic process	94 out of 22572 genes, 0.4%	94 out of 23044 genes, 0.4%	1
Rho protein signal transduction	165 out of 22572 genes, 0.7%	166 out of 23044 genes, 0.7%	1
tRNA aminoacylation for protein translation	93 out of 22572 genes, 0.4%	93 out of 23044 genes, 0.4%	1
cellular process involved in reproduction in multicellular organism	93 out of 22572 genes, 0.4%	93 out of 23044 genes, 0.4%	1
ear morphogenesis	93 out of 22572 genes, 0.4%	93 out of 23044 genes, 0.4%	1
protein complex assembly	465 out of 22572 genes, 2.1%	471 out of 23044 genes, 2.0%	1
protein complex biogenesis	465 out of 22572 genes, 2.1%	471 out of 23044 genes, 2.0%	1
muscle contraction	162 out of 22572 genes, 0.7%	163 out of 23044 genes, 0.7%	1
nucleoside triphosphate metabolic process	688 out of 22572 genes, 3.0%	698 out of 23044 genes, 3.0%	1
germ cell development	91 out of 22572 genes, 0.4%	91 out of 23044 genes, 0.4%	1
ethanolamine-containing compound metabolic process	91 out of 22572 genes, 0.4%	91 out of 23044 genes, 0.4%	1
small molecule biosynthetic process	91 out of 22572 genes, 0.4%	91 out of 23044 genes, 0.4%	1
positive regulation of protein kinase activity	91 out of 22572 genes, 0.4%	91 out of 23044 genes, 0.4%	1
aminoglycan metabolic process	90 out of 22572 genes, 0.4%	90 out of 23044 genes, 0.4%	1
pallium development	90 out of 22572 genes, 0.4%	90 out of 23044 genes, 0.4%	1
neural tube development	90 out of 22572 genes, 0.4%	90 out of 23044 genes, 0.4%	1
negative regulation of biosynthetic process	345 out of 22572 genes, 1.5%	349 out of 23044 genes, 1.5%	1
steroid metabolic process	224 out of 22572 genes, 1.0%	226 out of 23044 genes, 1.0%	1
regulation of response to stimulus	1637 out of 22572 genes, 7.3%	1665 out of 23044 genes, 7.2%	1
extracellular structure organization	159 out of 22572 genes, 0.7%	160 out of 23044 genes, 0.7%	1
appendage development	159 out of 22572 genes, 0.7%	160 out of 23044 genes, 0.7%	1
cellular divalent inorganic cation homeostasis	159 out of 22572 genes, 0.7%	160 out of 23044 genes, 0.7%	1
divalent inorganic cation homeostasis	159 out of 22572 genes, 0.7%	160 out of 23044 genes, 0.7%	1
cellular metal ion homeostasis	284 out of 22572 genes, 1.3%	287 out of 23044 genes, 1.2%	1
neuron projection morphogenesis	89 out of 22572 genes, 0.4%	89 out of 23044 genes, 0.4%	1
carbohydrate derivative biosynthetic process	343 out of 22572 genes, 1.5%	347 out of 23044 genes, 1.5%	1
regulation of anatomical structure size	158 out of 22572 genes, 0.7%	159 out of 23044 genes, 0.7%	1
gene silencing	88 out of 22572 genes, 0.4%	88 out of 23044 genes, 0.4%	1
organophosphate biosynthetic process	399 out of 22572 genes, 1.8%	404 out of 23044 genes, 1.8%	1
cellular chemical homeostasis	340 out of 22572 genes, 1.5%	344 out of 23044 genes, 1.5%	1
myeloid leukocyte activation	87 out of 22572 genes, 0.4%	87 out of 23044 genes, 0.4%	1
tissue morphogenesis	397 out of 22572 genes, 1.8%	402 out of 23044 genes, 1.7%	1
nucleotide metabolic process	280 out of 22572 genes, 1.2%	283 out of 23044 genes, 1.2%	1
ribonucleoside triphosphate metabolic process	675 out of 22572 genes, 3.0%	685 out of 23044 genes, 3.0%	1
sulfur compound metabolic process	155 out of 22572 genes, 0.7%	156 out of 23044 genes, 0.7%	1
appendage morphogenesis	155 out of 22572 genes, 0.7%	156 out of 23044 genes, 0.7%	1
regulation of protein import into nucleus	86 out of 22572 genes, 0.4%	86 out of 23044 genes, 0.4%	1
regulation of protein localization to nucleus	86 out of 22572 genes, 0.4%	86 out of 23044 genes, 0.4%	1
regulation of protein targeting	86 out of 22572 genes, 0.4%	86 out of 23044 genes, 0.4%	1
purine nucleoside triphosphate metabolic process	673 out of 22572 genes, 3.0%	683 out of 23044 genes, 3.0%	1
negative regulation of cell communication	278 out of 22572 genes, 1.2%	281 out of 23044 genes, 1.2%	1
polyol metabolic process	85 out of 22572 genes, 0.4%	85 out of 23044 genes, 0.4%	1
monosaccharide metabolic process	277 out of 22572 genes, 1.2%	280 out of 23044 genes, 1.2%	1
cyclic nucleotide metabolic process	84 out of 22572 genes, 0.4%	84 out of 23044 genes, 0.4%	1
central nervous system neuron differentiation	84 out of 22572 genes, 0.4%	84 out of 23044 genes, 0.4%	1
regulation of cell morphogenesis	84 out of 22572 genes, 0.4%	84 out of 23044 genes, 0.4%	1
cellular response to organic substance	334 out of 22572 genes, 1.5%	338 out of 23044 genes, 1.5%	1
regulation of synaptic transmission	152 out of 22572 genes, 0.7%	153 out of 23044 genes, 0.7%	1
negative regulation of signaling	275 out of 22572 genes, 1.2%	278 out of 23044 genes, 1.2%	1
purine ribonucleoside triphosphate metabolic process	668 out of 22572 genes, 3.0%	678 out of 23044 genes, 2.9%	1
single organismal cell-cell adhesion	503 out of 22572 genes, 2.2%	510 out of 23044 genes, 2.2%	1
single organism cell adhesion	503 out of 22572 genes, 2.2%	510 out of 23044 genes, 2.2%	1
reproductive structure development	151 out of 22572 genes, 0.7%	152 out of 23044 genes, 0.7%	1
reproductive system development	151 out of 22572 genes, 0.7%	152 out of 23044 genes, 0.7%	1
insulin secretion	83 out of 22572 genes, 0.4%	83 out of 23044 genes, 0.4%	1
epithelium development	555 out of 22572 genes, 2.5%	563 out of 23044 genes, 2.4%	1
response to nutrient	82 out of 22572 genes, 0.4%	82 out of 23044 genes, 0.4%	1
positive regulation of locomotion	82 out of 22572 genes, 0.4%	82 out of 23044 genes, 0.4%	1
protein modification by small protein removal	82 out of 22572 genes, 0.4%	82 out of 23044 genes, 0.4%	1
positive regulation of cellular biosynthetic process	149 out of 22572 genes, 0.7%	150 out of 23044 genes, 0.7%	1
tissue homeostasis	81 out of 22572 genes, 0.4%	81 out of 23044 genes, 0.4%	1
vascular process in circulatory system	81 out of 22572 genes, 0.4%	81 out of 23044 genes, 0.4%	1
myeloid cell differentiation	81 out of 22572 genes, 0.4%	81 out of 23044 genes, 0.4%	1
multicellular organism growth	81 out of 22572 genes, 0.4%	81 out of 23044 genes, 0.4%	1
response to estrogen	81 out of 22572 genes, 0.4%	81 out of 23044 genes, 0.4%	1
striated muscle cell differentiation	81 out of 22572 genes, 0.4%	81 out of 23044 genes, 0.4%	1
organophosphate catabolic process	552 out of 22572 genes, 2.4%	560 out of 23044 genes, 2.4%	1
nucleoside phosphate catabolic process	552 out of 22572 genes, 2.4%	560 out of 23044 genes, 2.4%	1
regulation of intracellular transport	148 out of 22572 genes, 0.7%	149 out of 23044 genes, 0.6%	1
cyclic nucleotide biosynthetic process	80 out of 22572 genes, 0.4%	80 out of 23044 genes, 0.3%	1
odontogenesis	80 out of 22572 genes, 0.4%	80 out of 23044 genes, 0.3%	1
cyclic purine nucleotide metabolic process	80 out of 22572 genes, 0.4%	80 out of 23044 genes, 0.3%	1
cellular component assembly	872 out of 22572 genes, 3.9%	886 out of 23044 genes, 3.8%	1
enzyme linked receptor protein signaling pathway	763 out of 22572 genes, 3.4%	775 out of 23044 genes, 3.4%	1
positive regulation of response to external stimulus	79 out of 22572 genes, 0.3%	79 out of 23044 genes, 0.3%	1
response to vitamin	79 out of 22572 genes, 0.3%	79 out of 23044 genes, 0.3%	1
negative regulation of cellular biosynthetic process	324 out of 22572 genes, 1.4%	328 out of 23044 genes, 1.4%	1
negative regulation of developmental process	266 out of 22572 genes, 1.2%	269 out of 23044 genes, 1.2%	1
cell-cell signaling	546 out of 22572 genes, 2.4%	554 out of 23044 genes, 2.4%	1
neural tube formation	78 out of 22572 genes, 0.3%	78 out of 23044 genes, 0.3%	1
protein folding	78 out of 22572 genes, 0.3%	78 out of 23044 genes, 0.3%	1
primary neural tube formation	78 out of 22572 genes, 0.3%	78 out of 23044 genes, 0.3%	1
cell junction assembly	78 out of 22572 genes, 0.3%	78 out of 23044 genes, 0.3%	1
positive regulation of biosynthetic process	205 out of 22572 genes, 0.9%	207 out of 23044 genes, 0.9%	1
negative regulation of signal transduction	263 out of 22572 genes, 1.2%	266 out of 23044 genes, 1.2%	1
striated muscle contraction	76 out of 22572 genes, 0.3%	76 out of 23044 genes, 0.3%	1
divalent metal ion transport	202 out of 22572 genes, 0.9%	204 out of 23044 genes, 0.9%	1
divalent inorganic cation transport	202 out of 22572 genes, 0.9%	204 out of 23044 genes, 0.9%	1
sphingolipid metabolic process	141 out of 22572 genes, 0.6%	142 out of 23044 genes, 0.6%	1
limb morphogenesis	141 out of 22572 genes, 0.6%	142 out of 23044 genes, 0.6%	1
limb development	141 out of 22572 genes, 0.6%	142 out of 23044 genes, 0.6%	1
single-organism catabolic process	805 out of 22572 genes, 3.6%	818 out of 23044 genes, 3.5%	1
lymphocyte homeostasis	75 out of 22572 genes, 0.3%	75 out of 23044 genes, 0.3%	1
regulation of cell morphogenesis involved in differentiation	75 out of 22572 genes, 0.3%	75 out of 23044 genes, 0.3%	1
cell-substrate adhesion	75 out of 22572 genes, 0.3%	75 out of 23044 genes, 0.3%	1
leukocyte migration	75 out of 22572 genes, 0.3%	75 out of 23044 genes, 0.3%	1
mesenchyme development	75 out of 22572 genes, 0.3%	75 out of 23044 genes, 0.3%	1
cytokine production	140 out of 22572 genes, 0.6%	141 out of 23044 genes, 0.6%	1
angiogenesis	74 out of 22572 genes, 0.3%	74 out of 23044 genes, 0.3%	1
adenylate cyclase-modulating G-protein coupled receptor signaling pathway	74 out of 22572 genes, 0.3%	74 out of 23044 genes, 0.3%	1
muscle organ development	74 out of 22572 genes, 0.3%	74 out of 23044 genes, 0.3%	1
dorsal/ventral pattern formation	74 out of 22572 genes, 0.3%	74 out of 23044 genes, 0.3%	1
positive regulation of organelle organization	74 out of 22572 genes, 0.3%	74 out of 23044 genes, 0.3%	1
cAMP metabolic process	73 out of 22572 genes, 0.3%	73 out of 23044 genes, 0.3%	1
organic cyclic compound catabolic process	744 out of 22572 genes, 3.3%	756 out of 23044 genes, 3.3%	1
negative regulation of response to stimulus	367 out of 22572 genes, 1.6%	372 out of 23044 genes, 1.6%	1
RNA modification	72 out of 22572 genes, 0.3%	72 out of 23044 genes, 0.3%	1
cell-cell junction organization	72 out of 22572 genes, 0.3%	72 out of 23044 genes, 0.3%	1
axon development	72 out of 22572 genes, 0.3%	72 out of 23044 genes, 0.3%	1
cell death	1158 out of 22572 genes, 5.1%	1178 out of 23044 genes, 5.1%	1
death	1158 out of 22572 genes, 5.1%	1178 out of 23044 genes, 5.1%	1
hexose metabolic process	253 out of 22572 genes, 1.1%	256 out of 23044 genes, 1.1%	1
regulation of heart contraction	71 out of 22572 genes, 0.3%	71 out of 23044 genes, 0.3%	1
cation transmembrane transport	71 out of 22572 genes, 0.3%	71 out of 23044 genes, 0.3%	1
inorganic ion transmembrane transport	71 out of 22572 genes, 0.3%	71 out of 23044 genes, 0.3%	1
inorganic cation transmembrane transport	71 out of 22572 genes, 0.3%	71 out of 23044 genes, 0.3%	1
purine nucleotide metabolic process	194 out of 22572 genes, 0.9%	196 out of 23044 genes, 0.9%	1
cellular nitrogen compound catabolic process	738 out of 22572 genes, 3.3%	750 out of 23044 genes, 3.3%	1
aromatic compound catabolic process	737 out of 22572 genes, 3.3%	749 out of 23044 genes, 3.3%	1
transforming growth factor beta receptor signaling pathway	70 out of 22572 genes, 0.3%	70 out of 23044 genes, 0.3%	1
lipid catabolic process	70 out of 22572 genes, 0.3%	70 out of 23044 genes, 0.3%	1
regulation of chemotaxis	70 out of 22572 genes, 0.3%	70 out of 23044 genes, 0.3%	1
response to transforming growth factor beta	70 out of 22572 genes, 0.3%	70 out of 23044 genes, 0.3%	1
cellular response to transforming growth factor beta stimulus	70 out of 22572 genes, 0.3%	70 out of 23044 genes, 0.3%	1
heterocycle catabolic process	736 out of 22572 genes, 3.3%	748 out of 23044 genes, 3.2%	1
negative regulation of macromolecule biosynthetic process	306 out of 22572 genes, 1.4%	310 out of 23044 genes, 1.3%	1
negative regulation of immune system process	133 out of 22572 genes, 0.6%	134 out of 23044 genes, 0.6%	1
amine metabolic process	133 out of 22572 genes, 0.6%	134 out of 23044 genes, 0.6%	1
peptidyl-lysine modification	133 out of 22572 genes, 0.6%	134 out of 23044 genes, 0.6%	1
regulation of cell development	192 out of 22572 genes, 0.9%	194 out of 23044 genes, 0.8%	1
cAMP biosynthetic process	69 out of 22572 genes, 0.3%	69 out of 23044 genes, 0.3%	1
axonogenesis	69 out of 22572 genes, 0.3%	69 out of 23044 genes, 0.3%	1
regulation of metal ion transport	69 out of 22572 genes, 0.3%	69 out of 23044 genes, 0.3%	1
organic acid biosynthetic process	69 out of 22572 genes, 0.3%	69 out of 23044 genes, 0.3%	1
carboxylic acid biosynthetic process	69 out of 22572 genes, 0.3%	69 out of 23044 genes, 0.3%	1
developmental growth	69 out of 22572 genes, 0.3%	69 out of 23044 genes, 0.3%	1
stem cell development	69 out of 22572 genes, 0.3%	69 out of 23044 genes, 0.3%	1
gamete generation	414 out of 22572 genes, 1.8%	420 out of 23044 genes, 1.8%	1
cellular biogenic amine metabolic process	132 out of 22572 genes, 0.6%	133 out of 23044 genes, 0.6%	1
cellular amine metabolic process	132 out of 22572 genes, 0.6%	133 out of 23044 genes, 0.6%	1
regulation of cytoplasmic transport	132 out of 22572 genes, 0.6%	133 out of 23044 genes, 0.6%	1
cellular carbohydrate metabolic process	131 out of 22572 genes, 0.6%	132 out of 23044 genes, 0.6%	1
response to ionizing radiation	68 out of 22572 genes, 0.3%	68 out of 23044 genes, 0.3%	1
lipid biosynthetic process	130 out of 22572 genes, 0.6%	131 out of 23044 genes, 0.6%	1
polysaccharide metabolic process	67 out of 22572 genes, 0.3%	67 out of 23044 genes, 0.3%	1
ensheathment of neurons	67 out of 22572 genes, 0.3%	67 out of 23044 genes, 0.3%	1
endocrine system development	67 out of 22572 genes, 0.3%	67 out of 23044 genes, 0.3%	1
protein deacylation	67 out of 22572 genes, 0.3%	67 out of 23044 genes, 0.3%	1
cellular polysaccharide metabolic process	67 out of 22572 genes, 0.3%	67 out of 23044 genes, 0.3%	1
macromolecule deacylation	67 out of 22572 genes, 0.3%	67 out of 23044 genes, 0.3%	1
nucleobase-containing compound catabolic process	727 out of 22572 genes, 3.2%	739 out of 23044 genes, 3.2%	1
membrane lipid metabolic process	188 out of 22572 genes, 0.8%	190 out of 23044 genes, 0.8%	1
nucleotide biosynthetic process	188 out of 22572 genes, 0.8%	190 out of 23044 genes, 0.8%	1
inorganic anion transport	187 out of 22572 genes, 0.8%	189 out of 23044 genes, 0.8%	1
proton transport	66 out of 22572 genes, 0.3%	66 out of 23044 genes, 0.3%	1
endosomal transport	66 out of 22572 genes, 0.3%	66 out of 23044 genes, 0.3%	1
cellular component disassembly	66 out of 22572 genes, 0.3%	66 out of 23044 genes, 0.3%	1
regulation of transmembrane transport	66 out of 22572 genes, 0.3%	66 out of 23044 genes, 0.3%	1
connective tissue development	66 out of 22572 genes, 0.3%	66 out of 23044 genes, 0.3%	1
localization	5144 out of 22572 genes, 22.8%	5245 out of 23044 genes, 22.8%	1
protein glycosylation	127 out of 22572 genes, 0.6%	128 out of 23044 genes, 0.6%	1
macromolecule glycosylation	127 out of 22572 genes, 0.6%	128 out of 23044 genes, 0.6%	1
glycosylation	127 out of 22572 genes, 0.6%	128 out of 23044 genes, 0.6%	1
regulation of protein serine/threonine kinase activity	185 out of 22572 genes, 0.8%	187 out of 23044 genes, 0.8%	1
calcium ion transport	65 out of 22572 genes, 0.3%	65 out of 23044 genes, 0.3%	1
axon ensheathment	65 out of 22572 genes, 0.3%	65 out of 23044 genes, 0.3%	1
regulation of transporter activity	65 out of 22572 genes, 0.3%	65 out of 23044 genes, 0.3%	1
muscle cell development	65 out of 22572 genes, 0.3%	65 out of 23044 genes, 0.3%	1
response to organic cyclic compound	350 out of 22572 genes, 1.6%	355 out of 23044 genes, 1.5%	1
nucleobase metabolic process	64 out of 22572 genes, 0.3%	64 out of 23044 genes, 0.3%	1
dicarboxylic acid metabolic process	64 out of 22572 genes, 0.3%	64 out of 23044 genes, 0.3%	1
cartilage development	64 out of 22572 genes, 0.3%	64 out of 23044 genes, 0.3%	1
chromosome segregation	63 out of 22572 genes, 0.3%	63 out of 23044 genes, 0.3%	1
regulation of ion transmembrane transport	63 out of 22572 genes, 0.3%	63 out of 23044 genes, 0.3%	1
cellular lipid catabolic process	63 out of 22572 genes, 0.3%	63 out of 23044 genes, 0.3%	1
inner ear development	63 out of 22572 genes, 0.3%	63 out of 23044 genes, 0.3%	1
protein maturation	63 out of 22572 genes, 0.3%	63 out of 23044 genes, 0.3%	1
regulation of myeloid cell differentiation	123 out of 22572 genes, 0.5%	124 out of 23044 genes, 0.5%	1
negative regulation of cell differentiation	236 out of 22572 genes, 1.0%	239 out of 23044 genes, 1.0%	1
response to reactive oxygen species	62 out of 22572 genes, 0.3%	62 out of 23044 genes, 0.3%	1
vesicle localization	62 out of 22572 genes, 0.3%	62 out of 23044 genes, 0.3%	1
striated muscle cell development	62 out of 22572 genes, 0.3%	62 out of 23044 genes, 0.3%	1
monocarboxylic acid catabolic process	62 out of 22572 genes, 0.3%	62 out of 23044 genes, 0.3%	1
negative regulation of cell adhesion	61 out of 22572 genes, 0.3%	61 out of 23044 genes, 0.3%	1
fatty acid catabolic process	61 out of 22572 genes, 0.3%	61 out of 23044 genes, 0.3%	1
regulation of transcription factor import into nucleus	61 out of 22572 genes, 0.3%	61 out of 23044 genes, 0.3%	1
regulation of vasculature development	61 out of 22572 genes, 0.3%	61 out of 23044 genes, 0.3%	1
purine-containing compound biosynthetic process	178 out of 22572 genes, 0.8%	180 out of 23044 genes, 0.8%	1
nucleoside triphosphate catabolic process	498 out of 22572 genes, 2.2%	506 out of 23044 genes, 2.2%	1
purine nucleoside triphosphate catabolic process	498 out of 22572 genes, 2.2%	506 out of 23044 genes, 2.2%	1
recombinational repair	60 out of 22572 genes, 0.3%	60 out of 23044 genes, 0.3%	1
icosanoid metabolic process	60 out of 22572 genes, 0.3%	60 out of 23044 genes, 0.3%	1
diencephalon development	60 out of 22572 genes, 0.3%	60 out of 23044 genes, 0.3%	1
positive regulation of myeloid cell differentiation	60 out of 22572 genes, 0.3%	60 out of 23044 genes, 0.3%	1
regulation of angiogenesis	60 out of 22572 genes, 0.3%	60 out of 23044 genes, 0.3%	1
positive regulation of behavior	60 out of 22572 genes, 0.3%	60 out of 23044 genes, 0.3%	1
mesenchymal cell differentiation	60 out of 22572 genes, 0.3%	60 out of 23044 genes, 0.3%	1
positive regulation of chemotaxis	60 out of 22572 genes, 0.3%	60 out of 23044 genes, 0.3%	1
fatty acid derivative metabolic process	60 out of 22572 genes, 0.3%	60 out of 23044 genes, 0.3%	1
regulation of developmental process	909 out of 22572 genes, 4.0%	925 out of 23044 genes, 4.0%	1
ribonucleoside triphosphate catabolic process	497 out of 22572 genes, 2.2%	505 out of 23044 genes, 2.2%	1
purine ribonucleoside triphosphate catabolic process	497 out of 22572 genes, 2.2%	505 out of 23044 genes, 2.2%	1
cellular glucan metabolic process	59 out of 22572 genes, 0.3%	59 out of 23044 genes, 0.3%	1
leukocyte chemotaxis	59 out of 22572 genes, 0.3%	59 out of 23044 genes, 0.3%	1
positive regulation of apoptotic process	59 out of 22572 genes, 0.3%	59 out of 23044 genes, 0.3%	1
glucan metabolic process	59 out of 22572 genes, 0.3%	59 out of 23044 genes, 0.3%	1
cardiac muscle tissue development	59 out of 22572 genes, 0.3%	59 out of 23044 genes, 0.3%	1
cell chemotaxis	59 out of 22572 genes, 0.3%	59 out of 23044 genes, 0.3%	1
reactive oxygen species metabolic process	59 out of 22572 genes, 0.3%	59 out of 23044 genes, 0.3%	1
regulation of organ morphogenesis	59 out of 22572 genes, 0.3%	59 out of 23044 genes, 0.3%	1
cell activation	545 out of 22572 genes, 2.4%	554 out of 23044 genes, 2.4%	1
oxidoreduction coenzyme metabolic process	58 out of 22572 genes, 0.3%	58 out of 23044 genes, 0.3%	1
regulation of muscle system process	58 out of 22572 genes, 0.3%	58 out of 23044 genes, 0.3%	1
cellular protein complex assembly	173 out of 22572 genes, 0.8%	175 out of 23044 genes, 0.8%	1
sphingomyelin metabolic process	57 out of 22572 genes, 0.3%	57 out of 23044 genes, 0.2%	1
positive regulation of Wnt signaling pathway	57 out of 22572 genes, 0.3%	57 out of 23044 genes, 0.2%	1
glycosaminoglycan metabolic process	57 out of 22572 genes, 0.3%	57 out of 23044 genes, 0.2%	1
macromolecular complex disassembly	57 out of 22572 genes, 0.3%	57 out of 23044 genes, 0.2%	1
unsaturated fatty acid metabolic process	57 out of 22572 genes, 0.3%	57 out of 23044 genes, 0.2%	1
regulation of tube size	57 out of 22572 genes, 0.3%	57 out of 23044 genes, 0.2%	1
regulation of blood vessel size	57 out of 22572 genes, 0.3%	57 out of 23044 genes, 0.2%	1
negative regulation of binding	57 out of 22572 genes, 0.3%	57 out of 23044 genes, 0.2%	1
establishment of organelle localization	57 out of 22572 genes, 0.3%	57 out of 23044 genes, 0.2%	1
glycerophospholipid metabolic process	115 out of 22572 genes, 0.5%	116 out of 23044 genes, 0.5%	1
cellular macromolecular complex assembly	278 out of 22572 genes, 1.2%	282 out of 23044 genes, 1.2%	1
dephosphorylation	56 out of 22572 genes, 0.2%	56 out of 23044 genes, 0.2%	1
regulation of transmembrane transporter activity	56 out of 22572 genes, 0.2%	56 out of 23044 genes, 0.2%	1
tissue remodeling	56 out of 22572 genes, 0.2%	56 out of 23044 genes, 0.2%	1
demethylation	56 out of 22572 genes, 0.2%	56 out of 23044 genes, 0.2%	1
regulation of ion homeostasis	56 out of 22572 genes, 0.2%	56 out of 23044 genes, 0.2%	1
sterol metabolic process	114 out of 22572 genes, 0.5%	115 out of 23044 genes, 0.5%	1
somatic diversification of immune receptors	55 out of 22572 genes, 0.2%	55 out of 23044 genes, 0.2%	1
proteoglycan metabolic process	55 out of 22572 genes, 0.2%	55 out of 23044 genes, 0.2%	1
DNA-dependent DNA replication	55 out of 22572 genes, 0.2%	55 out of 23044 genes, 0.2%	1
steroid biosynthetic process	55 out of 22572 genes, 0.2%	55 out of 23044 genes, 0.2%	1
regulation of muscle contraction	55 out of 22572 genes, 0.2%	55 out of 23044 genes, 0.2%	1
lymphocyte costimulation	55 out of 22572 genes, 0.2%	55 out of 23044 genes, 0.2%	1
monovalent inorganic cation homeostasis	55 out of 22572 genes, 0.2%	55 out of 23044 genes, 0.2%	1
organonitrogen compound biosynthetic process	327 out of 22572 genes, 1.4%	332 out of 23044 genes, 1.4%	1
positive regulation of macromolecule biosynthetic process	167 out of 22572 genes, 0.7%	169 out of 23044 genes, 0.7%	1
negative regulation of immune effector process	54 out of 22572 genes, 0.2%	54 out of 23044 genes, 0.2%	1
establishment or maintenance of cell polarity	54 out of 22572 genes, 0.2%	54 out of 23044 genes, 0.2%	1
mesenchymal cell development	54 out of 22572 genes, 0.2%	54 out of 23044 genes, 0.2%	1
regulation of synaptic plasticity	54 out of 22572 genes, 0.2%	54 out of 23044 genes, 0.2%	1
positive regulation of cytoskeleton organization	54 out of 22572 genes, 0.2%	54 out of 23044 genes, 0.2%	1
ceramide metabolic process	53 out of 22572 genes, 0.2%	53 out of 23044 genes, 0.2%	1
response to mechanical stimulus	53 out of 22572 genes, 0.2%	53 out of 23044 genes, 0.2%	1
positive regulation of cell migration	53 out of 22572 genes, 0.2%	53 out of 23044 genes, 0.2%	1
hindbrain development	53 out of 22572 genes, 0.2%	53 out of 23044 genes, 0.2%	1
regulation of ion transmembrane transporter activity	53 out of 22572 genes, 0.2%	53 out of 23044 genes, 0.2%	1
response to vitamin A	53 out of 22572 genes, 0.2%	53 out of 23044 genes, 0.2%	1
positive regulation of cellular component movement	53 out of 22572 genes, 0.2%	53 out of 23044 genes, 0.2%	1
positive regulation of cell motility	53 out of 22572 genes, 0.2%	53 out of 23044 genes, 0.2%	1
purine nucleotide biosynthetic process	163 out of 22572 genes, 0.7%	165 out of 23044 genes, 0.7%	1
cellular developmental process	2067 out of 22572 genes, 9.2%	2107 out of 23044 genes, 9.1%	1
somatic diversification of immune receptors via germline recombination within a single locus	52 out of 22572 genes, 0.2%	52 out of 23044 genes, 0.2%	1
carbohydrate transport	52 out of 22572 genes, 0.2%	52 out of 23044 genes, 0.2%	1
negative regulation of cell development	52 out of 22572 genes, 0.2%	52 out of 23044 genes, 0.2%	1
somatic cell DNA recombination	52 out of 22572 genes, 0.2%	52 out of 23044 genes, 0.2%	1
extracellular matrix organization	52 out of 22572 genes, 0.2%	52 out of 23044 genes, 0.2%	1
cardiocyte differentiation	52 out of 22572 genes, 0.2%	52 out of 23044 genes, 0.2%	1
positive regulation of MAP kinase activity	52 out of 22572 genes, 0.2%	52 out of 23044 genes, 0.2%	1
positive regulation of protein serine/threonine kinase activity	52 out of 22572 genes, 0.2%	52 out of 23044 genes, 0.2%	1
negative regulation of cytoskeleton organization	51 out of 22572 genes, 0.2%	51 out of 23044 genes, 0.2%	1
morphogenesis of an epithelium	318 out of 22572 genes, 1.4%	323 out of 23044 genes, 1.4%	1
regulation of cyclin-dependent protein serine/threonine kinase activity	50 out of 22572 genes, 0.2%	50 out of 23044 genes, 0.2%	1
DNA catabolic process, endonucleolytic	50 out of 22572 genes, 0.2%	50 out of 23044 genes, 0.2%	1
energy coupled proton transmembrane transport, against electrochemical gradient	50 out of 22572 genes, 0.2%	50 out of 23044 genes, 0.2%	1
sulfur compound biosynthetic process	50 out of 22572 genes, 0.2%	50 out of 23044 genes, 0.2%	1
hydrogen ion transmembrane transport	50 out of 22572 genes, 0.2%	50 out of 23044 genes, 0.2%	1
DNA recombination	158 out of 22572 genes, 0.7%	160 out of 23044 genes, 0.7%	1
nucleoside monophosphate metabolic process	158 out of 22572 genes, 0.7%	160 out of 23044 genes, 0.7%	1
chondrocyte differentiation	49 out of 22572 genes, 0.2%	49 out of 23044 genes, 0.2%	1
immunoglobulin production	49 out of 22572 genes, 0.2%	49 out of 23044 genes, 0.2%	1
cholesterol metabolic process	49 out of 22572 genes, 0.2%	49 out of 23044 genes, 0.2%	1
regulation of cellular ketone metabolic process	49 out of 22572 genes, 0.2%	49 out of 23044 genes, 0.2%	1
positive regulation of intracellular transport	49 out of 22572 genes, 0.2%	49 out of 23044 genes, 0.2%	1
muscle fiber development	49 out of 22572 genes, 0.2%	49 out of 23044 genes, 0.2%	1
regulation of muscle cell differentiation	49 out of 22572 genes, 0.2%	49 out of 23044 genes, 0.2%	1
regulation of protein stability	104 out of 22572 genes, 0.5%	105 out of 23044 genes, 0.5%	1
establishment of localization	4426 out of 22572 genes, 19.6%	4515 out of 23044 genes, 19.6%	1
protein dephosphorylation	48 out of 22572 genes, 0.2%	48 out of 23044 genes, 0.2%	1
gliogenesis	48 out of 22572 genes, 0.2%	48 out of 23044 genes, 0.2%	1
regulation of NF-kappaB import into nucleus	48 out of 22572 genes, 0.2%	48 out of 23044 genes, 0.2%	1
regulation of I-kappaB kinase/NF-kappaB signaling	48 out of 22572 genes, 0.2%	48 out of 23044 genes, 0.2%	1
positive regulation of ion transport	48 out of 22572 genes, 0.2%	48 out of 23044 genes, 0.2%	1
pyridine-containing compound metabolic process	48 out of 22572 genes, 0.2%	48 out of 23044 genes, 0.2%	1
pyrimidine-containing compound metabolic process	48 out of 22572 genes, 0.2%	48 out of 23044 genes, 0.2%	1
regulation of cellular component size	102 out of 22572 genes, 0.5%	103 out of 23044 genes, 0.4%	1
spliceosomal complex assembly	47 out of 22572 genes, 0.2%	47 out of 23044 genes, 0.2%	1
nuclear-transcribed mRNA catabolic process, deadenylation-dependent decay	47 out of 22572 genes, 0.2%	47 out of 23044 genes, 0.2%	1
regulation of leukocyte migration	47 out of 22572 genes, 0.2%	47 out of 23044 genes, 0.2%	1
regulation of organ formation	47 out of 22572 genes, 0.2%	47 out of 23044 genes, 0.2%	1
protein dealkylation	47 out of 22572 genes, 0.2%	47 out of 23044 genes, 0.2%	1
axis specification	47 out of 22572 genes, 0.2%	47 out of 23044 genes, 0.2%	1
activation of protein kinase activity	47 out of 22572 genes, 0.2%	47 out of 23044 genes, 0.2%	1
molting cycle	47 out of 22572 genes, 0.2%	47 out of 23044 genes, 0.2%	1
protein complex disassembly	47 out of 22572 genes, 0.2%	47 out of 23044 genes, 0.2%	1
regulation of actin filament-based process	100 out of 22572 genes, 0.4%	101 out of 23044 genes, 0.4%	1
amino sugar metabolic process	46 out of 22572 genes, 0.2%	46 out of 23044 genes, 0.2%	1
protein deacetylation	46 out of 22572 genes, 0.2%	46 out of 23044 genes, 0.2%	1
alditol metabolic process	46 out of 22572 genes, 0.2%	46 out of 23044 genes, 0.2%	1
cholesterol transport	46 out of 22572 genes, 0.2%	46 out of 23044 genes, 0.2%	1
muscle organ morphogenesis	46 out of 22572 genes, 0.2%	46 out of 23044 genes, 0.2%	1
muscle tissue morphogenesis	46 out of 22572 genes, 0.2%	46 out of 23044 genes, 0.2%	1
carbohydrate derivative catabolic process	46 out of 22572 genes, 0.2%	46 out of 23044 genes, 0.2%	1
response to inorganic substance	152 out of 22572 genes, 0.7%	154 out of 23044 genes, 0.7%	1
ribose phosphate metabolic process	152 out of 22572 genes, 0.7%	154 out of 23044 genes, 0.7%	1
tissue development	951 out of 22572 genes, 4.2%	969 out of 23044 genes, 4.2%	1
regulation of actin cytoskeleton organization	99 out of 22572 genes, 0.4%	100 out of 23044 genes, 0.4%	1
monovalent inorganic cation transport	151 out of 22572 genes, 0.7%	153 out of 23044 genes, 0.7%	1
regulation of cytoskeleton organization	151 out of 22572 genes, 0.7%	153 out of 23044 genes, 0.7%	1
oxidation-reduction process	304 out of 22572 genes, 1.3%	309 out of 23044 genes, 1.3%	1
regulation of cytokine-mediated signaling pathway	45 out of 22572 genes, 0.2%	45 out of 23044 genes, 0.2%	1
protein demethylation	45 out of 22572 genes, 0.2%	45 out of 23044 genes, 0.2%	1
digestion	45 out of 22572 genes, 0.2%	45 out of 23044 genes, 0.2%	1
response to insulin	45 out of 22572 genes, 0.2%	45 out of 23044 genes, 0.2%	1
embryonic heart tube development	45 out of 22572 genes, 0.2%	45 out of 23044 genes, 0.2%	1
negative regulation of DNA binding	45 out of 22572 genes, 0.2%	45 out of 23044 genes, 0.2%	1
regulation of response to cytokine stimulus	45 out of 22572 genes, 0.2%	45 out of 23044 genes, 0.2%	1
regulation of multicellular organismal development	503 out of 22572 genes, 2.2%	512 out of 23044 genes, 2.2%	1
ribonucleotide metabolic process	150 out of 22572 genes, 0.7%	152 out of 23044 genes, 0.7%	1
urogenital system development	98 out of 22572 genes, 0.4%	99 out of 23044 genes, 0.4%	1
regulation of nucleocytoplasmic transport	98 out of 22572 genes, 0.4%	99 out of 23044 genes, 0.4%	1
purine ribonucleotide metabolic process	149 out of 22572 genes, 0.7%	151 out of 23044 genes, 0.7%	1
regulation of defense response	301 out of 22572 genes, 1.3%	306 out of 23044 genes, 1.3%	1
'de novo' protein folding	44 out of 22572 genes, 0.2%	44 out of 23044 genes, 0.2%	1
endomembrane system organization	44 out of 22572 genes, 0.2%	44 out of 23044 genes, 0.2%	1
regulation of microtubule polymerization or depolymerization	44 out of 22572 genes, 0.2%	44 out of 23044 genes, 0.2%	1
response to dsRNA	44 out of 22572 genes, 0.2%	44 out of 23044 genes, 0.2%	1
cellular protein complex disassembly	44 out of 22572 genes, 0.2%	44 out of 23044 genes, 0.2%	1
positive regulation of nucleotide metabolic process	44 out of 22572 genes, 0.2%	44 out of 23044 genes, 0.2%	1
positive regulation of cytoplasmic transport	44 out of 22572 genes, 0.2%	44 out of 23044 genes, 0.2%	1
regulation of response to stress	400 out of 22572 genes, 1.8%	407 out of 23044 genes, 1.8%	1
cellular component organization	3078 out of 22572 genes, 13.6%	3140 out of 23044 genes, 13.6%	1
chromatin modification	298 out of 22572 genes, 1.3%	303 out of 23044 genes, 1.3%	1
cellular catabolic process	1428 out of 22572 genes, 6.3%	1456 out of 23044 genes, 6.3%	1
regulation of cell growth	43 out of 22572 genes, 0.2%	43 out of 23044 genes, 0.2%	1
regulation of translation	43 out of 22572 genes, 0.2%	43 out of 23044 genes, 0.2%	1
cell-cell junction assembly	43 out of 22572 genes, 0.2%	43 out of 23044 genes, 0.2%	1
female gamete generation	43 out of 22572 genes, 0.2%	43 out of 23044 genes, 0.2%	1
regulation of receptor activity	43 out of 22572 genes, 0.2%	43 out of 23044 genes, 0.2%	1
posttranscriptional gene silencing	43 out of 22572 genes, 0.2%	43 out of 23044 genes, 0.2%	1
digestive system process	43 out of 22572 genes, 0.2%	43 out of 23044 genes, 0.2%	1
gene silencing by RNA	43 out of 22572 genes, 0.2%	43 out of 23044 genes, 0.2%	1
regulation of cellular amine metabolic process	43 out of 22572 genes, 0.2%	43 out of 23044 genes, 0.2%	1
posttranscriptional gene silencing by RNA	43 out of 22572 genes, 0.2%	43 out of 23044 genes, 0.2%	1
epidermis development	197 out of 22572 genes, 0.9%	200 out of 23044 genes, 0.9%	1
skin development	197 out of 22572 genes, 0.9%	200 out of 23044 genes, 0.9%	1
response to acid chemical	95 out of 22572 genes, 0.4%	96 out of 23044 genes, 0.4%	1
cellular amide metabolic process	146 out of 22572 genes, 0.6%	148 out of 23044 genes, 0.6%	1
multi-organism reproductive process	544 out of 22572 genes, 2.4%	554 out of 23044 genes, 2.4%	1
sexual reproduction	543 out of 22572 genes, 2.4%	553 out of 23044 genes, 2.4%	1
epithelial to mesenchymal transition	42 out of 22572 genes, 0.2%	42 out of 23044 genes, 0.2%	1
embryonic heart tube morphogenesis	42 out of 22572 genes, 0.2%	42 out of 23044 genes, 0.2%	1
cardiac chamber development	42 out of 22572 genes, 0.2%	42 out of 23044 genes, 0.2%	1
phagocytosis	42 out of 22572 genes, 0.2%	42 out of 23044 genes, 0.2%	1
glial cell differentiation	42 out of 22572 genes, 0.2%	42 out of 23044 genes, 0.2%	1
phenol-containing compound metabolic process	42 out of 22572 genes, 0.2%	42 out of 23044 genes, 0.2%	1
pyridine nucleotide metabolic process	42 out of 22572 genes, 0.2%	42 out of 23044 genes, 0.2%	1
adult behavior	42 out of 22572 genes, 0.2%	42 out of 23044 genes, 0.2%	1
regulation of lipid transport	42 out of 22572 genes, 0.2%	42 out of 23044 genes, 0.2%	1
non-canonical Wnt signaling pathway	42 out of 22572 genes, 0.2%	42 out of 23044 genes, 0.2%	1
mechanoreceptor differentiation	42 out of 22572 genes, 0.2%	42 out of 23044 genes, 0.2%	1
nicotinamide nucleotide metabolic process	42 out of 22572 genes, 0.2%	42 out of 23044 genes, 0.2%	1
neuromuscular process	42 out of 22572 genes, 0.2%	42 out of 23044 genes, 0.2%	1
maintenance of location in cell	42 out of 22572 genes, 0.2%	42 out of 23044 genes, 0.2%	1
system process	1177 out of 22572 genes, 5.2%	1200 out of 23044 genes, 5.2%	1
organic substance catabolic process	1514 out of 22572 genes, 6.7%	1544 out of 23044 genes, 6.7%	1
circadian rhythm	41 out of 22572 genes, 0.2%	41 out of 23044 genes, 0.2%	1
positive regulation of gene expression	41 out of 22572 genes, 0.2%	41 out of 23044 genes, 0.2%	1
regulation of glucose transport	41 out of 22572 genes, 0.2%	41 out of 23044 genes, 0.2%	1
microspike assembly	41 out of 22572 genes, 0.2%	41 out of 23044 genes, 0.2%	1
regulation of ossification	41 out of 22572 genes, 0.2%	41 out of 23044 genes, 0.2%	1
negative regulation of cell projection organization	41 out of 22572 genes, 0.2%	41 out of 23044 genes, 0.2%	1
regulation of Rho GTPase activity	41 out of 22572 genes, 0.2%	41 out of 23044 genes, 0.2%	1
response to retinoic acid	41 out of 22572 genes, 0.2%	41 out of 23044 genes, 0.2%	1
regulation of Rho protein signal transduction	41 out of 22572 genes, 0.2%	41 out of 23044 genes, 0.2%	1
pigmentation	41 out of 22572 genes, 0.2%	41 out of 23044 genes, 0.2%	1
regulation of lipid biosynthetic process	41 out of 22572 genes, 0.2%	41 out of 23044 genes, 0.2%	1
skeletal system morphogenesis	41 out of 22572 genes, 0.2%	41 out of 23044 genes, 0.2%	1
neural precursor cell proliferation	41 out of 22572 genes, 0.2%	41 out of 23044 genes, 0.2%	1
negative regulation of transport	92 out of 22572 genes, 0.4%	93 out of 23044 genes, 0.4%	1
epithelial cell differentiation	191 out of 22572 genes, 0.8%	194 out of 23044 genes, 0.8%	1
intracellular receptor signaling pathway	141 out of 22572 genes, 0.6%	143 out of 23044 genes, 0.6%	1
sister chromatid segregation	40 out of 22572 genes, 0.2%	40 out of 23044 genes, 0.2%	1
aminoglycan biosynthetic process	40 out of 22572 genes, 0.2%	40 out of 23044 genes, 0.2%	1
neuron-neuron synaptic transmission	40 out of 22572 genes, 0.2%	40 out of 23044 genes, 0.2%	1
tRNA processing	40 out of 22572 genes, 0.2%	40 out of 23044 genes, 0.2%	1
apoptotic mitochondrial changes	40 out of 22572 genes, 0.2%	40 out of 23044 genes, 0.2%	1
cellular amino acid biosynthetic process	40 out of 22572 genes, 0.2%	40 out of 23044 genes, 0.2%	1
muscle cell migration	40 out of 22572 genes, 0.2%	40 out of 23044 genes, 0.2%	1
regulation of coagulation	40 out of 22572 genes, 0.2%	40 out of 23044 genes, 0.2%	1
lipoprotein metabolic process	90 out of 22572 genes, 0.4%	91 out of 23044 genes, 0.4%	1
membrane organization	140 out of 22572 genes, 0.6%	142 out of 23044 genes, 0.6%	1
regulation of response to biotic stimulus	39 out of 22572 genes, 0.2%	39 out of 23044 genes, 0.2%	1
axon guidance	39 out of 22572 genes, 0.2%	39 out of 23044 genes, 0.2%	1
cell aging	39 out of 22572 genes, 0.2%	39 out of 23044 genes, 0.2%	1
hexose transport	39 out of 22572 genes, 0.2%	39 out of 23044 genes, 0.2%	1
response to temperature stimulus	39 out of 22572 genes, 0.2%	39 out of 23044 genes, 0.2%	1
monosaccharide transport	39 out of 22572 genes, 0.2%	39 out of 23044 genes, 0.2%	1
molting cycle process	39 out of 22572 genes, 0.2%	39 out of 23044 genes, 0.2%	1
B cell activation	39 out of 22572 genes, 0.2%	39 out of 23044 genes, 0.2%	1
cellular component maintenance	39 out of 22572 genes, 0.2%	39 out of 23044 genes, 0.2%	1
positive regulation of growth	39 out of 22572 genes, 0.2%	39 out of 23044 genes, 0.2%	1
protein depolymerization	39 out of 22572 genes, 0.2%	39 out of 23044 genes, 0.2%	1
neuron projection guidance	39 out of 22572 genes, 0.2%	39 out of 23044 genes, 0.2%	1
tube morphogenesis	287 out of 22572 genes, 1.3%	292 out of 23044 genes, 1.3%	1
ribose phosphate biosynthetic process	138 out of 22572 genes, 0.6%	140 out of 23044 genes, 0.6%	1
male gamete generation	285 out of 22572 genes, 1.3%	290 out of 23044 genes, 1.3%	1
response to lipid	382 out of 22572 genes, 1.7%	389 out of 23044 genes, 1.7%	1
glycogen metabolic process	38 out of 22572 genes, 0.2%	38 out of 23044 genes, 0.2%	1
energy reserve metabolic process	38 out of 22572 genes, 0.2%	38 out of 23044 genes, 0.2%	1
regulation of DNA replication	38 out of 22572 genes, 0.2%	38 out of 23044 genes, 0.2%	1
microtubule-based movement	38 out of 22572 genes, 0.2%	38 out of 23044 genes, 0.2%	1
microtubule depolymerization	38 out of 22572 genes, 0.2%	38 out of 23044 genes, 0.2%	1
histone demethylation	38 out of 22572 genes, 0.2%	38 out of 23044 genes, 0.2%	1
hair cycle process	38 out of 22572 genes, 0.2%	38 out of 23044 genes, 0.2%	1
proteoglycan biosynthetic process	38 out of 22572 genes, 0.2%	38 out of 23044 genes, 0.2%	1
hormone metabolic process	38 out of 22572 genes, 0.2%	38 out of 23044 genes, 0.2%	1
hair cycle	38 out of 22572 genes, 0.2%	38 out of 23044 genes, 0.2%	1
inner ear receptor cell differentiation	38 out of 22572 genes, 0.2%	38 out of 23044 genes, 0.2%	1
protein-lipid complex subunit organization	38 out of 22572 genes, 0.2%	38 out of 23044 genes, 0.2%	1
plasma lipoprotein particle organization	38 out of 22572 genes, 0.2%	38 out of 23044 genes, 0.2%	1
protein localization to membrane	38 out of 22572 genes, 0.2%	38 out of 23044 genes, 0.2%	1
positive regulation of purine nucleotide metabolic process	38 out of 22572 genes, 0.2%	38 out of 23044 genes, 0.2%	1
regulation of response to wounding	38 out of 22572 genes, 0.2%	38 out of 23044 genes, 0.2%	1
cellular homeostasis	478 out of 22572 genes, 2.1%	487 out of 23044 genes, 2.1%	1
regulation of behavior	87 out of 22572 genes, 0.4%	88 out of 23044 genes, 0.4%	1
response to radiation	234 out of 22572 genes, 1.0%	238 out of 23044 genes, 1.0%	1
cell growth	234 out of 22572 genes, 1.0%	238 out of 23044 genes, 1.0%	1
ribonucleotide biosynthetic process	136 out of 22572 genes, 0.6%	138 out of 23044 genes, 0.6%	1
anion transport	379 out of 22572 genes, 1.7%	386 out of 23044 genes, 1.7%	1
renal system process	37 out of 22572 genes, 0.2%	37 out of 23044 genes, 0.2%	1
regulation of carbohydrate metabolic process	37 out of 22572 genes, 0.2%	37 out of 23044 genes, 0.2%	1
glycosphingolipid metabolic process	37 out of 22572 genes, 0.2%	37 out of 23044 genes, 0.2%	1
ER-nucleus signaling pathway	37 out of 22572 genes, 0.2%	37 out of 23044 genes, 0.2%	1
mitochondrial membrane organization	37 out of 22572 genes, 0.2%	37 out of 23044 genes, 0.2%	1
lysosomal transport	37 out of 22572 genes, 0.2%	37 out of 23044 genes, 0.2%	1
mesoderm development	37 out of 22572 genes, 0.2%	37 out of 23044 genes, 0.2%	1
regulation of cellular carbohydrate metabolic process	37 out of 22572 genes, 0.2%	37 out of 23044 genes, 0.2%	1
microtubule-based transport	37 out of 22572 genes, 0.2%	37 out of 23044 genes, 0.2%	1
regulation of gliogenesis	37 out of 22572 genes, 0.2%	37 out of 23044 genes, 0.2%	1
cerebral cortex development	37 out of 22572 genes, 0.2%	37 out of 23044 genes, 0.2%	1
lipid modification	37 out of 22572 genes, 0.2%	37 out of 23044 genes, 0.2%	1
cytoskeleton-dependent intracellular transport	37 out of 22572 genes, 0.2%	37 out of 23044 genes, 0.2%	1
purinergic receptor signaling pathway	37 out of 22572 genes, 0.2%	37 out of 23044 genes, 0.2%	1
regulation of epithelial cell proliferation	37 out of 22572 genes, 0.2%	37 out of 23044 genes, 0.2%	1
cardiac muscle tissue morphogenesis	37 out of 22572 genes, 0.2%	37 out of 23044 genes, 0.2%	1
regulation of lipid metabolic process	86 out of 22572 genes, 0.4%	87 out of 23044 genes, 0.4%	1
embryonic limb morphogenesis	86 out of 22572 genes, 0.4%	87 out of 23044 genes, 0.4%	1
methylation	86 out of 22572 genes, 0.4%	87 out of 23044 genes, 0.4%	1
embryonic appendage morphogenesis	86 out of 22572 genes, 0.4%	87 out of 23044 genes, 0.4%	1
macromolecule methylation	86 out of 22572 genes, 0.4%	87 out of 23044 genes, 0.4%	1
purine ribonucleotide biosynthetic process	135 out of 22572 genes, 0.6%	137 out of 23044 genes, 0.6%	1
regulation of MAP kinase activity	135 out of 22572 genes, 0.6%	137 out of 23044 genes, 0.6%	1
cytoskeleton organization	572 out of 22572 genes, 2.5%	583 out of 23044 genes, 2.5%	1
regulation of transport	619 out of 22572 genes, 2.7%	631 out of 23044 genes, 2.7%	1
RNA catabolic process	134 out of 22572 genes, 0.6%	136 out of 23044 genes, 0.6%	1
positive regulation of cytokine biosynthetic process	85 out of 22572 genes, 0.4%	86 out of 23044 genes, 0.4%	1
regulation of multicellular organismal process	1051 out of 22572 genes, 4.7%	1072 out of 23044 genes, 4.7%	1
mitotic sister chromatid segregation	36 out of 22572 genes, 0.2%	36 out of 23044 genes, 0.2%	1
blastocyst development	36 out of 22572 genes, 0.2%	36 out of 23044 genes, 0.2%	1
positive regulation of leukocyte migration	36 out of 22572 genes, 0.2%	36 out of 23044 genes, 0.2%	1
DNA modification	36 out of 22572 genes, 0.2%	36 out of 23044 genes, 0.2%	1
somatic diversification of immunoglobulins	36 out of 22572 genes, 0.2%	36 out of 23044 genes, 0.2%	1
somatic recombination of immunoglobulin gene segments	36 out of 22572 genes, 0.2%	36 out of 23044 genes, 0.2%	1
protein deubiquitination	36 out of 22572 genes, 0.2%	36 out of 23044 genes, 0.2%	1
multicellular organismal response to stress	36 out of 22572 genes, 0.2%	36 out of 23044 genes, 0.2%	1
regulation of developmental growth	36 out of 22572 genes, 0.2%	36 out of 23044 genes, 0.2%	1
stem cell proliferation	36 out of 22572 genes, 0.2%	36 out of 23044 genes, 0.2%	1
establishment of protein localization to membrane	36 out of 22572 genes, 0.2%	36 out of 23044 genes, 0.2%	1
response to steroid hormone	230 out of 22572 genes, 1.0%	234 out of 23044 genes, 1.0%	1
protein polyubiquitination	84 out of 22572 genes, 0.4%	85 out of 23044 genes, 0.4%	1
in utero embryonic development	84 out of 22572 genes, 0.4%	85 out of 23044 genes, 0.4%	1
inositol lipid-mediated signaling	84 out of 22572 genes, 0.4%	85 out of 23044 genes, 0.4%	1
response to metal ion	132 out of 22572 genes, 0.6%	134 out of 23044 genes, 0.6%	1
lipid homeostasis	83 out of 22572 genes, 0.4%	84 out of 23044 genes, 0.4%	1
epithelial cell development	35 out of 22572 genes, 0.2%	35 out of 23044 genes, 0.2%	1
negative regulation of leukocyte activation	35 out of 22572 genes, 0.2%	35 out of 23044 genes, 0.2%	1
cardiac chamber morphogenesis	35 out of 22572 genes, 0.2%	35 out of 23044 genes, 0.2%	1
triglyceride metabolic process	35 out of 22572 genes, 0.2%	35 out of 23044 genes, 0.2%	1
regulation of pH	35 out of 22572 genes, 0.2%	35 out of 23044 genes, 0.2%	1
cell recognition	35 out of 22572 genes, 0.2%	35 out of 23044 genes, 0.2%	1
positive regulation of cell development	35 out of 22572 genes, 0.2%	35 out of 23044 genes, 0.2%	1
regulation of phosphatase activity	35 out of 22572 genes, 0.2%	35 out of 23044 genes, 0.2%	1
spinal cord development	35 out of 22572 genes, 0.2%	35 out of 23044 genes, 0.2%	1
regulation of ARF protein signal transduction	35 out of 22572 genes, 0.2%	35 out of 23044 genes, 0.2%	1
regulation of intracellular steroid hormone receptor signaling pathway	35 out of 22572 genes, 0.2%	35 out of 23044 genes, 0.2%	1
response to glucagon	35 out of 22572 genes, 0.2%	35 out of 23044 genes, 0.2%	1
gene silencing by miRNA	35 out of 22572 genes, 0.2%	35 out of 23044 genes, 0.2%	1
regulation of dephosphorylation	35 out of 22572 genes, 0.2%	35 out of 23044 genes, 0.2%	1
embryonic skeletal system morphogenesis	35 out of 22572 genes, 0.2%	35 out of 23044 genes, 0.2%	1
embryonic skeletal system development	35 out of 22572 genes, 0.2%	35 out of 23044 genes, 0.2%	1
negative regulation of cell activation	35 out of 22572 genes, 0.2%	35 out of 23044 genes, 0.2%	1
establishment of vesicle localization	35 out of 22572 genes, 0.2%	35 out of 23044 genes, 0.2%	1
single-organism membrane organization	131 out of 22572 genes, 0.6%	133 out of 23044 genes, 0.6%	1
regulation of nervous system development	130 out of 22572 genes, 0.6%	132 out of 23044 genes, 0.6%	1
immune response-regulating signaling pathway	225 out of 22572 genes, 1.0%	229 out of 23044 genes, 1.0%	1
regulation of leukocyte chemotaxis	34 out of 22572 genes, 0.2%	34 out of 23044 genes, 0.1%	1
translational initiation	34 out of 22572 genes, 0.2%	34 out of 23044 genes, 0.1%	1
dicarboxylic acid transport	34 out of 22572 genes, 0.2%	34 out of 23044 genes, 0.1%	1
regulation of smoothened signaling pathway	34 out of 22572 genes, 0.2%	34 out of 23044 genes, 0.1%	1
regulation of cyclase activity	34 out of 22572 genes, 0.2%	34 out of 23044 genes, 0.1%	1
membrane protein proteolysis	34 out of 22572 genes, 0.2%	34 out of 23044 genes, 0.1%	1
response to tumor necrosis factor	34 out of 22572 genes, 0.2%	34 out of 23044 genes, 0.1%	1
wound healing	34 out of 22572 genes, 0.2%	34 out of 23044 genes, 0.1%	1
regulation of defense response to virus	34 out of 22572 genes, 0.2%	34 out of 23044 genes, 0.1%	1
glucosamine-containing compound metabolic process	34 out of 22572 genes, 0.2%	34 out of 23044 genes, 0.1%	1
anatomical structure morphogenesis	1516 out of 22572 genes, 6.7%	1547 out of 23044 genes, 6.7%	1
regulation of myeloid leukocyte differentiation	81 out of 22572 genes, 0.4%	82 out of 23044 genes, 0.4%	1
protein alkylation	81 out of 22572 genes, 0.4%	82 out of 23044 genes, 0.4%	1
branching morphogenesis of an epithelial tube	81 out of 22572 genes, 0.4%	82 out of 23044 genes, 0.4%	1
regulation of cell differentiation	700 out of 22572 genes, 3.1%	714 out of 23044 genes, 3.1%	1
T cell mediated immunity	33 out of 22572 genes, 0.1%	33 out of 23044 genes, 0.1%	1
positive regulation of myeloid leukocyte differentiation	33 out of 22572 genes, 0.1%	33 out of 23044 genes, 0.1%	1
pyruvate metabolic process	33 out of 22572 genes, 0.1%	33 out of 23044 genes, 0.1%	1
fibroblast growth factor receptor signaling pathway	33 out of 22572 genes, 0.1%	33 out of 23044 genes, 0.1%	1
regulation of glucose metabolic process	33 out of 22572 genes, 0.1%	33 out of 23044 genes, 0.1%	1
regulation of lipoprotein particle clearance	33 out of 22572 genes, 0.1%	33 out of 23044 genes, 0.1%	1
carbohydrate biosynthetic process	33 out of 22572 genes, 0.1%	33 out of 23044 genes, 0.1%	1
regulation of steroid metabolic process	33 out of 22572 genes, 0.1%	33 out of 23044 genes, 0.1%	1
RNA 3'-end processing	33 out of 22572 genes, 0.1%	33 out of 23044 genes, 0.1%	1
fluid transport	33 out of 22572 genes, 0.1%	33 out of 23044 genes, 0.1%	1
regulation of protein complex assembly	33 out of 22572 genes, 0.1%	33 out of 23044 genes, 0.1%	1
cellular response to fibroblast growth factor stimulus	33 out of 22572 genes, 0.1%	33 out of 23044 genes, 0.1%	1
maintenance of protein location	33 out of 22572 genes, 0.1%	33 out of 23044 genes, 0.1%	1
developmental growth involved in morphogenesis	33 out of 22572 genes, 0.1%	33 out of 23044 genes, 0.1%	1
regulation of wound healing	33 out of 22572 genes, 0.1%	33 out of 23044 genes, 0.1%	1
histone lysine demethylation	33 out of 22572 genes, 0.1%	33 out of 23044 genes, 0.1%	1
response to fibroblast growth factor	33 out of 22572 genes, 0.1%	33 out of 23044 genes, 0.1%	1
regulation of neurogenesis	127 out of 22572 genes, 0.6%	129 out of 23044 genes, 0.6%	1
regionalization	317 out of 22572 genes, 1.4%	323 out of 23044 genes, 1.4%	1
immune response-activating signal transduction	221 out of 22572 genes, 1.0%	225 out of 23044 genes, 1.0%	1
response to external stimulus	1077 out of 22572 genes, 4.8%	1099 out of 23044 genes, 4.8%	1
regulation of phosphorylation	600 out of 22572 genes, 2.7%	612 out of 23044 genes, 2.7%	1
reproductive process	933 out of 22572 genes, 4.1%	952 out of 23044 genes, 4.1%	1
sulfur amino acid metabolic process	32 out of 22572 genes, 0.1%	32 out of 23044 genes, 0.1%	1
telomere maintenance	32 out of 22572 genes, 0.1%	32 out of 23044 genes, 0.1%	1
non-recombinational repair	32 out of 22572 genes, 0.1%	32 out of 23044 genes, 0.1%	1
cell killing	32 out of 22572 genes, 0.1%	32 out of 23044 genes, 0.1%	1
protein targeting to membrane	32 out of 22572 genes, 0.1%	32 out of 23044 genes, 0.1%	1
water-soluble vitamin metabolic process	32 out of 22572 genes, 0.1%	32 out of 23044 genes, 0.1%	1
superoxide metabolic process	32 out of 22572 genes, 0.1%	32 out of 23044 genes, 0.1%	1
spindle organization	32 out of 22572 genes, 0.1%	32 out of 23044 genes, 0.1%	1
smoothened signaling pathway	32 out of 22572 genes, 0.1%	32 out of 23044 genes, 0.1%	1
regulation of G-protein coupled receptor protein signaling pathway	32 out of 22572 genes, 0.1%	32 out of 23044 genes, 0.1%	1
positive regulation of peptidase activity	32 out of 22572 genes, 0.1%	32 out of 23044 genes, 0.1%	1
positive regulation of nucleotide catabolic process	32 out of 22572 genes, 0.1%	32 out of 23044 genes, 0.1%	1
telomere organization	32 out of 22572 genes, 0.1%	32 out of 23044 genes, 0.1%	1
positive regulation of Ras GTPase activity	32 out of 22572 genes, 0.1%	32 out of 23044 genes, 0.1%	1
negative regulation of homeostatic process	32 out of 22572 genes, 0.1%	32 out of 23044 genes, 0.1%	1
positive regulation of purine nucleotide catabolic process	32 out of 22572 genes, 0.1%	32 out of 23044 genes, 0.1%	1
positive regulation of GTP catabolic process	32 out of 22572 genes, 0.1%	32 out of 23044 genes, 0.1%	1
hydrogen peroxide metabolic process	32 out of 22572 genes, 0.1%	32 out of 23044 genes, 0.1%	1
positive regulation of GTPase activity	32 out of 22572 genes, 0.1%	32 out of 23044 genes, 0.1%	1
positive regulation of proteolysis	32 out of 22572 genes, 0.1%	32 out of 23044 genes, 0.1%	1
positive regulation of nucleoside metabolic process	32 out of 22572 genes, 0.1%	32 out of 23044 genes, 0.1%	1
negative regulation of neurogenesis	32 out of 22572 genes, 0.1%	32 out of 23044 genes, 0.1%	1
regulation of positive chemotaxis	32 out of 22572 genes, 0.1%	32 out of 23044 genes, 0.1%	1
positive regulation of positive chemotaxis	32 out of 22572 genes, 0.1%	32 out of 23044 genes, 0.1%	1
negative regulation of lymphocyte activation	32 out of 22572 genes, 0.1%	32 out of 23044 genes, 0.1%	1
negative regulation of nervous system development	32 out of 22572 genes, 0.1%	32 out of 23044 genes, 0.1%	1
cellular response to organic cyclic compound	32 out of 22572 genes, 0.1%	32 out of 23044 genes, 0.1%	1
production of molecular mediator of immune response	78 out of 22572 genes, 0.3%	79 out of 23044 genes, 0.3%	1
catabolic process	1644 out of 22572 genes, 7.3%	1678 out of 23044 genes, 7.3%	1
transition metal ion transport	124 out of 22572 genes, 0.5%	126 out of 23044 genes, 0.5%	1
regulation of homeostatic process	77 out of 22572 genes, 0.3%	78 out of 23044 genes, 0.3%	1
cardiac ventricle development	31 out of 22572 genes, 0.1%	31 out of 23044 genes, 0.1%	1
glycosaminoglycan biosynthetic process	31 out of 22572 genes, 0.1%	31 out of 23044 genes, 0.1%	1
purine nucleobase metabolic process	31 out of 22572 genes, 0.1%	31 out of 23044 genes, 0.1%	1
positive regulation of glucose transport	31 out of 22572 genes, 0.1%	31 out of 23044 genes, 0.1%	1
nerve development	31 out of 22572 genes, 0.1%	31 out of 23044 genes, 0.1%	1
regulation of actin filament bundle assembly	31 out of 22572 genes, 0.1%	31 out of 23044 genes, 0.1%	1
interleukin-1 production	31 out of 22572 genes, 0.1%	31 out of 23044 genes, 0.1%	1
pigment metabolic process	31 out of 22572 genes, 0.1%	31 out of 23044 genes, 0.1%	1
regulation of generation of precursor metabolites and energy	31 out of 22572 genes, 0.1%	31 out of 23044 genes, 0.1%	1
mesoderm morphogenesis	31 out of 22572 genes, 0.1%	31 out of 23044 genes, 0.1%	1
negative regulation of immune response	31 out of 22572 genes, 0.1%	31 out of 23044 genes, 0.1%	1
skeletal muscle organ development	31 out of 22572 genes, 0.1%	31 out of 23044 genes, 0.1%	1
carbohydrate derivative transport	31 out of 22572 genes, 0.1%	31 out of 23044 genes, 0.1%	1
sensory organ development	311 out of 22572 genes, 1.4%	317 out of 23044 genes, 1.4%	1
mRNA catabolic process	123 out of 22572 genes, 0.5%	125 out of 23044 genes, 0.5%	1
ossification	216 out of 22572 genes, 1.0%	220 out of 23044 genes, 1.0%	1
regulation of transferase activity	402 out of 22572 genes, 1.8%	410 out of 23044 genes, 1.8%	1
regulation of microtubule-based process	75 out of 22572 genes, 0.3%	76 out of 23044 genes, 0.3%	1
nuclear-transcribed mRNA catabolic process	121 out of 22572 genes, 0.5%	123 out of 23044 genes, 0.5%	1
activation of MAPK activity	30 out of 22572 genes, 0.1%	30 out of 23044 genes, 0.1%	1
alternative mRNA splicing, via spliceosome	30 out of 22572 genes, 0.1%	30 out of 23044 genes, 0.1%	1
osteoblast differentiation	30 out of 22572 genes, 0.1%	30 out of 23044 genes, 0.1%	1
cell fate specification	30 out of 22572 genes, 0.1%	30 out of 23044 genes, 0.1%	1
one-carbon metabolic process	30 out of 22572 genes, 0.1%	30 out of 23044 genes, 0.1%	1
visual behavior	30 out of 22572 genes, 0.1%	30 out of 23044 genes, 0.1%	1
response to heat	30 out of 22572 genes, 0.1%	30 out of 23044 genes, 0.1%	1
embryonic pattern specification	30 out of 22572 genes, 0.1%	30 out of 23044 genes, 0.1%	1
regulation of calcium ion transport into cytosol	30 out of 22572 genes, 0.1%	30 out of 23044 genes, 0.1%	1
smooth muscle cell migration	30 out of 22572 genes, 0.1%	30 out of 23044 genes, 0.1%	1
subpallium development	30 out of 22572 genes, 0.1%	30 out of 23044 genes, 0.1%	1
negative regulation of cell-cell adhesion	30 out of 22572 genes, 0.1%	30 out of 23044 genes, 0.1%	1
cellular hormone metabolic process	30 out of 22572 genes, 0.1%	30 out of 23044 genes, 0.1%	1
positive regulation of nucleocytoplasmic transport	30 out of 22572 genes, 0.1%	30 out of 23044 genes, 0.1%	1
regulation of calcium ion transport	30 out of 22572 genes, 0.1%	30 out of 23044 genes, 0.1%	1
protein modification by small protein conjugation or removal	588 out of 22572 genes, 2.6%	600 out of 23044 genes, 2.6%	1
regulation of biosynthetic process	1865 out of 22572 genes, 8.3%	1904 out of 23044 genes, 8.3%	1
renal system development	74 out of 22572 genes, 0.3%	75 out of 23044 genes, 0.3%	1
sensory perception of light stimulus	212 out of 22572 genes, 0.9%	216 out of 23044 genes, 0.9%	1
exocytosis	119 out of 22572 genes, 0.5%	121 out of 23044 genes, 0.5%	1
columnar/cuboidal epithelial cell differentiation	29 out of 22572 genes, 0.1%	29 out of 23044 genes, 0.1%	1
immunoglobulin production involved in immunoglobulin mediated immune response	29 out of 22572 genes, 0.1%	29 out of 23044 genes, 0.1%	1
regulation of translational initiation	29 out of 22572 genes, 0.1%	29 out of 23044 genes, 0.1%	1
prostanoid metabolic process	29 out of 22572 genes, 0.1%	29 out of 23044 genes, 0.1%	1
meiosis I	29 out of 22572 genes, 0.1%	29 out of 23044 genes, 0.1%	1
skeletal muscle tissue development	29 out of 22572 genes, 0.1%	29 out of 23044 genes, 0.1%	1
NADH dehydrogenase complex assembly	29 out of 22572 genes, 0.1%	29 out of 23044 genes, 0.1%	1
organophosphate ester transport	29 out of 22572 genes, 0.1%	29 out of 23044 genes, 0.1%	1
microtubule organizing center organization	29 out of 22572 genes, 0.1%	29 out of 23044 genes, 0.1%	1
regulation of neurological system process	29 out of 22572 genes, 0.1%	29 out of 23044 genes, 0.1%	1
regulation of type I interferon production	29 out of 22572 genes, 0.1%	29 out of 23044 genes, 0.1%	1
maintenance of protein location in cell	29 out of 22572 genes, 0.1%	29 out of 23044 genes, 0.1%	1
regulation of stress-activated MAPK cascade	29 out of 22572 genes, 0.1%	29 out of 23044 genes, 0.1%	1
cellular pigmentation	29 out of 22572 genes, 0.1%	29 out of 23044 genes, 0.1%	1
positive regulation of lipid metabolic process	29 out of 22572 genes, 0.1%	29 out of 23044 genes, 0.1%	1
sphingoid metabolic process	29 out of 22572 genes, 0.1%	29 out of 23044 genes, 0.1%	1
regulation of neuronal synaptic plasticity	29 out of 22572 genes, 0.1%	29 out of 23044 genes, 0.1%	1
regulation of stress-activated protein kinase signaling cascade	29 out of 22572 genes, 0.1%	29 out of 23044 genes, 0.1%	1
meiotic cell cycle process	29 out of 22572 genes, 0.1%	29 out of 23044 genes, 0.1%	1
kidney development	73 out of 22572 genes, 0.3%	74 out of 23044 genes, 0.3%	1
protein lipidation	73 out of 22572 genes, 0.3%	74 out of 23044 genes, 0.3%	1
lipoprotein biosynthetic process	73 out of 22572 genes, 0.3%	74 out of 23044 genes, 0.3%	1
G-protein coupled receptor signaling pathway, coupled to cyclic nucleotide second messenger	118 out of 22572 genes, 0.5%	120 out of 23044 genes, 0.5%	1
microtubule-based process	302 out of 22572 genes, 1.3%	308 out of 23044 genes, 1.3%	1
nucleoside monophosphate biosynthetic process	117 out of 22572 genes, 0.5%	119 out of 23044 genes, 0.5%	1
purine nucleoside monophosphate metabolic process	117 out of 22572 genes, 0.5%	119 out of 23044 genes, 0.5%	1
somatic recombination of immunoglobulin genes involved in immune response	28 out of 22572 genes, 0.1%	28 out of 23044 genes, 0.1%	1
somatic diversification of immunoglobulins involved in immune response	28 out of 22572 genes, 0.1%	28 out of 23044 genes, 0.1%	1
fructose metabolic process	28 out of 22572 genes, 0.1%	28 out of 23044 genes, 0.1%	1
sodium ion transport	28 out of 22572 genes, 0.1%	28 out of 23044 genes, 0.1%	1
response to amine	28 out of 22572 genes, 0.1%	28 out of 23044 genes, 0.1%	1
positive regulation of actin filament bundle assembly	28 out of 22572 genes, 0.1%	28 out of 23044 genes, 0.1%	1
T cell differentiation in thymus	28 out of 22572 genes, 0.1%	28 out of 23044 genes, 0.1%	1
exocrine system development	28 out of 22572 genes, 0.1%	28 out of 23044 genes, 0.1%	1
regulation of protein complex disassembly	28 out of 22572 genes, 0.1%	28 out of 23044 genes, 0.1%	1
organelle assembly	28 out of 22572 genes, 0.1%	28 out of 23044 genes, 0.1%	1
transforming growth factor beta production	28 out of 22572 genes, 0.1%	28 out of 23044 genes, 0.1%	1
leukocyte activation	391 out of 22572 genes, 1.7%	399 out of 23044 genes, 1.7%	1
regulation of actin filament length	70 out of 22572 genes, 0.3%	71 out of 23044 genes, 0.3%	1
sterol homeostasis	70 out of 22572 genes, 0.3%	71 out of 23044 genes, 0.3%	1
cell fate determination	27 out of 22572 genes, 0.1%	27 out of 23044 genes, 0.1%	1
DNA alkylation	27 out of 22572 genes, 0.1%	27 out of 23044 genes, 0.1%	1
glycosylceramide metabolic process	27 out of 22572 genes, 0.1%	27 out of 23044 genes, 0.1%	1
adult locomotory behavior	27 out of 22572 genes, 0.1%	27 out of 23044 genes, 0.1%	1
glial cell development	27 out of 22572 genes, 0.1%	27 out of 23044 genes, 0.1%	1
B cell differentiation	27 out of 22572 genes, 0.1%	27 out of 23044 genes, 0.1%	1
regulation of blood coagulation	27 out of 22572 genes, 0.1%	27 out of 23044 genes, 0.1%	1
positive regulation of type I interferon production	27 out of 22572 genes, 0.1%	27 out of 23044 genes, 0.1%	1
regulation of polysaccharide metabolic process	27 out of 22572 genes, 0.1%	27 out of 23044 genes, 0.1%	1
tetrapyrrole metabolic process	27 out of 22572 genes, 0.1%	27 out of 23044 genes, 0.1%	1
negative regulation of growth	27 out of 22572 genes, 0.1%	27 out of 23044 genes, 0.1%	1
regulation of viral process	27 out of 22572 genes, 0.1%	27 out of 23044 genes, 0.1%	1
coagulation	27 out of 22572 genes, 0.1%	27 out of 23044 genes, 0.1%	1
regulation of lipoprotein lipase activity	27 out of 22572 genes, 0.1%	27 out of 23044 genes, 0.1%	1
multi-organism behavior	27 out of 22572 genes, 0.1%	27 out of 23044 genes, 0.1%	1
regulation of morphogenesis of a branching structure	27 out of 22572 genes, 0.1%	27 out of 23044 genes, 0.1%	1
regulation of glycogen metabolic process	27 out of 22572 genes, 0.1%	27 out of 23044 genes, 0.1%	1
regulation of hemostasis	27 out of 22572 genes, 0.1%	27 out of 23044 genes, 0.1%	1
cellular modified amino acid metabolic process	114 out of 22572 genes, 0.5%	116 out of 23044 genes, 0.5%	1
negative regulation of hemopoiesis	69 out of 22572 genes, 0.3%	70 out of 23044 genes, 0.3%	1
MAPK cascade	203 out of 22572 genes, 0.9%	207 out of 23044 genes, 0.9%	1
signal transduction by phosphorylation	203 out of 22572 genes, 0.9%	207 out of 23044 genes, 0.9%	1
glandular epithelial cell differentiation	26 out of 22572 genes, 0.1%	26 out of 23044 genes, 0.1%	1
inflammatory response to antigenic stimulus	26 out of 22572 genes, 0.1%	26 out of 23044 genes, 0.1%	1
regulation of systemic arterial blood pressure mediated by a chemical signal	26 out of 22572 genes, 0.1%	26 out of 23044 genes, 0.1%	1
glucosamine metabolic process	26 out of 22572 genes, 0.1%	26 out of 23044 genes, 0.1%	1
porphyrin-containing compound metabolic process	26 out of 22572 genes, 0.1%	26 out of 23044 genes, 0.1%	1
potassium ion transport	26 out of 22572 genes, 0.1%	26 out of 23044 genes, 0.1%	1
regulation of smooth muscle contraction	26 out of 22572 genes, 0.1%	26 out of 23044 genes, 0.1%	1
C21-steroid hormone metabolic process	26 out of 22572 genes, 0.1%	26 out of 23044 genes, 0.1%	1
post-embryonic development	26 out of 22572 genes, 0.1%	26 out of 23044 genes, 0.1%	1
regulation of lipid storage	26 out of 22572 genes, 0.1%	26 out of 23044 genes, 0.1%	1
amine transport	26 out of 22572 genes, 0.1%	26 out of 23044 genes, 0.1%	1
cranial nerve development	26 out of 22572 genes, 0.1%	26 out of 23044 genes, 0.1%	1
metencephalon development	26 out of 22572 genes, 0.1%	26 out of 23044 genes, 0.1%	1
regulation of sterol transport	26 out of 22572 genes, 0.1%	26 out of 23044 genes, 0.1%	1
regulation of cholesterol transport	26 out of 22572 genes, 0.1%	26 out of 23044 genes, 0.1%	1
regulation of myoblast differentiation	26 out of 22572 genes, 0.1%	26 out of 23044 genes, 0.1%	1
regulation of glial cell differentiation	26 out of 22572 genes, 0.1%	26 out of 23044 genes, 0.1%	1
negative regulation of endocytosis	26 out of 22572 genes, 0.1%	26 out of 23044 genes, 0.1%	1
positive regulation of transcription, DNA-templated	26 out of 22572 genes, 0.1%	26 out of 23044 genes, 0.1%	1
positive regulation of lipid biosynthetic process	26 out of 22572 genes, 0.1%	26 out of 23044 genes, 0.1%	1
positive regulation of RNA metabolic process	26 out of 22572 genes, 0.1%	26 out of 23044 genes, 0.1%	1
positive regulation of RNA biosynthetic process	26 out of 22572 genes, 0.1%	26 out of 23044 genes, 0.1%	1
positive regulation of nucleic acid-templated transcription	26 out of 22572 genes, 0.1%	26 out of 23044 genes, 0.1%	1
regulation of localization	756 out of 22572 genes, 3.3%	772 out of 23044 genes, 3.4%	1
regulation of vesicle-mediated transport	156 out of 22572 genes, 0.7%	159 out of 23044 genes, 0.7%	1
apoptotic process	754 out of 22572 genes, 3.3%	770 out of 23044 genes, 3.3%	1
lipid localization	246 out of 22572 genes, 1.1%	251 out of 23044 genes, 1.1%	1
body fluid secretion	67 out of 22572 genes, 0.3%	68 out of 23044 genes, 0.3%	1
mesoderm formation	25 out of 22572 genes, 0.1%	25 out of 23044 genes, 0.1%	1
glycoprotein catabolic process	25 out of 22572 genes, 0.1%	25 out of 23044 genes, 0.1%	1
regulation of cellular amino acid metabolic process	25 out of 22572 genes, 0.1%	25 out of 23044 genes, 0.1%	1
acyl-CoA metabolic process	25 out of 22572 genes, 0.1%	25 out of 23044 genes, 0.1%	1
nucleoside monophosphate catabolic process	25 out of 22572 genes, 0.1%	25 out of 23044 genes, 0.1%	1
nucleotide catabolic process	25 out of 22572 genes, 0.1%	25 out of 23044 genes, 0.1%	1
protein processing	25 out of 22572 genes, 0.1%	25 out of 23044 genes, 0.1%	1
regulation of actin filament depolymerization	25 out of 22572 genes, 0.1%	25 out of 23044 genes, 0.1%	1
negative regulation of actin filament depolymerization	25 out of 22572 genes, 0.1%	25 out of 23044 genes, 0.1%	1
dsRNA fragmentation	25 out of 22572 genes, 0.1%	25 out of 23044 genes, 0.1%	1
developmental induction	25 out of 22572 genes, 0.1%	25 out of 23044 genes, 0.1%	1
production of miRNAs involved in gene silencing by miRNA	25 out of 22572 genes, 0.1%	25 out of 23044 genes, 0.1%	1
thioester metabolic process	25 out of 22572 genes, 0.1%	25 out of 23044 genes, 0.1%	1
cellular metabolic compound salvage	25 out of 22572 genes, 0.1%	25 out of 23044 genes, 0.1%	1
receptor metabolic process	25 out of 22572 genes, 0.1%	25 out of 23044 genes, 0.1%	1
negative regulation of protein complex disassembly	25 out of 22572 genes, 0.1%	25 out of 23044 genes, 0.1%	1
cell-cell signaling involved in cell fate commitment	25 out of 22572 genes, 0.1%	25 out of 23044 genes, 0.1%	1
endocrine process	25 out of 22572 genes, 0.1%	25 out of 23044 genes, 0.1%	1
membrane depolarization	25 out of 22572 genes, 0.1%	25 out of 23044 genes, 0.1%	1
production of small RNA involved in gene silencing by RNA	25 out of 22572 genes, 0.1%	25 out of 23044 genes, 0.1%	1
cellular response to dsRNA	25 out of 22572 genes, 0.1%	25 out of 23044 genes, 0.1%	1
cellular response to nitrogen compound	25 out of 22572 genes, 0.1%	25 out of 23044 genes, 0.1%	1
regulation of protein depolymerization	25 out of 22572 genes, 0.1%	25 out of 23044 genes, 0.1%	1
negative regulation of protein depolymerization	25 out of 22572 genes, 0.1%	25 out of 23044 genes, 0.1%	1
carbohydrate catabolic process	109 out of 22572 genes, 0.5%	111 out of 23044 genes, 0.5%	1
single-organism carbohydrate catabolic process	109 out of 22572 genes, 0.5%	111 out of 23044 genes, 0.5%	1
glucose metabolic process	153 out of 22572 genes, 0.7%	156 out of 23044 genes, 0.7%	1
embryonic axis specification	24 out of 22572 genes, 0.1%	24 out of 23044 genes, 0.1%	1
myeloid leukocyte differentiation	24 out of 22572 genes, 0.1%	24 out of 23044 genes, 0.1%	1
positive regulation of leukocyte chemotaxis	24 out of 22572 genes, 0.1%	24 out of 23044 genes, 0.1%	1
catecholamine metabolic process	24 out of 22572 genes, 0.1%	24 out of 23044 genes, 0.1%	1
leukotriene metabolic process	24 out of 22572 genes, 0.1%	24 out of 23044 genes, 0.1%	1
prostaglandin metabolic process	24 out of 22572 genes, 0.1%	24 out of 23044 genes, 0.1%	1
neurotransmitter transport	24 out of 22572 genes, 0.1%	24 out of 23044 genes, 0.1%	1
receptor-mediated endocytosis	24 out of 22572 genes, 0.1%	24 out of 23044 genes, 0.1%	1
smooth muscle contraction	24 out of 22572 genes, 0.1%	24 out of 23044 genes, 0.1%	1
regulation of epidermal growth factor-activated receptor activity	24 out of 22572 genes, 0.1%	24 out of 23044 genes, 0.1%	1
salivary gland development	24 out of 22572 genes, 0.1%	24 out of 23044 genes, 0.1%	1
regulation of cell size	24 out of 22572 genes, 0.1%	24 out of 23044 genes, 0.1%	1
aspartate family amino acid metabolic process	24 out of 22572 genes, 0.1%	24 out of 23044 genes, 0.1%	1
catechol-containing compound metabolic process	24 out of 22572 genes, 0.1%	24 out of 23044 genes, 0.1%	1
myotube differentiation	24 out of 22572 genes, 0.1%	24 out of 23044 genes, 0.1%	1
negative regulation of cell growth	24 out of 22572 genes, 0.1%	24 out of 23044 genes, 0.1%	1
modification of morphology or physiology of other organism	24 out of 22572 genes, 0.1%	24 out of 23044 genes, 0.1%	1
regulation of epidermal growth factor receptor signaling pathway	24 out of 22572 genes, 0.1%	24 out of 23044 genes, 0.1%	1
neurotransmitter metabolic process	24 out of 22572 genes, 0.1%	24 out of 23044 genes, 0.1%	1
regulation of B cell differentiation	24 out of 22572 genes, 0.1%	24 out of 23044 genes, 0.1%	1
regulation of peptidyl-tyrosine phosphorylation	24 out of 22572 genes, 0.1%	24 out of 23044 genes, 0.1%	1
modification of morphology or physiology of other organism involved in symbiotic interaction	24 out of 22572 genes, 0.1%	24 out of 23044 genes, 0.1%	1
regulation of protein tyrosine kinase activity	24 out of 22572 genes, 0.1%	24 out of 23044 genes, 0.1%	1
DNA conformation change	24 out of 22572 genes, 0.1%	24 out of 23044 genes, 0.1%	1
regulation of ERBB signaling pathway	24 out of 22572 genes, 0.1%	24 out of 23044 genes, 0.1%	1
regulation of cellular biosynthetic process	1815 out of 22572 genes, 8.0%	1854 out of 23044 genes, 8.0%	1
metanephros development	23 out of 22572 genes, 0.1%	23 out of 23044 genes, 0.1%	1
T cell activation involved in immune response	23 out of 22572 genes, 0.1%	23 out of 23044 genes, 0.1%	1
fat-soluble vitamin metabolic process	23 out of 22572 genes, 0.1%	23 out of 23044 genes, 0.1%	1
peripheral nervous system development	23 out of 22572 genes, 0.1%	23 out of 23044 genes, 0.1%	1
aromatic amino acid family metabolic process	23 out of 22572 genes, 0.1%	23 out of 23044 genes, 0.1%	1
myotube cell development	23 out of 22572 genes, 0.1%	23 out of 23044 genes, 0.1%	1
nucleoside transport	23 out of 22572 genes, 0.1%	23 out of 23044 genes, 0.1%	1
regulation of exocytosis	23 out of 22572 genes, 0.1%	23 out of 23044 genes, 0.1%	1
cell differentiation in spinal cord	23 out of 22572 genes, 0.1%	23 out of 23044 genes, 0.1%	1
regulation of epithelial cell differentiation	23 out of 22572 genes, 0.1%	23 out of 23044 genes, 0.1%	1
mammary gland development	23 out of 22572 genes, 0.1%	23 out of 23044 genes, 0.1%	1
positive regulation of Rho GTPase activity	23 out of 22572 genes, 0.1%	23 out of 23044 genes, 0.1%	1
activin receptor signaling pathway	23 out of 22572 genes, 0.1%	23 out of 23044 genes, 0.1%	1
regulation of carbohydrate biosynthetic process	23 out of 22572 genes, 0.1%	23 out of 23044 genes, 0.1%	1
skeletal muscle fiber development	23 out of 22572 genes, 0.1%	23 out of 23044 genes, 0.1%	1
mammary gland epithelium development	23 out of 22572 genes, 0.1%	23 out of 23044 genes, 0.1%	1
regulation of lymphocyte apoptotic process	23 out of 22572 genes, 0.1%	23 out of 23044 genes, 0.1%	1
cellular response to oxygen-containing compound	23 out of 22572 genes, 0.1%	23 out of 23044 genes, 0.1%	1
regulation of leukocyte apoptotic process	23 out of 22572 genes, 0.1%	23 out of 23044 genes, 0.1%	1
regulation of hormone levels	193 out of 22572 genes, 0.9%	197 out of 23044 genes, 0.9%	1
ribonucleoside monophosphate metabolic process	105 out of 22572 genes, 0.5%	107 out of 23044 genes, 0.5%	1
circulatory system process	192 out of 22572 genes, 0.9%	196 out of 23044 genes, 0.9%	1
locomotory behavior	62 out of 22572 genes, 0.3%	63 out of 23044 genes, 0.3%	1
regulation of leukocyte proliferation	104 out of 22572 genes, 0.5%	106 out of 23044 genes, 0.5%	1
sulfur amino acid biosynthetic process	22 out of 22572 genes, 0.1%	22 out of 23044 genes, 0.1%	1
behavioral defense response	22 out of 22572 genes, 0.1%	22 out of 23044 genes, 0.1%	1
myeloid cell activation involved in immune response	22 out of 22572 genes, 0.1%	22 out of 23044 genes, 0.1%	1
cardiac ventricle morphogenesis	22 out of 22572 genes, 0.1%	22 out of 23044 genes, 0.1%	1
response to osmotic stress	22 out of 22572 genes, 0.1%	22 out of 23044 genes, 0.1%	1
peroxisome organization	22 out of 22572 genes, 0.1%	22 out of 23044 genes, 0.1%	1
calcium ion-dependent exocytosis	22 out of 22572 genes, 0.1%	22 out of 23044 genes, 0.1%	1
forebrain generation of neurons	22 out of 22572 genes, 0.1%	22 out of 23044 genes, 0.1%	1
negative regulation of microtubule polymerization or depolymerization	22 out of 22572 genes, 0.1%	22 out of 23044 genes, 0.1%	1
positive regulation of microtubule polymerization or depolymerization	22 out of 22572 genes, 0.1%	22 out of 23044 genes, 0.1%	1
pseudopodium organization	22 out of 22572 genes, 0.1%	22 out of 23044 genes, 0.1%	1
pseudopodium assembly	22 out of 22572 genes, 0.1%	22 out of 23044 genes, 0.1%	1
regulation of synaptic transmission, GABAergic	22 out of 22572 genes, 0.1%	22 out of 23044 genes, 0.1%	1
negative regulation of homotypic cell-cell adhesion	22 out of 22572 genes, 0.1%	22 out of 23044 genes, 0.1%	1
response to alkaloid	22 out of 22572 genes, 0.1%	22 out of 23044 genes, 0.1%	1
nucleobase biosynthetic process	22 out of 22572 genes, 0.1%	22 out of 23044 genes, 0.1%	1
phosphatidylcholine metabolic process	22 out of 22572 genes, 0.1%	22 out of 23044 genes, 0.1%	1
development of primary male sexual characteristics	22 out of 22572 genes, 0.1%	22 out of 23044 genes, 0.1%	1
male sex differentiation	22 out of 22572 genes, 0.1%	22 out of 23044 genes, 0.1%	1
cytokine secretion	22 out of 22572 genes, 0.1%	22 out of 23044 genes, 0.1%	1
positive regulation of epithelial cell proliferation	22 out of 22572 genes, 0.1%	22 out of 23044 genes, 0.1%	1
positive regulation of neurogenesis	22 out of 22572 genes, 0.1%	22 out of 23044 genes, 0.1%	1
regulation of steroid biosynthetic process	22 out of 22572 genes, 0.1%	22 out of 23044 genes, 0.1%	1
interaction with symbiont	22 out of 22572 genes, 0.1%	22 out of 23044 genes, 0.1%	1
positive regulation of nervous system development	22 out of 22572 genes, 0.1%	22 out of 23044 genes, 0.1%	1
regulation of T cell apoptotic process	22 out of 22572 genes, 0.1%	22 out of 23044 genes, 0.1%	1
response to alcohol	22 out of 22572 genes, 0.1%	22 out of 23044 genes, 0.1%	1
single-organism intracellular transport	549 out of 22572 genes, 2.4%	561 out of 23044 genes, 2.4%	1
regulation of mononuclear cell proliferation	103 out of 22572 genes, 0.5%	105 out of 23044 genes, 0.5%	1
protein phosphorylation	277 out of 22572 genes, 1.2%	283 out of 23044 genes, 1.2%	1
hydrogen transport	102 out of 22572 genes, 0.5%	104 out of 23044 genes, 0.5%	1
purine ribonucleoside monophosphate metabolic process	102 out of 22572 genes, 0.5%	104 out of 23044 genes, 0.5%	1
regulation of macromolecule biosynthetic process	1791 out of 22572 genes, 7.9%	1830 out of 23044 genes, 7.9%	1
protein methylation	60 out of 22572 genes, 0.3%	61 out of 23044 genes, 0.3%	1
signal release	187 out of 22572 genes, 0.8%	191 out of 23044 genes, 0.8%	1
regulation of peptide transport	101 out of 22572 genes, 0.4%	103 out of 23044 genes, 0.4%	1
hair follicle development	21 out of 22572 genes, 0.1%	21 out of 23044 genes, 0.1%	1
regulation of systemic arterial blood pressure by hormone	21 out of 22572 genes, 0.1%	21 out of 23044 genes, 0.1%	1
hematopoietic progenitor cell differentiation	21 out of 22572 genes, 0.1%	21 out of 23044 genes, 0.1%	1
negative regulation of production of molecular mediator of immune response	21 out of 22572 genes, 0.1%	21 out of 23044 genes, 0.1%	1
RNA-dependent DNA replication	21 out of 22572 genes, 0.1%	21 out of 23044 genes, 0.1%	1
protein O-linked glycosylation	21 out of 22572 genes, 0.1%	21 out of 23044 genes, 0.1%	1
neuroblast proliferation	21 out of 22572 genes, 0.1%	21 out of 23044 genes, 0.1%	1
response to purine-containing compound	21 out of 22572 genes, 0.1%	21 out of 23044 genes, 0.1%	1
histone ubiquitination	21 out of 22572 genes, 0.1%	21 out of 23044 genes, 0.1%	1
regulation of fatty acid metabolic process	21 out of 22572 genes, 0.1%	21 out of 23044 genes, 0.1%	1
establishment of cell polarity	21 out of 22572 genes, 0.1%	21 out of 23044 genes, 0.1%	1
negative regulation of cyclase activity	21 out of 22572 genes, 0.1%	21 out of 23044 genes, 0.1%	1
corticosteroid receptor signaling pathway	21 out of 22572 genes, 0.1%	21 out of 23044 genes, 0.1%	1
regulation of response to food	21 out of 22572 genes, 0.1%	21 out of 23044 genes, 0.1%	1
regulation of response to extracellular stimulus	21 out of 22572 genes, 0.1%	21 out of 23044 genes, 0.1%	1
regulation of response to nutrient levels	21 out of 22572 genes, 0.1%	21 out of 23044 genes, 0.1%	1
immature T cell proliferation	21 out of 22572 genes, 0.1%	21 out of 23044 genes, 0.1%	1
catenin import into nucleus	21 out of 22572 genes, 0.1%	21 out of 23044 genes, 0.1%	1
G-protein coupled purinergic receptor signaling pathway	21 out of 22572 genes, 0.1%	21 out of 23044 genes, 0.1%	1
cellular ketone metabolic process	21 out of 22572 genes, 0.1%	21 out of 23044 genes, 0.1%	1
acid secretion	21 out of 22572 genes, 0.1%	21 out of 23044 genes, 0.1%	1
negative regulation of T cell activation	21 out of 22572 genes, 0.1%	21 out of 23044 genes, 0.1%	1
regulation of sequestering of calcium ion	21 out of 22572 genes, 0.1%	21 out of 23044 genes, 0.1%	1
negative regulation of sequestering of calcium ion	21 out of 22572 genes, 0.1%	21 out of 23044 genes, 0.1%	1
regulation of chromatin organization	21 out of 22572 genes, 0.1%	21 out of 23044 genes, 0.1%	1
negative regulation of leukocyte cell-cell adhesion	21 out of 22572 genes, 0.1%	21 out of 23044 genes, 0.1%	1
multicellular organism reproduction	496 out of 22572 genes, 2.2%	507 out of 23044 genes, 2.2%	1
transmembrane receptor protein tyrosine kinase signaling pathway	450 out of 22572 genes, 2.0%	460 out of 23044 genes, 2.0%	1
positive regulation of defense response	184 out of 22572 genes, 0.8%	188 out of 23044 genes, 0.8%	1
regulation of innate immune response	141 out of 22572 genes, 0.6%	144 out of 23044 genes, 0.6%	1
multicellular organismal reproductive process	494 out of 22572 genes, 2.2%	505 out of 23044 genes, 2.2%	1
RNA splicing, via endonucleolytic cleavage and ligation	20 out of 22572 genes, 0.1%	20 out of 23044 genes, 0.1%	1
transcription from RNA polymerase II promoter	20 out of 22572 genes, 0.1%	20 out of 23044 genes, 0.1%	1
fatty acid biosynthetic process	20 out of 22572 genes, 0.1%	20 out of 23044 genes, 0.1%	1
post-Golgi vesicle-mediated transport	20 out of 22572 genes, 0.1%	20 out of 23044 genes, 0.1%	1
learning	20 out of 22572 genes, 0.1%	20 out of 23044 genes, 0.1%	1
branched-chain amino acid metabolic process	20 out of 22572 genes, 0.1%	20 out of 23044 genes, 0.1%	1
regulation of cholesterol efflux	20 out of 22572 genes, 0.1%	20 out of 23044 genes, 0.1%	1
regulation of very-low-density lipoprotein particle clearance	20 out of 22572 genes, 0.1%	20 out of 23044 genes, 0.1%	1
phospholipid transport	20 out of 22572 genes, 0.1%	20 out of 23044 genes, 0.1%	1
peptidyl-arginine modification	20 out of 22572 genes, 0.1%	20 out of 23044 genes, 0.1%	1
peptidyl-arginine methylation	20 out of 22572 genes, 0.1%	20 out of 23044 genes, 0.1%	1
cellular monovalent inorganic cation homeostasis	20 out of 22572 genes, 0.1%	20 out of 23044 genes, 0.1%	1
positive regulation of cell growth	20 out of 22572 genes, 0.1%	20 out of 23044 genes, 0.1%	1
regulation of cellular pH	20 out of 22572 genes, 0.1%	20 out of 23044 genes, 0.1%	1
actomyosin structure organization	20 out of 22572 genes, 0.1%	20 out of 23044 genes, 0.1%	1
mRNA 3'-end processing	20 out of 22572 genes, 0.1%	20 out of 23044 genes, 0.1%	1
positive regulation of homeostatic process	20 out of 22572 genes, 0.1%	20 out of 23044 genes, 0.1%	1
plasma lipoprotein particle assembly	20 out of 22572 genes, 0.1%	20 out of 23044 genes, 0.1%	1
T cell selection	20 out of 22572 genes, 0.1%	20 out of 23044 genes, 0.1%	1
pigment biosynthetic process	20 out of 22572 genes, 0.1%	20 out of 23044 genes, 0.1%	1
alpha-beta T cell activation	20 out of 22572 genes, 0.1%	20 out of 23044 genes, 0.1%	1
protein-lipid complex assembly	20 out of 22572 genes, 0.1%	20 out of 23044 genes, 0.1%	1
monocarboxylic acid biosynthetic process	20 out of 22572 genes, 0.1%	20 out of 23044 genes, 0.1%	1
pyridine-containing compound biosynthetic process	20 out of 22572 genes, 0.1%	20 out of 23044 genes, 0.1%	1
maintenance of protein localization in organelle	20 out of 22572 genes, 0.1%	20 out of 23044 genes, 0.1%	1
organic hydroxy compound biosynthetic process	20 out of 22572 genes, 0.1%	20 out of 23044 genes, 0.1%	1
amide transport	183 out of 22572 genes, 0.8%	187 out of 23044 genes, 0.8%	1
positive regulation of innate immune response	140 out of 22572 genes, 0.6%	143 out of 23044 genes, 0.6%	1
negative regulation of catabolic process	98 out of 22572 genes, 0.4%	100 out of 23044 genes, 0.4%	1
glycolipid metabolic process	57 out of 22572 genes, 0.3%	58 out of 23044 genes, 0.3%	1
response to carbohydrate	57 out of 22572 genes, 0.3%	58 out of 23044 genes, 0.3%	1
liposaccharide metabolic process	57 out of 22572 genes, 0.3%	58 out of 23044 genes, 0.3%	1
organelle organization	1773 out of 22572 genes, 7.9%	1812 out of 23044 genes, 7.9%	1
macromolecular complex subunit organization	1357 out of 22572 genes, 6.0%	1387 out of 23044 genes, 6.0%	1
regulation of protein phosphorylation	489 out of 22572 genes, 2.2%	500 out of 23044 genes, 2.2%	1
meiotic nuclear division	56 out of 22572 genes, 0.2%	57 out of 23044 genes, 0.2%	1
regulation of actin polymerization or depolymerization	56 out of 22572 genes, 0.2%	57 out of 23044 genes, 0.2%	1
meiotic cell cycle	56 out of 22572 genes, 0.2%	57 out of 23044 genes, 0.2%	1
rRNA modification	19 out of 22572 genes, 0.1%	19 out of 23044 genes, 0.1%	1
receptor recycling	19 out of 22572 genes, 0.1%	19 out of 23044 genes, 0.1%	1
regulation of sodium ion transport	19 out of 22572 genes, 0.1%	19 out of 23044 genes, 0.1%	1
immature B cell differentiation	19 out of 22572 genes, 0.1%	19 out of 23044 genes, 0.1%	1
regulation of type 2 immune response	19 out of 22572 genes, 0.1%	19 out of 23044 genes, 0.1%	1
regulation of glycogen biosynthetic process	19 out of 22572 genes, 0.1%	19 out of 23044 genes, 0.1%	1
phosphate ion transport	19 out of 22572 genes, 0.1%	19 out of 23044 genes, 0.1%	1
neurotransmitter secretion	19 out of 22572 genes, 0.1%	19 out of 23044 genes, 0.1%	1
regulation of glucan biosynthetic process	19 out of 22572 genes, 0.1%	19 out of 23044 genes, 0.1%	1
glucose transport	19 out of 22572 genes, 0.1%	19 out of 23044 genes, 0.1%	1
nicotinamide nucleotide biosynthetic process	19 out of 22572 genes, 0.1%	19 out of 23044 genes, 0.1%	1
pyridine nucleotide biosynthetic process	19 out of 22572 genes, 0.1%	19 out of 23044 genes, 0.1%	1
gland morphogenesis	19 out of 22572 genes, 0.1%	19 out of 23044 genes, 0.1%	1
prostate gland development	19 out of 22572 genes, 0.1%	19 out of 23044 genes, 0.1%	1
interleukin-1 beta production	19 out of 22572 genes, 0.1%	19 out of 23044 genes, 0.1%	1
regulation of polysaccharide biosynthetic process	19 out of 22572 genes, 0.1%	19 out of 23044 genes, 0.1%	1
immature T cell proliferation in thymus	19 out of 22572 genes, 0.1%	19 out of 23044 genes, 0.1%	1
mammary gland epithelial cell proliferation	19 out of 22572 genes, 0.1%	19 out of 23044 genes, 0.1%	1
positive regulation of protein import into nucleus	19 out of 22572 genes, 0.1%	19 out of 23044 genes, 0.1%	1
purine-containing compound salvage	19 out of 22572 genes, 0.1%	19 out of 23044 genes, 0.1%	1
negative regulation of ion transport	19 out of 22572 genes, 0.1%	19 out of 23044 genes, 0.1%	1
DNA methylation or demethylation	19 out of 22572 genes, 0.1%	19 out of 23044 genes, 0.1%	1
alcohol biosynthetic process	19 out of 22572 genes, 0.1%	19 out of 23044 genes, 0.1%	1
monosaccharide biosynthetic process	19 out of 22572 genes, 0.1%	19 out of 23044 genes, 0.1%	1
mesodermal cell differentiation	19 out of 22572 genes, 0.1%	19 out of 23044 genes, 0.1%	1
'de novo' posttranslational protein folding	19 out of 22572 genes, 0.1%	19 out of 23044 genes, 0.1%	1
regulation of intracellular pH	19 out of 22572 genes, 0.1%	19 out of 23044 genes, 0.1%	1
interaction with host	19 out of 22572 genes, 0.1%	19 out of 23044 genes, 0.1%	1
inner ear receptor cell development	19 out of 22572 genes, 0.1%	19 out of 23044 genes, 0.1%	1
trabecula formation	19 out of 22572 genes, 0.1%	19 out of 23044 genes, 0.1%	1
trabecula morphogenesis	19 out of 22572 genes, 0.1%	19 out of 23044 genes, 0.1%	1
response to oxygen levels	19 out of 22572 genes, 0.1%	19 out of 23044 genes, 0.1%	1
thymocyte aggregation	19 out of 22572 genes, 0.1%	19 out of 23044 genes, 0.1%	1
positive regulation of intracellular protein transport	19 out of 22572 genes, 0.1%	19 out of 23044 genes, 0.1%	1
positive regulation of protein localization to nucleus	19 out of 22572 genes, 0.1%	19 out of 23044 genes, 0.1%	1
immune system process	1397 out of 22572 genes, 6.2%	1428 out of 23044 genes, 6.2%	1
negative regulation of phosphorus metabolic process	137 out of 22572 genes, 0.6%	140 out of 23044 genes, 0.6%	1
negative regulation of phosphate metabolic process	137 out of 22572 genes, 0.6%	140 out of 23044 genes, 0.6%	1
negative regulation of phosphorylation	136 out of 22572 genes, 0.6%	139 out of 23044 genes, 0.6%	1
positive regulation of cellular component organization	178 out of 22572 genes, 0.8%	182 out of 23044 genes, 0.8%	1
regulation of cellular component organization	617 out of 22572 genes, 2.7%	631 out of 23044 genes, 2.7%	1
purine nucleoside monophosphate biosynthetic process	94 out of 22572 genes, 0.4%	96 out of 23044 genes, 0.4%	1
ncRNA processing	94 out of 22572 genes, 0.4%	96 out of 23044 genes, 0.4%	1
monosaccharide catabolic process	94 out of 22572 genes, 0.4%	96 out of 23044 genes, 0.4%	1
regulation of lymphocyte proliferation	94 out of 22572 genes, 0.4%	96 out of 23044 genes, 0.4%	1
response to hypoxia	18 out of 22572 genes, 0.1%	18 out of 23044 genes, 0.1%	1
aminoglycan catabolic process	18 out of 22572 genes, 0.1%	18 out of 23044 genes, 0.1%	1
pyrimidine nucleobase metabolic process	18 out of 22572 genes, 0.1%	18 out of 23044 genes, 0.1%	1
N-terminal protein lipidation	18 out of 22572 genes, 0.1%	18 out of 23044 genes, 0.1%	1
memory	18 out of 22572 genes, 0.1%	18 out of 23044 genes, 0.1%	1
purine nucleobase biosynthetic process	18 out of 22572 genes, 0.1%	18 out of 23044 genes, 0.1%	1
purine nucleoside monophosphate catabolic process	18 out of 22572 genes, 0.1%	18 out of 23044 genes, 0.1%	1
ribonucleoside monophosphate catabolic process	18 out of 22572 genes, 0.1%	18 out of 23044 genes, 0.1%	1
purine ribonucleoside monophosphate catabolic process	18 out of 22572 genes, 0.1%	18 out of 23044 genes, 0.1%	1
glutamate secretion	18 out of 22572 genes, 0.1%	18 out of 23044 genes, 0.1%	1
pentose metabolic process	18 out of 22572 genes, 0.1%	18 out of 23044 genes, 0.1%	1
fatty acid oxidation	18 out of 22572 genes, 0.1%	18 out of 23044 genes, 0.1%	1
membrane docking	18 out of 22572 genes, 0.1%	18 out of 23044 genes, 0.1%	1
N-terminal protein amino acid modification	18 out of 22572 genes, 0.1%	18 out of 23044 genes, 0.1%	1
negative regulation of intracellular steroid hormone receptor signaling pathway	18 out of 22572 genes, 0.1%	18 out of 23044 genes, 0.1%	1
secretory granule organization	18 out of 22572 genes, 0.1%	18 out of 23044 genes, 0.1%	1
macromolecular complex remodeling	18 out of 22572 genes, 0.1%	18 out of 23044 genes, 0.1%	1
protein-lipid complex remodeling	18 out of 22572 genes, 0.1%	18 out of 23044 genes, 0.1%	1
plasma lipoprotein particle remodeling	18 out of 22572 genes, 0.1%	18 out of 23044 genes, 0.1%	1
lipid oxidation	18 out of 22572 genes, 0.1%	18 out of 23044 genes, 0.1%	1
cellular response to oxidative stress	18 out of 22572 genes, 0.1%	18 out of 23044 genes, 0.1%	1
organ growth	18 out of 22572 genes, 0.1%	18 out of 23044 genes, 0.1%	1
response to decreased oxygen levels	18 out of 22572 genes, 0.1%	18 out of 23044 genes, 0.1%	1
regulation of catecholamine metabolic process	18 out of 22572 genes, 0.1%	18 out of 23044 genes, 0.1%	1
regulation of ATPase activity	18 out of 22572 genes, 0.1%	18 out of 23044 genes, 0.1%	1
regulation of anion transport	18 out of 22572 genes, 0.1%	18 out of 23044 genes, 0.1%	1
multicellular organismal metabolic process	18 out of 22572 genes, 0.1%	18 out of 23044 genes, 0.1%	1
multicellular organismal macromolecule metabolic process	18 out of 22572 genes, 0.1%	18 out of 23044 genes, 0.1%	1
negative regulation of muscle contraction	18 out of 22572 genes, 0.1%	18 out of 23044 genes, 0.1%	1
alpha-beta T cell differentiation	18 out of 22572 genes, 0.1%	18 out of 23044 genes, 0.1%	1
prostate gland morphogenesis	18 out of 22572 genes, 0.1%	18 out of 23044 genes, 0.1%	1
respiratory system development	18 out of 22572 genes, 0.1%	18 out of 23044 genes, 0.1%	1
prostate gland epithelium morphogenesis	18 out of 22572 genes, 0.1%	18 out of 23044 genes, 0.1%	1
establishment or maintenance of bipolar cell polarity	18 out of 22572 genes, 0.1%	18 out of 23044 genes, 0.1%	1
regulation of ATP catabolic process	18 out of 22572 genes, 0.1%	18 out of 23044 genes, 0.1%	1
regulation of ATP metabolic process	18 out of 22572 genes, 0.1%	18 out of 23044 genes, 0.1%	1
cellular process	15610 out of 22572 genes, 69.2%	15941 out of 23044 genes, 69.2%	1
activation of innate immune response	133 out of 22572 genes, 0.6%	136 out of 23044 genes, 0.6%	1
innate immune response-activating signal transduction	133 out of 22572 genes, 0.6%	136 out of 23044 genes, 0.6%	1
feeding behavior	53 out of 22572 genes, 0.2%	54 out of 23044 genes, 0.2%	1
response to hexose	53 out of 22572 genes, 0.2%	54 out of 23044 genes, 0.2%	1
response to monosaccharide	53 out of 22572 genes, 0.2%	54 out of 23044 genes, 0.2%	1
negative regulation of myeloid cell differentiation	53 out of 22572 genes, 0.2%	54 out of 23044 genes, 0.2%	1
phosphatidylinositol metabolic process	53 out of 22572 genes, 0.2%	54 out of 23044 genes, 0.2%	1
protein modification by small protein conjugation	521 out of 22572 genes, 2.3%	533 out of 23044 genes, 2.3%	1
regulation of growth	132 out of 22572 genes, 0.6%	135 out of 23044 genes, 0.6%	1
nucleoside triphosphate biosynthetic process	173 out of 22572 genes, 0.8%	177 out of 23044 genes, 0.8%	1
hexose catabolic process	91 out of 22572 genes, 0.4%	93 out of 23044 genes, 0.4%	1
leukocyte mediated cytotoxicity	17 out of 22572 genes, 0.1%	17 out of 23044 genes, 0.1%	1
negative regulation of leukocyte mediated immunity	17 out of 22572 genes, 0.1%	17 out of 23044 genes, 0.1%	1
axis elongation	17 out of 22572 genes, 0.1%	17 out of 23044 genes, 0.1%	1
acetyl-CoA metabolic process	17 out of 22572 genes, 0.1%	17 out of 23044 genes, 0.1%	1
gluconeogenesis	17 out of 22572 genes, 0.1%	17 out of 23044 genes, 0.1%	1
porphyrin-containing compound biosynthetic process	17 out of 22572 genes, 0.1%	17 out of 23044 genes, 0.1%	1
positive regulation of gliogenesis	17 out of 22572 genes, 0.1%	17 out of 23044 genes, 0.1%	1
neutral amino acid transport	17 out of 22572 genes, 0.1%	17 out of 23044 genes, 0.1%	1
L-amino acid transport	17 out of 22572 genes, 0.1%	17 out of 23044 genes, 0.1%	1
hexose biosynthetic process	17 out of 22572 genes, 0.1%	17 out of 23044 genes, 0.1%	1
regulation of axon extension	17 out of 22572 genes, 0.1%	17 out of 23044 genes, 0.1%	1
regulation of cyclic nucleotide metabolic process	17 out of 22572 genes, 0.1%	17 out of 23044 genes, 0.1%	1
tetrapyrrole biosynthetic process	17 out of 22572 genes, 0.1%	17 out of 23044 genes, 0.1%	1
peptidyl-arginine N-methylation	17 out of 22572 genes, 0.1%	17 out of 23044 genes, 0.1%	1
peptidyl-arginine omega-N-methylation	17 out of 22572 genes, 0.1%	17 out of 23044 genes, 0.1%	1
establishment of mitotic spindle localization	17 out of 22572 genes, 0.1%	17 out of 23044 genes, 0.1%	1
vasoconstriction	17 out of 22572 genes, 0.1%	17 out of 23044 genes, 0.1%	1
vasodilation	17 out of 22572 genes, 0.1%	17 out of 23044 genes, 0.1%	1
response to drug	17 out of 22572 genes, 0.1%	17 out of 23044 genes, 0.1%	1
neuron maturation	17 out of 22572 genes, 0.1%	17 out of 23044 genes, 0.1%	1
regulation of circadian rhythm	17 out of 22572 genes, 0.1%	17 out of 23044 genes, 0.1%	1
response to amino acid	17 out of 22572 genes, 0.1%	17 out of 23044 genes, 0.1%	1
inositol phosphate metabolic process	17 out of 22572 genes, 0.1%	17 out of 23044 genes, 0.1%	1
negative regulation of smooth muscle contraction	17 out of 22572 genes, 0.1%	17 out of 23044 genes, 0.1%	1
neuron fate commitment	17 out of 22572 genes, 0.1%	17 out of 23044 genes, 0.1%	1
pigment granule organization	17 out of 22572 genes, 0.1%	17 out of 23044 genes, 0.1%	1
regulation of axonogenesis	17 out of 22572 genes, 0.1%	17 out of 23044 genes, 0.1%	1
regulation of dendrite development	17 out of 22572 genes, 0.1%	17 out of 23044 genes, 0.1%	1
vitamin transport	17 out of 22572 genes, 0.1%	17 out of 23044 genes, 0.1%	1
establishment of spindle localization	17 out of 22572 genes, 0.1%	17 out of 23044 genes, 0.1%	1
spindle localization	17 out of 22572 genes, 0.1%	17 out of 23044 genes, 0.1%	1
anion homeostasis	17 out of 22572 genes, 0.1%	17 out of 23044 genes, 0.1%	1
regulation of extent of cell growth	17 out of 22572 genes, 0.1%	17 out of 23044 genes, 0.1%	1
purine-containing compound catabolic process	17 out of 22572 genes, 0.1%	17 out of 23044 genes, 0.1%	1
small molecule catabolic process	131 out of 22572 genes, 0.6%	134 out of 23044 genes, 0.6%	1
negative regulation of cellular component organization	172 out of 22572 genes, 0.8%	176 out of 23044 genes, 0.8%	1
phosphorylation	518 out of 22572 genes, 2.3%	530 out of 23044 genes, 2.3%	1
regulation of endocytosis	130 out of 22572 genes, 0.6%	133 out of 23044 genes, 0.6%	1
peptide transport	171 out of 22572 genes, 0.8%	175 out of 23044 genes, 0.8%	1
response to cytokine	171 out of 22572 genes, 0.8%	175 out of 23044 genes, 0.8%	1
vacuolar transport	51 out of 22572 genes, 0.2%	52 out of 23044 genes, 0.2%	1
regulation of microtubule cytoskeleton organization	51 out of 22572 genes, 0.2%	52 out of 23044 genes, 0.2%	1
negative regulation of leukocyte differentiation	51 out of 22572 genes, 0.2%	52 out of 23044 genes, 0.2%	1
proteolysis	604 out of 22572 genes, 2.7%	618 out of 23044 genes, 2.7%	1
glucose catabolic process	89 out of 22572 genes, 0.4%	91 out of 23044 genes, 0.4%	1
intracellular steroid hormone receptor signaling pathway	89 out of 22572 genes, 0.4%	91 out of 23044 genes, 0.4%	1
mitotic M phase	254 out of 22572 genes, 1.1%	260 out of 23044 genes, 1.1%	1
RNA methylation	16 out of 22572 genes, 0.1%	16 out of 23044 genes, 0.1%	1
purine nucleotide catabolic process	16 out of 22572 genes, 0.1%	16 out of 23044 genes, 0.1%	1
pyrimidine nucleotide metabolic process	16 out of 22572 genes, 0.1%	16 out of 23044 genes, 0.1%	1
L-phenylalanine metabolic process	16 out of 22572 genes, 0.1%	16 out of 23044 genes, 0.1%	1
fatty acid beta-oxidation	16 out of 22572 genes, 0.1%	16 out of 23044 genes, 0.1%	1
ubiquinone metabolic process	16 out of 22572 genes, 0.1%	16 out of 23044 genes, 0.1%	1
nucleus organization	16 out of 22572 genes, 0.1%	16 out of 23044 genes, 0.1%	1
cell-substrate junction assembly	16 out of 22572 genes, 0.1%	16 out of 23044 genes, 0.1%	1
response to toxic substance	16 out of 22572 genes, 0.1%	16 out of 23044 genes, 0.1%	1
post-embryonic morphogenesis	16 out of 22572 genes, 0.1%	16 out of 23044 genes, 0.1%	1
stem cell division	16 out of 22572 genes, 0.1%	16 out of 23044 genes, 0.1%	1
stem cell maintenance	16 out of 22572 genes, 0.1%	16 out of 23044 genes, 0.1%	1
regeneration	16 out of 22572 genes, 0.1%	16 out of 23044 genes, 0.1%	1
positive regulation of transporter activity	16 out of 22572 genes, 0.1%	16 out of 23044 genes, 0.1%	1
regulation of organic acid transport	16 out of 22572 genes, 0.1%	16 out of 23044 genes, 0.1%	1
myeloid cell apoptotic process	16 out of 22572 genes, 0.1%	16 out of 23044 genes, 0.1%	1
regulation of toll-like receptor signaling pathway	16 out of 22572 genes, 0.1%	16 out of 23044 genes, 0.1%	1
CD4-positive, alpha-beta T cell activation	16 out of 22572 genes, 0.1%	16 out of 23044 genes, 0.1%	1
inner ear morphogenesis	16 out of 22572 genes, 0.1%	16 out of 23044 genes, 0.1%	1
regulation of circadian sleep/wake cycle	16 out of 22572 genes, 0.1%	16 out of 23044 genes, 0.1%	1
T cell homeostasis	16 out of 22572 genes, 0.1%	16 out of 23044 genes, 0.1%	1
CD4-positive, alpha-beta T cell differentiation	16 out of 22572 genes, 0.1%	16 out of 23044 genes, 0.1%	1
histone H4 acetylation	16 out of 22572 genes, 0.1%	16 out of 23044 genes, 0.1%	1
negative regulation of T cell differentiation	16 out of 22572 genes, 0.1%	16 out of 23044 genes, 0.1%	1
negative regulation of lymphocyte differentiation	16 out of 22572 genes, 0.1%	16 out of 23044 genes, 0.1%	1
negative regulation of neuron differentiation	16 out of 22572 genes, 0.1%	16 out of 23044 genes, 0.1%	1
regulation of epidermis development	16 out of 22572 genes, 0.1%	16 out of 23044 genes, 0.1%	1
negative regulation of G-protein coupled receptor protein signaling pathway	16 out of 22572 genes, 0.1%	16 out of 23044 genes, 0.1%	1
branching involved in prostate gland morphogenesis	16 out of 22572 genes, 0.1%	16 out of 23044 genes, 0.1%	1
negative regulation of lymphocyte apoptotic process	16 out of 22572 genes, 0.1%	16 out of 23044 genes, 0.1%	1
tricarboxylic acid metabolic process	16 out of 22572 genes, 0.1%	16 out of 23044 genes, 0.1%	1
cellular senescence	16 out of 22572 genes, 0.1%	16 out of 23044 genes, 0.1%	1
quinone metabolic process	16 out of 22572 genes, 0.1%	16 out of 23044 genes, 0.1%	1
erythrose 4-phosphate/phosphoenolpyruvate family amino acid metabolic process	16 out of 22572 genes, 0.1%	16 out of 23044 genes, 0.1%	1
negative regulation of leukocyte apoptotic process	16 out of 22572 genes, 0.1%	16 out of 23044 genes, 0.1%	1
regulation of fatty acid transport	16 out of 22572 genes, 0.1%	16 out of 23044 genes, 0.1%	1
alpha-amino acid metabolic process	169 out of 22572 genes, 0.7%	173 out of 23044 genes, 0.8%	1
cell cycle phase transition	50 out of 22572 genes, 0.2%	51 out of 23044 genes, 0.2%	1
mitotic cell cycle phase transition	50 out of 22572 genes, 0.2%	51 out of 23044 genes, 0.2%	1
macromolecule catabolic process	734 out of 22572 genes, 3.3%	751 out of 23044 genes, 3.3%	1
pattern recognition receptor signaling pathway	127 out of 22572 genes, 0.6%	130 out of 23044 genes, 0.6%	1
cofactor metabolic process	209 out of 22572 genes, 0.9%	214 out of 23044 genes, 0.9%	1
organic acid catabolic process	126 out of 22572 genes, 0.6%	129 out of 23044 genes, 0.6%	1
secretion	421 out of 22572 genes, 1.9%	431 out of 23044 genes, 1.9%	1
ribonucleoside triphosphate biosynthetic process	166 out of 22572 genes, 0.7%	170 out of 23044 genes, 0.7%	1
regulation of system process	207 out of 22572 genes, 0.9%	212 out of 23044 genes, 0.9%	1
syncytium formation by plasma membrane fusion	15 out of 22572 genes, 0.1%	15 out of 23044 genes, 0.1%	1
production of molecular mediator involved in inflammatory response	15 out of 22572 genes, 0.1%	15 out of 23044 genes, 0.1%	1
chronic inflammatory response	15 out of 22572 genes, 0.1%	15 out of 23044 genes, 0.1%	1
renal system process involved in regulation of systemic arterial blood pressure	15 out of 22572 genes, 0.1%	15 out of 23044 genes, 0.1%	1
L-serine metabolic process	15 out of 22572 genes, 0.1%	15 out of 23044 genes, 0.1%	1
tyrosine metabolic process	15 out of 22572 genes, 0.1%	15 out of 23044 genes, 0.1%	1
vesicle targeting	15 out of 22572 genes, 0.1%	15 out of 23044 genes, 0.1%	1
syncytium formation	15 out of 22572 genes, 0.1%	15 out of 23044 genes, 0.1%	1
Notch signaling pathway	15 out of 22572 genes, 0.1%	15 out of 23044 genes, 0.1%	1
blood coagulation	15 out of 22572 genes, 0.1%	15 out of 23044 genes, 0.1%	1
mating	15 out of 22572 genes, 0.1%	15 out of 23044 genes, 0.1%	1
regulation of Notch signaling pathway	15 out of 22572 genes, 0.1%	15 out of 23044 genes, 0.1%	1
mesenchymal cell proliferation	15 out of 22572 genes, 0.1%	15 out of 23044 genes, 0.1%	1
positive regulation of endothelial cell migration	15 out of 22572 genes, 0.1%	15 out of 23044 genes, 0.1%	1
positive regulation of epithelial cell migration	15 out of 22572 genes, 0.1%	15 out of 23044 genes, 0.1%	1
regulation of receptor biosynthetic process	15 out of 22572 genes, 0.1%	15 out of 23044 genes, 0.1%	1
negative regulation of gliogenesis	15 out of 22572 genes, 0.1%	15 out of 23044 genes, 0.1%	1
purine nucleoside transmembrane transport	15 out of 22572 genes, 0.1%	15 out of 23044 genes, 0.1%	1
RNA interference	15 out of 22572 genes, 0.1%	15 out of 23044 genes, 0.1%	1
ventral spinal cord development	15 out of 22572 genes, 0.1%	15 out of 23044 genes, 0.1%	1
spinal cord motor neuron differentiation	15 out of 22572 genes, 0.1%	15 out of 23044 genes, 0.1%	1
negative regulation of blood coagulation	15 out of 22572 genes, 0.1%	15 out of 23044 genes, 0.1%	1
lung development	15 out of 22572 genes, 0.1%	15 out of 23044 genes, 0.1%	1
regulation of interleukin-1 production	15 out of 22572 genes, 0.1%	15 out of 23044 genes, 0.1%	1
transforming growth factor beta2 production	15 out of 22572 genes, 0.1%	15 out of 23044 genes, 0.1%	1
primary alcohol metabolic process	15 out of 22572 genes, 0.1%	15 out of 23044 genes, 0.1%	1
cellular response to reactive oxygen species	15 out of 22572 genes, 0.1%	15 out of 23044 genes, 0.1%	1
histone arginine methylation	15 out of 22572 genes, 0.1%	15 out of 23044 genes, 0.1%	1
regulation of dopamine metabolic process	15 out of 22572 genes, 0.1%	15 out of 23044 genes, 0.1%	1
photoreceptor cell development	15 out of 22572 genes, 0.1%	15 out of 23044 genes, 0.1%	1
purine nucleobase salvage	15 out of 22572 genes, 0.1%	15 out of 23044 genes, 0.1%	1
positive regulation of epidermis development	15 out of 22572 genes, 0.1%	15 out of 23044 genes, 0.1%	1
determination of dorsal/ventral asymmetry	15 out of 22572 genes, 0.1%	15 out of 23044 genes, 0.1%	1
determination of dorsal identity	15 out of 22572 genes, 0.1%	15 out of 23044 genes, 0.1%	1
negative regulation of coagulation	15 out of 22572 genes, 0.1%	15 out of 23044 genes, 0.1%	1
regulation of transmission of nerve impulse	15 out of 22572 genes, 0.1%	15 out of 23044 genes, 0.1%	1
branch elongation of an epithelium	15 out of 22572 genes, 0.1%	15 out of 23044 genes, 0.1%	1
negative regulation of wound healing	15 out of 22572 genes, 0.1%	15 out of 23044 genes, 0.1%	1
negative regulation of T cell apoptotic process	15 out of 22572 genes, 0.1%	15 out of 23044 genes, 0.1%	1
cellular response to lipid	15 out of 22572 genes, 0.1%	15 out of 23044 genes, 0.1%	1
purine-containing compound transmembrane transport	15 out of 22572 genes, 0.1%	15 out of 23044 genes, 0.1%	1
negative regulation of hemostasis	15 out of 22572 genes, 0.1%	15 out of 23044 genes, 0.1%	1
nucleoside transmembrane transport	15 out of 22572 genes, 0.1%	15 out of 23044 genes, 0.1%	1
negative regulation of response to wounding	15 out of 22572 genes, 0.1%	15 out of 23044 genes, 0.1%	1
regulation of cell projection organization	124 out of 22572 genes, 0.5%	127 out of 23044 genes, 0.6%	1
regulation of cellular macromolecule biosynthetic process	1669 out of 22572 genes, 7.4%	1707 out of 23044 genes, 7.4%	1
negative regulation of multicellular organismal process	288 out of 22572 genes, 1.3%	295 out of 23044 genes, 1.3%	1
purine nucleoside triphosphate biosynthetic process	163 out of 22572 genes, 0.7%	167 out of 23044 genes, 0.7%	1
histone methylation	47 out of 22572 genes, 0.2%	48 out of 23044 genes, 0.2%	1
regulation of cellular metabolic process	2907 out of 22572 genes, 12.9%	2972 out of 23044 genes, 12.9%	1
peptide secretion	162 out of 22572 genes, 0.7%	166 out of 23044 genes, 0.7%	1
carboxylic acid catabolic process	122 out of 22572 genes, 0.5%	125 out of 23044 genes, 0.5%	1
DNA-templated transcription, termination	83 out of 22572 genes, 0.4%	85 out of 23044 genes, 0.4%	1
polysaccharide biosynthetic process	14 out of 22572 genes, 0.1%	14 out of 23044 genes, 0.1%	1
action potential	14 out of 22572 genes, 0.1%	14 out of 23044 genes, 0.1%	1
regulation of heart rate	14 out of 22572 genes, 0.1%	14 out of 23044 genes, 0.1%	1
T cell cytokine production	14 out of 22572 genes, 0.1%	14 out of 23044 genes, 0.1%	1
myeloid leukocyte mediated immunity	14 out of 22572 genes, 0.1%	14 out of 23044 genes, 0.1%	1
negative regulation of immunoglobulin production	14 out of 22572 genes, 0.1%	14 out of 23044 genes, 0.1%	1
negative regulation of lymphocyte mediated immunity	14 out of 22572 genes, 0.1%	14 out of 23044 genes, 0.1%	1
negative regulation of B cell mediated immunity	14 out of 22572 genes, 0.1%	14 out of 23044 genes, 0.1%	1
negative regulation of adaptive immune response	14 out of 22572 genes, 0.1%	14 out of 23044 genes, 0.1%	1
negative regulation of adaptive immune response based on somatic recombination of immune receptors built from immunoglobulin superfamily domains	14 out of 22572 genes, 0.1%	14 out of 23044 genes, 0.1%	1
negative regulation of immunoglobulin mediated immune response	14 out of 22572 genes, 0.1%	14 out of 23044 genes, 0.1%	1
endothelium development	14 out of 22572 genes, 0.1%	14 out of 23044 genes, 0.1%	1
cardiac septum development	14 out of 22572 genes, 0.1%	14 out of 23044 genes, 0.1%	1
epithelial cell morphogenesis	14 out of 22572 genes, 0.1%	14 out of 23044 genes, 0.1%	1
mismatch repair	14 out of 22572 genes, 0.1%	14 out of 23044 genes, 0.1%	1
DNA methylation	14 out of 22572 genes, 0.1%	14 out of 23044 genes, 0.1%	1
regulation of transcription from RNA polymerase I promoter	14 out of 22572 genes, 0.1%	14 out of 23044 genes, 0.1%	1
protein monoubiquitination	14 out of 22572 genes, 0.1%	14 out of 23044 genes, 0.1%	1
arginine metabolic process	14 out of 22572 genes, 0.1%	14 out of 23044 genes, 0.1%	1
asparagine metabolic process	14 out of 22572 genes, 0.1%	14 out of 23044 genes, 0.1%	1
protein targeting to peroxisome	14 out of 22572 genes, 0.1%	14 out of 23044 genes, 0.1%	1
intra-Golgi vesicle-mediated transport	14 out of 22572 genes, 0.1%	14 out of 23044 genes, 0.1%	1
autophagy	14 out of 22572 genes, 0.1%	14 out of 23044 genes, 0.1%	1
regulation of striated muscle contraction	14 out of 22572 genes, 0.1%	14 out of 23044 genes, 0.1%	1
positive regulation of cytosolic calcium ion concentration	14 out of 22572 genes, 0.1%	14 out of 23044 genes, 0.1%	1
dosage compensation	14 out of 22572 genes, 0.1%	14 out of 23044 genes, 0.1%	1
cell-cell recognition	14 out of 22572 genes, 0.1%	14 out of 23044 genes, 0.1%	1
positive regulation of calcium ion transport into cytosol	14 out of 22572 genes, 0.1%	14 out of 23044 genes, 0.1%	1
negative regulation of cell morphogenesis involved in differentiation	14 out of 22572 genes, 0.1%	14 out of 23044 genes, 0.1%	1
negative regulation of neuron projection development	14 out of 22572 genes, 0.1%	14 out of 23044 genes, 0.1%	1
Schwann cell differentiation	14 out of 22572 genes, 0.1%	14 out of 23044 genes, 0.1%	1
response to isoquinoline alkaloid	14 out of 22572 genes, 0.1%	14 out of 23044 genes, 0.1%	1
heparan sulfate proteoglycan biosynthetic process	14 out of 22572 genes, 0.1%	14 out of 23044 genes, 0.1%	1
cell proliferation in forebrain	14 out of 22572 genes, 0.1%	14 out of 23044 genes, 0.1%	1
heparan sulfate proteoglycan metabolic process	14 out of 22572 genes, 0.1%	14 out of 23044 genes, 0.1%	1
negative regulation of axon extension	14 out of 22572 genes, 0.1%	14 out of 23044 genes, 0.1%	1
endocrine pancreas development	14 out of 22572 genes, 0.1%	14 out of 23044 genes, 0.1%	1
negative regulation of protein complex assembly	14 out of 22572 genes, 0.1%	14 out of 23044 genes, 0.1%	1
negative regulation of transporter activity	14 out of 22572 genes, 0.1%	14 out of 23044 genes, 0.1%	1
negative regulation of ion transmembrane transporter activity	14 out of 22572 genes, 0.1%	14 out of 23044 genes, 0.1%	1
cellular polysaccharide biosynthetic process	14 out of 22572 genes, 0.1%	14 out of 23044 genes, 0.1%	1
cellular carbohydrate biosynthetic process	14 out of 22572 genes, 0.1%	14 out of 23044 genes, 0.1%	1
negative regulation of transmembrane transport	14 out of 22572 genes, 0.1%	14 out of 23044 genes, 0.1%	1
positive regulation of transmembrane transport	14 out of 22572 genes, 0.1%	14 out of 23044 genes, 0.1%	1
negative regulation of ion transmembrane transport	14 out of 22572 genes, 0.1%	14 out of 23044 genes, 0.1%	1
positive regulation of ion transmembrane transport	14 out of 22572 genes, 0.1%	14 out of 23044 genes, 0.1%	1
sperm-egg recognition	14 out of 22572 genes, 0.1%	14 out of 23044 genes, 0.1%	1
enteroendocrine cell differentiation	14 out of 22572 genes, 0.1%	14 out of 23044 genes, 0.1%	1
macrophage activation	14 out of 22572 genes, 0.1%	14 out of 23044 genes, 0.1%	1
odontogenesis of dentin-containing tooth	14 out of 22572 genes, 0.1%	14 out of 23044 genes, 0.1%	1
RNA stabilization	14 out of 22572 genes, 0.1%	14 out of 23044 genes, 0.1%	1
endothelial cell migration	14 out of 22572 genes, 0.1%	14 out of 23044 genes, 0.1%	1
peroxisomal transport	14 out of 22572 genes, 0.1%	14 out of 23044 genes, 0.1%	1
regulation of circadian sleep/wake cycle, sleep	14 out of 22572 genes, 0.1%	14 out of 23044 genes, 0.1%	1
positive regulation of glial cell differentiation	14 out of 22572 genes, 0.1%	14 out of 23044 genes, 0.1%	1
negative regulation of isotype switching	14 out of 22572 genes, 0.1%	14 out of 23044 genes, 0.1%	1
negative regulation of DNA recombination	14 out of 22572 genes, 0.1%	14 out of 23044 genes, 0.1%	1
positive regulation of transcription from RNA polymerase II promoter	14 out of 22572 genes, 0.1%	14 out of 23044 genes, 0.1%	1
development of primary female sexual characteristics	14 out of 22572 genes, 0.1%	14 out of 23044 genes, 0.1%	1
female sex differentiation	14 out of 22572 genes, 0.1%	14 out of 23044 genes, 0.1%	1
mRNA stabilization	14 out of 22572 genes, 0.1%	14 out of 23044 genes, 0.1%	1
post-embryonic organ morphogenesis	14 out of 22572 genes, 0.1%	14 out of 23044 genes, 0.1%	1
post-embryonic organ development	14 out of 22572 genes, 0.1%	14 out of 23044 genes, 0.1%	1
negative regulation of developmental growth	14 out of 22572 genes, 0.1%	14 out of 23044 genes, 0.1%	1
negative regulation of epithelial cell proliferation	14 out of 22572 genes, 0.1%	14 out of 23044 genes, 0.1%	1
negative regulation of axonogenesis	14 out of 22572 genes, 0.1%	14 out of 23044 genes, 0.1%	1
regulation of antigen receptor-mediated signaling pathway	14 out of 22572 genes, 0.1%	14 out of 23044 genes, 0.1%	1
negative regulation of B cell activation	14 out of 22572 genes, 0.1%	14 out of 23044 genes, 0.1%	1
actin filament bundle assembly	14 out of 22572 genes, 0.1%	14 out of 23044 genes, 0.1%	1
negative regulation of DNA metabolic process	14 out of 22572 genes, 0.1%	14 out of 23044 genes, 0.1%	1
positive regulation of calcium ion transport	14 out of 22572 genes, 0.1%	14 out of 23044 genes, 0.1%	1
regulation of sensory perception	14 out of 22572 genes, 0.1%	14 out of 23044 genes, 0.1%	1
cardiac muscle cell differentiation	14 out of 22572 genes, 0.1%	14 out of 23044 genes, 0.1%	1
inner ear receptor stereocilium organization	14 out of 22572 genes, 0.1%	14 out of 23044 genes, 0.1%	1
mesenchymal to epithelial transition	14 out of 22572 genes, 0.1%	14 out of 23044 genes, 0.1%	1
ectodermal placode formation	14 out of 22572 genes, 0.1%	14 out of 23044 genes, 0.1%	1
actin filament bundle organization	14 out of 22572 genes, 0.1%	14 out of 23044 genes, 0.1%	1
ectodermal placode development	14 out of 22572 genes, 0.1%	14 out of 23044 genes, 0.1%	1
ectodermal placode morphogenesis	14 out of 22572 genes, 0.1%	14 out of 23044 genes, 0.1%	1
protein localization to peroxisome	14 out of 22572 genes, 0.1%	14 out of 23044 genes, 0.1%	1
establishment of protein localization to peroxisome	14 out of 22572 genes, 0.1%	14 out of 23044 genes, 0.1%	1
alpha-amino acid biosynthetic process	14 out of 22572 genes, 0.1%	14 out of 23044 genes, 0.1%	1
negative regulation of defense response	46 out of 22572 genes, 0.2%	47 out of 23044 genes, 0.2%	1
RNA processing	717 out of 22572 genes, 3.2%	734 out of 23044 genes, 3.2%	1
ribonucleoside monophosphate biosynthetic process	82 out of 22572 genes, 0.4%	84 out of 23044 genes, 0.4%	1
regulation of protein binding	82 out of 22572 genes, 0.4%	84 out of 23044 genes, 0.4%	1
sensory organ morphogenesis	160 out of 22572 genes, 0.7%	164 out of 23044 genes, 0.7%	1
negative regulation of metabolic process	890 out of 22572 genes, 3.9%	911 out of 23044 genes, 4.0%	1
purine ribonucleoside triphosphate biosynthetic process	159 out of 22572 genes, 0.7%	163 out of 23044 genes, 0.7%	1
protein N-linked glycosylation	45 out of 22572 genes, 0.2%	46 out of 23044 genes, 0.2%	1
actin filament-based process	240 out of 22572 genes, 1.1%	246 out of 23044 genes, 1.1%	1
organ induction	13 out of 22572 genes, 0.1%	13 out of 23044 genes, 0.1%	1
blastocyst formation	13 out of 22572 genes, 0.1%	13 out of 23044 genes, 0.1%	1
release of cytochrome c from mitochondria	13 out of 22572 genes, 0.1%	13 out of 23044 genes, 0.1%	1
desensitization of G-protein coupled receptor protein signaling pathway	13 out of 22572 genes, 0.1%	13 out of 23044 genes, 0.1%	1
organ or tissue specific immune response	13 out of 22572 genes, 0.1%	13 out of 23044 genes, 0.1%	1
mucosal immune response	13 out of 22572 genes, 0.1%	13 out of 23044 genes, 0.1%	1
somatic diversification of immune receptors via somatic mutation	13 out of 22572 genes, 0.1%	13 out of 23044 genes, 0.1%	1
cGMP biosynthetic process	13 out of 22572 genes, 0.1%	13 out of 23044 genes, 0.1%	1
IMP biosynthetic process	13 out of 22572 genes, 0.1%	13 out of 23044 genes, 0.1%	1
tRNA modification	13 out of 22572 genes, 0.1%	13 out of 23044 genes, 0.1%	1
glutathione metabolic process	13 out of 22572 genes, 0.1%	13 out of 23044 genes, 0.1%	1
membrane budding	13 out of 22572 genes, 0.1%	13 out of 23044 genes, 0.1%	1
vesicle coating	13 out of 22572 genes, 0.1%	13 out of 23044 genes, 0.1%	1
acute-phase response	13 out of 22572 genes, 0.1%	13 out of 23044 genes, 0.1%	1
positive regulation of phosphatase activity	13 out of 22572 genes, 0.1%	13 out of 23044 genes, 0.1%	1
Schwann cell development	13 out of 22572 genes, 0.1%	13 out of 23044 genes, 0.1%	1
drug transport	13 out of 22572 genes, 0.1%	13 out of 23044 genes, 0.1%	1
Rac protein signal transduction	13 out of 22572 genes, 0.1%	13 out of 23044 genes, 0.1%	1
protein sumoylation	13 out of 22572 genes, 0.1%	13 out of 23044 genes, 0.1%	1
galactolipid metabolic process	13 out of 22572 genes, 0.1%	13 out of 23044 genes, 0.1%	1
cell differentiation in hindbrain	13 out of 22572 genes, 0.1%	13 out of 23044 genes, 0.1%	1
forebrain neuron differentiation	13 out of 22572 genes, 0.1%	13 out of 23044 genes, 0.1%	1
forebrain cell migration	13 out of 22572 genes, 0.1%	13 out of 23044 genes, 0.1%	1
negative adaptation of signaling pathway	13 out of 22572 genes, 0.1%	13 out of 23044 genes, 0.1%	1
adaptation of signaling pathway	13 out of 22572 genes, 0.1%	13 out of 23044 genes, 0.1%	1
keratinocyte differentiation	13 out of 22572 genes, 0.1%	13 out of 23044 genes, 0.1%	1
positive regulation of cyclase activity	13 out of 22572 genes, 0.1%	13 out of 23044 genes, 0.1%	1
negative regulation of protein ubiquitination	13 out of 22572 genes, 0.1%	13 out of 23044 genes, 0.1%	1
positive regulation of ion transmembrane transporter activity	13 out of 22572 genes, 0.1%	13 out of 23044 genes, 0.1%	1
regulation of interleukin-1 beta production	13 out of 22572 genes, 0.1%	13 out of 23044 genes, 0.1%	1
establishment or maintenance of apical/basal cell polarity	13 out of 22572 genes, 0.1%	13 out of 23044 genes, 0.1%	1
genitalia morphogenesis	13 out of 22572 genes, 0.1%	13 out of 23044 genes, 0.1%	1
positive regulation of dephosphorylation	13 out of 22572 genes, 0.1%	13 out of 23044 genes, 0.1%	1
cytokine biosynthetic process	13 out of 22572 genes, 0.1%	13 out of 23044 genes, 0.1%	1
cytokine metabolic process	13 out of 22572 genes, 0.1%	13 out of 23044 genes, 0.1%	1
negative regulation of protein import into nucleus	13 out of 22572 genes, 0.1%	13 out of 23044 genes, 0.1%	1
myelination	13 out of 22572 genes, 0.1%	13 out of 23044 genes, 0.1%	1
negative regulation of transcription factor import into nucleus	13 out of 22572 genes, 0.1%	13 out of 23044 genes, 0.1%	1
negative regulation of CD4-positive, alpha-beta T cell differentiation	13 out of 22572 genes, 0.1%	13 out of 23044 genes, 0.1%	1
regulation of neuron apoptotic process	13 out of 22572 genes, 0.1%	13 out of 23044 genes, 0.1%	1
negative regulation of T-helper cell differentiation	13 out of 22572 genes, 0.1%	13 out of 23044 genes, 0.1%	1
IMP metabolic process	13 out of 22572 genes, 0.1%	13 out of 23044 genes, 0.1%	1
cGMP metabolic process	13 out of 22572 genes, 0.1%	13 out of 23044 genes, 0.1%	1
negative regulation of alpha-beta T cell activation	13 out of 22572 genes, 0.1%	13 out of 23044 genes, 0.1%	1
negative regulation of alpha-beta T cell differentiation	13 out of 22572 genes, 0.1%	13 out of 23044 genes, 0.1%	1
regulation of viral transcription	13 out of 22572 genes, 0.1%	13 out of 23044 genes, 0.1%	1
developmental pigmentation	13 out of 22572 genes, 0.1%	13 out of 23044 genes, 0.1%	1
regulation of muscle organ development	13 out of 22572 genes, 0.1%	13 out of 23044 genes, 0.1%	1
oligodendrocyte differentiation	13 out of 22572 genes, 0.1%	13 out of 23044 genes, 0.1%	1
genitalia development	13 out of 22572 genes, 0.1%	13 out of 23044 genes, 0.1%	1
negative regulation of secretion	13 out of 22572 genes, 0.1%	13 out of 23044 genes, 0.1%	1
negative regulation of protein transport	13 out of 22572 genes, 0.1%	13 out of 23044 genes, 0.1%	1
modification by host of symbiont morphology or physiology	13 out of 22572 genes, 0.1%	13 out of 23044 genes, 0.1%	1
modulation of transcription in other organism involved in symbiotic interaction	13 out of 22572 genes, 0.1%	13 out of 23044 genes, 0.1%	1
regulation of endopeptidase activity	13 out of 22572 genes, 0.1%	13 out of 23044 genes, 0.1%	1
cardiac septum morphogenesis	13 out of 22572 genes, 0.1%	13 out of 23044 genes, 0.1%	1
cartilage morphogenesis	13 out of 22572 genes, 0.1%	13 out of 23044 genes, 0.1%	1
nitrogen cycle metabolic process	13 out of 22572 genes, 0.1%	13 out of 23044 genes, 0.1%	1
trivalent inorganic anion homeostasis	13 out of 22572 genes, 0.1%	13 out of 23044 genes, 0.1%	1
negative regulation of intracellular protein transport	13 out of 22572 genes, 0.1%	13 out of 23044 genes, 0.1%	1
negative regulation of protein localization to nucleus	13 out of 22572 genes, 0.1%	13 out of 23044 genes, 0.1%	1
regulation of neuron death	13 out of 22572 genes, 0.1%	13 out of 23044 genes, 0.1%	1
negative regulation of protein modification by small protein conjugation or removal	13 out of 22572 genes, 0.1%	13 out of 23044 genes, 0.1%	1
negative regulation of CD4-positive, alpha-beta T cell activation	13 out of 22572 genes, 0.1%	13 out of 23044 genes, 0.1%	1
neurological system process	752 out of 22572 genes, 3.3%	770 out of 23044 genes, 3.3%	1
cellular macromolecule catabolic process	663 out of 22572 genes, 2.9%	679 out of 23044 genes, 2.9%	1
blood circulation	156 out of 22572 genes, 0.7%	160 out of 23044 genes, 0.7%	1
hormone transport	156 out of 22572 genes, 0.7%	160 out of 23044 genes, 0.7%	1
purine ribonucleoside monophosphate biosynthetic process	79 out of 22572 genes, 0.3%	81 out of 23044 genes, 0.4%	1
detection of stimulus	79 out of 22572 genes, 0.3%	81 out of 23044 genes, 0.4%	1
positive regulation of cellular process	1462 out of 22572 genes, 6.5%	1496 out of 23044 genes, 6.5%	1
M phase	277 out of 22572 genes, 1.2%	284 out of 23044 genes, 1.2%	1
single-organism cellular localization	195 out of 22572 genes, 0.9%	200 out of 23044 genes, 0.9%	1
toll-like receptor signaling pathway	116 out of 22572 genes, 0.5%	119 out of 23044 genes, 0.5%	1
peptide metabolic process	43 out of 22572 genes, 0.2%	44 out of 23044 genes, 0.2%	1
detection of external stimulus	43 out of 22572 genes, 0.2%	44 out of 23044 genes, 0.2%	1
pattern specification process	360 out of 22572 genes, 1.6%	369 out of 23044 genes, 1.6%	1
vesicle organization	78 out of 22572 genes, 0.3%	80 out of 23044 genes, 0.3%	1
hormone secretion	154 out of 22572 genes, 0.7%	158 out of 23044 genes, 0.7%	1
positive regulation of catabolic process	115 out of 22572 genes, 0.5%	118 out of 23044 genes, 0.5%	1
cellular respiration	77 out of 22572 genes, 0.3%	79 out of 23044 genes, 0.3%	1
fat cell differentiation	42 out of 22572 genes, 0.2%	43 out of 23044 genes, 0.2%	1
very long-chain fatty acid metabolic process	12 out of 22572 genes, 0.1%	12 out of 23044 genes, 0.1%	1
G2/M transition of mitotic cell cycle	12 out of 22572 genes, 0.1%	12 out of 23044 genes, 0.1%	1
temperature homeostasis	12 out of 22572 genes, 0.1%	12 out of 23044 genes, 0.1%	1
tRNA wobble base modification	12 out of 22572 genes, 0.1%	12 out of 23044 genes, 0.1%	1
heart process	12 out of 22572 genes, 0.1%	12 out of 23044 genes, 0.1%	1
regulation of cilium movement	12 out of 22572 genes, 0.1%	12 out of 23044 genes, 0.1%	1
cotranslational protein targeting to membrane	12 out of 22572 genes, 0.1%	12 out of 23044 genes, 0.1%	1
galactosylceramide metabolic process	12 out of 22572 genes, 0.1%	12 out of 23044 genes, 0.1%	1
lysosome organization	12 out of 22572 genes, 0.1%	12 out of 23044 genes, 0.1%	1
female gonad development	12 out of 22572 genes, 0.1%	12 out of 23044 genes, 0.1%	1
nucleoside diphosphate catabolic process	12 out of 22572 genes, 0.1%	12 out of 23044 genes, 0.1%	1
multicellular organismal aging	12 out of 22572 genes, 0.1%	12 out of 23044 genes, 0.1%	1
regulation of glycoprotein biosynthetic process	12 out of 22572 genes, 0.1%	12 out of 23044 genes, 0.1%	1
negative regulation of lipid storage	12 out of 22572 genes, 0.1%	12 out of 23044 genes, 0.1%	1
synaptic vesicle exocytosis	12 out of 22572 genes, 0.1%	12 out of 23044 genes, 0.1%	1
regulation of striated muscle tissue development	12 out of 22572 genes, 0.1%	12 out of 23044 genes, 0.1%	1
O-glycan processing	12 out of 22572 genes, 0.1%	12 out of 23044 genes, 0.1%	1
regulation of calcium ion-dependent exocytosis	12 out of 22572 genes, 0.1%	12 out of 23044 genes, 0.1%	1
spinal cord patterning	12 out of 22572 genes, 0.1%	12 out of 23044 genes, 0.1%	1
spinal cord dorsal/ventral patterning	12 out of 22572 genes, 0.1%	12 out of 23044 genes, 0.1%	1
optic nerve development	12 out of 22572 genes, 0.1%	12 out of 23044 genes, 0.1%	1
intestinal cholesterol absorption	12 out of 22572 genes, 0.1%	12 out of 23044 genes, 0.1%	1
positive regulation of cyclic nucleotide metabolic process	12 out of 22572 genes, 0.1%	12 out of 23044 genes, 0.1%	1
regulation of actin filament polymerization	12 out of 22572 genes, 0.1%	12 out of 23044 genes, 0.1%	1
regulation of chromatin silencing	12 out of 22572 genes, 0.1%	12 out of 23044 genes, 0.1%	1
negative regulation of chromatin silencing	12 out of 22572 genes, 0.1%	12 out of 23044 genes, 0.1%	1
ARF protein signal transduction	12 out of 22572 genes, 0.1%	12 out of 23044 genes, 0.1%	1
positive regulation of response to food	12 out of 22572 genes, 0.1%	12 out of 23044 genes, 0.1%	1
positive regulation of response to extracellular stimulus	12 out of 22572 genes, 0.1%	12 out of 23044 genes, 0.1%	1
positive regulation of response to nutrient levels	12 out of 22572 genes, 0.1%	12 out of 23044 genes, 0.1%	1
regulation of protein polymerization	12 out of 22572 genes, 0.1%	12 out of 23044 genes, 0.1%	1
endoplasmic reticulum calcium ion homeostasis	12 out of 22572 genes, 0.1%	12 out of 23044 genes, 0.1%	1
positive regulation of interleukin-1 production	12 out of 22572 genes, 0.1%	12 out of 23044 genes, 0.1%	1
collagen metabolic process	12 out of 22572 genes, 0.1%	12 out of 23044 genes, 0.1%	1
regulation of lysosomal lumen pH	12 out of 22572 genes, 0.1%	12 out of 23044 genes, 0.1%	1
regulation of meiosis	12 out of 22572 genes, 0.1%	12 out of 23044 genes, 0.1%	1
lipid digestion	12 out of 22572 genes, 0.1%	12 out of 23044 genes, 0.1%	1
cell cycle G2/M phase transition	12 out of 22572 genes, 0.1%	12 out of 23044 genes, 0.1%	1
negative regulation of glial cell differentiation	12 out of 22572 genes, 0.1%	12 out of 23044 genes, 0.1%	1
positive regulation of gene expression, epigenetic	12 out of 22572 genes, 0.1%	12 out of 23044 genes, 0.1%	1
synaptic vesicle transport	12 out of 22572 genes, 0.1%	12 out of 23044 genes, 0.1%	1
developmental cell growth	12 out of 22572 genes, 0.1%	12 out of 23044 genes, 0.1%	1
positive regulation of developmental growth	12 out of 22572 genes, 0.1%	12 out of 23044 genes, 0.1%	1
intestinal absorption	12 out of 22572 genes, 0.1%	12 out of 23044 genes, 0.1%	1
regulation of meiotic cell cycle	12 out of 22572 genes, 0.1%	12 out of 23044 genes, 0.1%	1
canonical Wnt signaling pathway	12 out of 22572 genes, 0.1%	12 out of 23044 genes, 0.1%	1
Wnt signaling pathway, planar cell polarity pathway	12 out of 22572 genes, 0.1%	12 out of 23044 genes, 0.1%	1
regulation of growth hormone secretion	12 out of 22572 genes, 0.1%	12 out of 23044 genes, 0.1%	1
regulation of cilium movement involved in cell motility	12 out of 22572 genes, 0.1%	12 out of 23044 genes, 0.1%	1
dichotomous subdivision of an epithelial terminal unit	12 out of 22572 genes, 0.1%	12 out of 23044 genes, 0.1%	1
regulation of microtubule-based movement	12 out of 22572 genes, 0.1%	12 out of 23044 genes, 0.1%	1
regulation of gene silencing	12 out of 22572 genes, 0.1%	12 out of 23044 genes, 0.1%	1
negative regulation of gene silencing	12 out of 22572 genes, 0.1%	12 out of 23044 genes, 0.1%	1
response to interleukin-1	12 out of 22572 genes, 0.1%	12 out of 23044 genes, 0.1%	1
lytic vacuole organization	12 out of 22572 genes, 0.1%	12 out of 23044 genes, 0.1%	1
regulation of establishment of planar polarity	12 out of 22572 genes, 0.1%	12 out of 23044 genes, 0.1%	1
synaptic vesicle localization	12 out of 22572 genes, 0.1%	12 out of 23044 genes, 0.1%	1
establishment of synaptic vesicle localization	12 out of 22572 genes, 0.1%	12 out of 23044 genes, 0.1%	1
regulation of muscle tissue development	12 out of 22572 genes, 0.1%	12 out of 23044 genes, 0.1%	1
regulation of cilium-dependent cell motility	12 out of 22572 genes, 0.1%	12 out of 23044 genes, 0.1%	1
regulation of glycoprotein metabolic process	12 out of 22572 genes, 0.1%	12 out of 23044 genes, 0.1%	1
lymphocyte activation	315 out of 22572 genes, 1.4%	323 out of 23044 genes, 1.4%	1
organonitrogen compound catabolic process	114 out of 22572 genes, 0.5%	117 out of 23044 genes, 0.5%	1
positive regulation of catalytic activity	273 out of 22572 genes, 1.2%	280 out of 23044 genes, 1.2%	1
transmembrane receptor protein serine/threonine kinase signaling pathway	232 out of 22572 genes, 1.0%	238 out of 23044 genes, 1.0%	1
mRNA metabolic process	314 out of 22572 genes, 1.4%	322 out of 23044 genes, 1.4%	1
protein ubiquitination	355 out of 22572 genes, 1.6%	364 out of 23044 genes, 1.6%	1
aging	76 out of 22572 genes, 0.3%	78 out of 23044 genes, 0.3%	1
reproduction	653 out of 22572 genes, 2.9%	669 out of 23044 genes, 2.9%	1
negative regulation of response to external stimulus	41 out of 22572 genes, 0.2%	42 out of 23044 genes, 0.2%	1
regulation of cell activation	271 out of 22572 genes, 1.2%	278 out of 23044 genes, 1.2%	1
regulation of cellular response to stress	75 out of 22572 genes, 0.3%	77 out of 23044 genes, 0.3%	1
regulation of cell cycle	435 out of 22572 genes, 1.9%	446 out of 23044 genes, 1.9%	1
protein catabolic process	477 out of 22572 genes, 2.1%	489 out of 23044 genes, 2.1%	1
cell proliferation	953 out of 22572 genes, 4.2%	976 out of 23044 genes, 4.2%	1
cell-type specific apoptotic process	40 out of 22572 genes, 0.2%	41 out of 23044 genes, 0.2%	1
ribonucleoside metabolic process	74 out of 22572 genes, 0.3%	76 out of 23044 genes, 0.3%	1
signal transduction in response to DNA damage	74 out of 22572 genes, 0.3%	76 out of 23044 genes, 0.3%	1
mitochondrial fission	11 out of 22572 genes, 0.0%	11 out of 23044 genes, 0.0%	1
fever generation	11 out of 22572 genes, 0.0%	11 out of 23044 genes, 0.0%	1
natural killer cell proliferation	11 out of 22572 genes, 0.0%	11 out of 23044 genes, 0.0%	1
blastocyst growth	11 out of 22572 genes, 0.0%	11 out of 23044 genes, 0.0%	1
response to dietary excess	11 out of 22572 genes, 0.0%	11 out of 23044 genes, 0.0%	1
lens development in camera-type eye	11 out of 22572 genes, 0.0%	11 out of 23044 genes, 0.0%	1
tolerance induction	11 out of 22572 genes, 0.0%	11 out of 23044 genes, 0.0%	1
cytoplasmic pattern recognition receptor signaling pathway	11 out of 22572 genes, 0.0%	11 out of 23044 genes, 0.0%	1
regulation of systemic arterial blood pressure by renin-angiotensin	11 out of 22572 genes, 0.0%	11 out of 23044 genes, 0.0%	1
heart induction	11 out of 22572 genes, 0.0%	11 out of 23044 genes, 0.0%	1
amino acid transmembrane transport	11 out of 22572 genes, 0.0%	11 out of 23044 genes, 0.0%	1
glycolytic process	11 out of 22572 genes, 0.0%	11 out of 23044 genes, 0.0%	1
pyrimidine nucleoside metabolic process	11 out of 22572 genes, 0.0%	11 out of 23044 genes, 0.0%	1
DNA packaging	11 out of 22572 genes, 0.0%	11 out of 23044 genes, 0.0%	1
glutamate metabolic process	11 out of 22572 genes, 0.0%	11 out of 23044 genes, 0.0%	1
proline metabolic process	11 out of 22572 genes, 0.0%	11 out of 23044 genes, 0.0%	1
melanin metabolic process	11 out of 22572 genes, 0.0%	11 out of 23044 genes, 0.0%	1
phosphagen metabolic process	11 out of 22572 genes, 0.0%	11 out of 23044 genes, 0.0%	1
chloride transport	11 out of 22572 genes, 0.0%	11 out of 23044 genes, 0.0%	1
telomere maintenance via telomerase	11 out of 22572 genes, 0.0%	11 out of 23044 genes, 0.0%	1
signal complex assembly	11 out of 22572 genes, 0.0%	11 out of 23044 genes, 0.0%	1
adenylate cyclase-activating G-protein coupled receptor signaling pathway	11 out of 22572 genes, 0.0%	11 out of 23044 genes, 0.0%	1
synaptic transmission, cholinergic	11 out of 22572 genes, 0.0%	11 out of 23044 genes, 0.0%	1
asymmetric protein localization	11 out of 22572 genes, 0.0%	11 out of 23044 genes, 0.0%	1
purine nucleoside diphosphate catabolic process	11 out of 22572 genes, 0.0%	11 out of 23044 genes, 0.0%	1
deoxyribonucleoside triphosphate metabolic process	11 out of 22572 genes, 0.0%	11 out of 23044 genes, 0.0%	1
cellular response to starvation	11 out of 22572 genes, 0.0%	11 out of 23044 genes, 0.0%	1
telomere maintenance via telomere lengthening	11 out of 22572 genes, 0.0%	11 out of 23044 genes, 0.0%	1
response to tropane	11 out of 22572 genes, 0.0%	11 out of 23044 genes, 0.0%	1
phasic smooth muscle contraction	11 out of 22572 genes, 0.0%	11 out of 23044 genes, 0.0%	1
striated muscle cell proliferation	11 out of 22572 genes, 0.0%	11 out of 23044 genes, 0.0%	1
basic amino acid transport	11 out of 22572 genes, 0.0%	11 out of 23044 genes, 0.0%	1
telomere capping	11 out of 22572 genes, 0.0%	11 out of 23044 genes, 0.0%	1
histone deacetylation	11 out of 22572 genes, 0.0%	11 out of 23044 genes, 0.0%	1
protein-cofactor linkage	11 out of 22572 genes, 0.0%	11 out of 23044 genes, 0.0%	1
urea metabolic process	11 out of 22572 genes, 0.0%	11 out of 23044 genes, 0.0%	1
central nervous system neuron development	11 out of 22572 genes, 0.0%	11 out of 23044 genes, 0.0%	1
central nervous system neuron axonogenesis	11 out of 22572 genes, 0.0%	11 out of 23044 genes, 0.0%	1
myelination in peripheral nervous system	11 out of 22572 genes, 0.0%	11 out of 23044 genes, 0.0%	1
telencephalon cell migration	11 out of 22572 genes, 0.0%	11 out of 23044 genes, 0.0%	1
negative regulation of epithelial cell differentiation	11 out of 22572 genes, 0.0%	11 out of 23044 genes, 0.0%	1
regulation of histone modification	11 out of 22572 genes, 0.0%	11 out of 23044 genes, 0.0%	1
regulation of histone methylation	11 out of 22572 genes, 0.0%	11 out of 23044 genes, 0.0%	1
zymogen activation	11 out of 22572 genes, 0.0%	11 out of 23044 genes, 0.0%	1
heat generation	11 out of 22572 genes, 0.0%	11 out of 23044 genes, 0.0%	1
peripheral nervous system axon ensheathment	11 out of 22572 genes, 0.0%	11 out of 23044 genes, 0.0%	1
regulation of icosanoid secretion	11 out of 22572 genes, 0.0%	11 out of 23044 genes, 0.0%	1
positive regulation of icosanoid secretion	11 out of 22572 genes, 0.0%	11 out of 23044 genes, 0.0%	1
positive regulation of lipid transport	11 out of 22572 genes, 0.0%	11 out of 23044 genes, 0.0%	1
positive regulation of organic acid transport	11 out of 22572 genes, 0.0%	11 out of 23044 genes, 0.0%	1
muscle cell proliferation	11 out of 22572 genes, 0.0%	11 out of 23044 genes, 0.0%	1
nucleotide-excision repair, DNA incision	11 out of 22572 genes, 0.0%	11 out of 23044 genes, 0.0%	1
steroid esterification	11 out of 22572 genes, 0.0%	11 out of 23044 genes, 0.0%	1
sterol esterification	11 out of 22572 genes, 0.0%	11 out of 23044 genes, 0.0%	1
nucleotide-binding domain, leucine rich repeat containing receptor signaling pathway	11 out of 22572 genes, 0.0%	11 out of 23044 genes, 0.0%	1
regulation of development, heterochronic	11 out of 22572 genes, 0.0%	11 out of 23044 genes, 0.0%	1
tissue regeneration	11 out of 22572 genes, 0.0%	11 out of 23044 genes, 0.0%	1
cilium assembly	11 out of 22572 genes, 0.0%	11 out of 23044 genes, 0.0%	1
dopamine metabolic process	11 out of 22572 genes, 0.0%	11 out of 23044 genes, 0.0%	1
eye photoreceptor cell development	11 out of 22572 genes, 0.0%	11 out of 23044 genes, 0.0%	1
response to starvation	11 out of 22572 genes, 0.0%	11 out of 23044 genes, 0.0%	1
regulation of carbohydrate catabolic process	11 out of 22572 genes, 0.0%	11 out of 23044 genes, 0.0%	1
regulation of cellular carbohydrate catabolic process	11 out of 22572 genes, 0.0%	11 out of 23044 genes, 0.0%	1
regulation of RNA splicing	11 out of 22572 genes, 0.0%	11 out of 23044 genes, 0.0%	1
modification by symbiont of host morphology or physiology	11 out of 22572 genes, 0.0%	11 out of 23044 genes, 0.0%	1
cilium organization	11 out of 22572 genes, 0.0%	11 out of 23044 genes, 0.0%	1
negative regulation of lipid metabolic process	11 out of 22572 genes, 0.0%	11 out of 23044 genes, 0.0%	1
pigment cell differentiation	11 out of 22572 genes, 0.0%	11 out of 23044 genes, 0.0%	1
centrosome organization	11 out of 22572 genes, 0.0%	11 out of 23044 genes, 0.0%	1
positive regulation of oxidoreductase activity	11 out of 22572 genes, 0.0%	11 out of 23044 genes, 0.0%	1
cilium morphogenesis	11 out of 22572 genes, 0.0%	11 out of 23044 genes, 0.0%	1
nucleotide-binding oligomerization domain containing signaling pathway	11 out of 22572 genes, 0.0%	11 out of 23044 genes, 0.0%	1
response to fatty acid	11 out of 22572 genes, 0.0%	11 out of 23044 genes, 0.0%	1
protein localization to endoplasmic reticulum	11 out of 22572 genes, 0.0%	11 out of 23044 genes, 0.0%	1
oxidative demethylation	11 out of 22572 genes, 0.0%	11 out of 23044 genes, 0.0%	1
anion transmembrane transport	11 out of 22572 genes, 0.0%	11 out of 23044 genes, 0.0%	1
regulation of chromatin modification	11 out of 22572 genes, 0.0%	11 out of 23044 genes, 0.0%	1
positive regulation of fatty acid transport	11 out of 22572 genes, 0.0%	11 out of 23044 genes, 0.0%	1
regulation of heart morphogenesis	11 out of 22572 genes, 0.0%	11 out of 23044 genes, 0.0%	1
response to light stimulus	148 out of 22572 genes, 0.7%	152 out of 23044 genes, 0.7%	1
negative regulation of gene expression	560 out of 22572 genes, 2.5%	574 out of 23044 genes, 2.5%	1
immune response-activating cell surface receptor signaling pathway	110 out of 22572 genes, 0.5%	113 out of 23044 genes, 0.5%	1
immune response-regulating cell surface receptor signaling pathway	110 out of 22572 genes, 0.5%	113 out of 23044 genes, 0.5%	1
I-kappaB kinase/NF-kappaB signaling	226 out of 22572 genes, 1.0%	232 out of 23044 genes, 1.0%	1
regulation of chromosome organization	73 out of 22572 genes, 0.3%	75 out of 23044 genes, 0.3%	1
regulation of oxidoreductase activity	39 out of 22572 genes, 0.2%	40 out of 23044 genes, 0.2%	1
actin cytoskeleton organization	225 out of 22572 genes, 1.0%	231 out of 23044 genes, 1.0%	1
regulation of leukocyte activation	265 out of 22572 genes, 1.2%	272 out of 23044 genes, 1.2%	1
inflammatory response	146 out of 22572 genes, 0.6%	150 out of 23044 genes, 0.7%	1
cell projection organization	386 out of 22572 genes, 1.7%	396 out of 23044 genes, 1.7%	1
G1/S transition of mitotic cell cycle	38 out of 22572 genes, 0.2%	39 out of 23044 genes, 0.2%	1
cell cycle G1/S phase transition	38 out of 22572 genes, 0.2%	39 out of 23044 genes, 0.2%	1
single-organism organelle organization	810 out of 22572 genes, 3.6%	830 out of 23044 genes, 3.6%	1
regulation of locomotion	144 out of 22572 genes, 0.6%	148 out of 23044 genes, 0.6%	1
regulation of nitrogen compound metabolic process	2008 out of 22572 genes, 8.9%	2055 out of 23044 genes, 8.9%	1
regulation of chromatin assembly or disassembly	10 out of 22572 genes, 0.0%	10 out of 23044 genes, 0.0%	1
negative regulation of cytokine-mediated signaling pathway	10 out of 22572 genes, 0.0%	10 out of 23044 genes, 0.0%	1
renal system process involved in regulation of blood volume	10 out of 22572 genes, 0.0%	10 out of 23044 genes, 0.0%	1
morphogenesis of an epithelial sheet	10 out of 22572 genes, 0.0%	10 out of 23044 genes, 0.0%	1
cytokine secretion involved in immune response	10 out of 22572 genes, 0.0%	10 out of 23044 genes, 0.0%	1
antigen processing and presentation of peptide antigen via MHC class I	10 out of 22572 genes, 0.0%	10 out of 23044 genes, 0.0%	1
monocyte chemotaxis	10 out of 22572 genes, 0.0%	10 out of 23044 genes, 0.0%	1
negative regulation of cytokine production involved in immune response	10 out of 22572 genes, 0.0%	10 out of 23044 genes, 0.0%	1
morphogenesis of an endothelium	10 out of 22572 genes, 0.0%	10 out of 23044 genes, 0.0%	1
pancreatic A cell differentiation	10 out of 22572 genes, 0.0%	10 out of 23044 genes, 0.0%	1
acetyl-CoA biosynthetic process	10 out of 22572 genes, 0.0%	10 out of 23044 genes, 0.0%	1
acetyl-CoA biosynthetic process from pyruvate	10 out of 22572 genes, 0.0%	10 out of 23044 genes, 0.0%	1
base-excision repair	10 out of 22572 genes, 0.0%	10 out of 23044 genes, 0.0%	1
chromatin assembly or disassembly	10 out of 22572 genes, 0.0%	10 out of 23044 genes, 0.0%	1
mRNA splice site selection	10 out of 22572 genes, 0.0%	10 out of 23044 genes, 0.0%	1
N-terminal protein palmitoylation	10 out of 22572 genes, 0.0%	10 out of 23044 genes, 0.0%	1
reciprocal meiotic recombination	10 out of 22572 genes, 0.0%	10 out of 23044 genes, 0.0%	1
adenylate cyclase-inhibiting G-protein coupled receptor signaling pathway	10 out of 22572 genes, 0.0%	10 out of 23044 genes, 0.0%	1
axon cargo transport	10 out of 22572 genes, 0.0%	10 out of 23044 genes, 0.0%	1
glucocorticoid metabolic process	10 out of 22572 genes, 0.0%	10 out of 23044 genes, 0.0%	1
positive regulation of glycoprotein biosynthetic process	10 out of 22572 genes, 0.0%	10 out of 23044 genes, 0.0%	1
muscle cell apoptotic process	10 out of 22572 genes, 0.0%	10 out of 23044 genes, 0.0%	1
striated muscle cell apoptotic process	10 out of 22572 genes, 0.0%	10 out of 23044 genes, 0.0%	1
regulation of muscle cell apoptotic process	10 out of 22572 genes, 0.0%	10 out of 23044 genes, 0.0%	1
positive regulation of receptor biosynthetic process	10 out of 22572 genes, 0.0%	10 out of 23044 genes, 0.0%	1
regulation of cholesterol esterification	10 out of 22572 genes, 0.0%	10 out of 23044 genes, 0.0%	1
branched-chain amino acid transport	10 out of 22572 genes, 0.0%	10 out of 23044 genes, 0.0%	1
antibiotic metabolic process	10 out of 22572 genes, 0.0%	10 out of 23044 genes, 0.0%	1
drug metabolic process	10 out of 22572 genes, 0.0%	10 out of 23044 genes, 0.0%	1
protein palmitoylation	10 out of 22572 genes, 0.0%	10 out of 23044 genes, 0.0%	1
modulation by virus of host morphology or physiology	10 out of 22572 genes, 0.0%	10 out of 23044 genes, 0.0%	1
L-ascorbic acid metabolic process	10 out of 22572 genes, 0.0%	10 out of 23044 genes, 0.0%	1
cerebellum development	10 out of 22572 genes, 0.0%	10 out of 23044 genes, 0.0%	1
limbic system development	10 out of 22572 genes, 0.0%	10 out of 23044 genes, 0.0%	1
olfactory lobe development	10 out of 22572 genes, 0.0%	10 out of 23044 genes, 0.0%	1
water homeostasis	10 out of 22572 genes, 0.0%	10 out of 23044 genes, 0.0%	1
erythrocyte differentiation	10 out of 22572 genes, 0.0%	10 out of 23044 genes, 0.0%	1
spindle checkpoint	10 out of 22572 genes, 0.0%	10 out of 23044 genes, 0.0%	1
regulation of myelination	10 out of 22572 genes, 0.0%	10 out of 23044 genes, 0.0%	1
positive regulation of interleukin-1 beta production	10 out of 22572 genes, 0.0%	10 out of 23044 genes, 0.0%	1
transforming growth factor beta1 production	10 out of 22572 genes, 0.0%	10 out of 23044 genes, 0.0%	1
inositol trisphosphate metabolic process	10 out of 22572 genes, 0.0%	10 out of 23044 genes, 0.0%	1
ribonucleoprotein complex disassembly	10 out of 22572 genes, 0.0%	10 out of 23044 genes, 0.0%	1
regulation of mast cell activation	10 out of 22572 genes, 0.0%	10 out of 23044 genes, 0.0%	1
positive regulation of mast cell activation	10 out of 22572 genes, 0.0%	10 out of 23044 genes, 0.0%	1
regulation of mast cell activation involved in immune response	10 out of 22572 genes, 0.0%	10 out of 23044 genes, 0.0%	1
positive regulation of mast cell activation involved in immune response	10 out of 22572 genes, 0.0%	10 out of 23044 genes, 0.0%	1
erythrocyte homeostasis	10 out of 22572 genes, 0.0%	10 out of 23044 genes, 0.0%	1
triglyceride-rich lipoprotein particle remodeling	10 out of 22572 genes, 0.0%	10 out of 23044 genes, 0.0%	1
microtubule anchoring	10 out of 22572 genes, 0.0%	10 out of 23044 genes, 0.0%	1
thioester biosynthetic process	10 out of 22572 genes, 0.0%	10 out of 23044 genes, 0.0%	1
reciprocal DNA recombination	10 out of 22572 genes, 0.0%	10 out of 23044 genes, 0.0%	1
indole-containing compound metabolic process	10 out of 22572 genes, 0.0%	10 out of 23044 genes, 0.0%	1
muscle adaptation	10 out of 22572 genes, 0.0%	10 out of 23044 genes, 0.0%	1
negative regulation of multi-organism process	10 out of 22572 genes, 0.0%	10 out of 23044 genes, 0.0%	1
neuronal ion channel clustering	10 out of 22572 genes, 0.0%	10 out of 23044 genes, 0.0%	1
response to ethanol	10 out of 22572 genes, 0.0%	10 out of 23044 genes, 0.0%	1
pH reduction	10 out of 22572 genes, 0.0%	10 out of 23044 genes, 0.0%	1
adenosine metabolic process	10 out of 22572 genes, 0.0%	10 out of 23044 genes, 0.0%	1
mucosal-associated lymphoid tissue development	10 out of 22572 genes, 0.0%	10 out of 23044 genes, 0.0%	1
organ formation	10 out of 22572 genes, 0.0%	10 out of 23044 genes, 0.0%	1
regulation of T cell receptor signaling pathway	10 out of 22572 genes, 0.0%	10 out of 23044 genes, 0.0%	1
detection of mechanical stimulus involved in sensory perception	10 out of 22572 genes, 0.0%	10 out of 23044 genes, 0.0%	1
detection of mechanical stimulus	10 out of 22572 genes, 0.0%	10 out of 23044 genes, 0.0%	1
mesenchymal-epithelial cell signaling	10 out of 22572 genes, 0.0%	10 out of 23044 genes, 0.0%	1
negative regulation of response to cytokine stimulus	10 out of 22572 genes, 0.0%	10 out of 23044 genes, 0.0%	1
cell differentiation involved in kidney development	10 out of 22572 genes, 0.0%	10 out of 23044 genes, 0.0%	1
acyl-CoA biosynthetic process	10 out of 22572 genes, 0.0%	10 out of 23044 genes, 0.0%	1
myeloid leukocyte migration	10 out of 22572 genes, 0.0%	10 out of 23044 genes, 0.0%	1
positive regulation of glycoprotein metabolic process	10 out of 22572 genes, 0.0%	10 out of 23044 genes, 0.0%	1
coenzyme metabolic process	182 out of 22572 genes, 0.8%	187 out of 23044 genes, 0.8%	1
rhythmic process	181 out of 22572 genes, 0.8%	186 out of 23044 genes, 0.8%	1
purine nucleoside metabolic process	70 out of 22572 genes, 0.3%	72 out of 23044 genes, 0.3%	1
regulation of neuron differentiation	70 out of 22572 genes, 0.3%	72 out of 23044 genes, 0.3%	1
purine ribonucleoside metabolic process	70 out of 22572 genes, 0.3%	72 out of 23044 genes, 0.3%	1
positive regulation of cell projection organization	37 out of 22572 genes, 0.2%	38 out of 23044 genes, 0.2%	1
positive regulation of macromolecule metabolic process	423 out of 22572 genes, 1.9%	434 out of 23044 genes, 1.9%	1
regulation of organelle organization	298 out of 22572 genes, 1.3%	306 out of 23044 genes, 1.3%	1
nucleic acid phosphodiester bond hydrolysis	69 out of 22572 genes, 0.3%	71 out of 23044 genes, 0.3%	1
peptide hormone secretion	141 out of 22572 genes, 0.6%	145 out of 23044 genes, 0.6%	1
secretion by cell	338 out of 22572 genes, 1.5%	347 out of 23044 genes, 1.5%	1
multicellular organismal process	5303 out of 22572 genes, 23.5%	5422 out of 23044 genes, 23.5%	1
cellular protein localization	461 out of 22572 genes, 2.0%	473 out of 23044 genes, 2.1%	1
cellular macromolecule localization	461 out of 22572 genes, 2.0%	473 out of 23044 genes, 2.1%	1
aerobic respiration	36 out of 22572 genes, 0.2%	37 out of 23044 genes, 0.2%	1
respiratory electron transport chain	36 out of 22572 genes, 0.2%	37 out of 23044 genes, 0.2%	1
cell activation involved in immune response	68 out of 22572 genes, 0.3%	70 out of 23044 genes, 0.3%	1
leukocyte activation involved in immune response	68 out of 22572 genes, 0.3%	70 out of 23044 genes, 0.3%	1
DNA damage response, signal transduction by p53 class mediator	68 out of 22572 genes, 0.3%	70 out of 23044 genes, 0.3%	1
negative regulation of cellular catabolic process	68 out of 22572 genes, 0.3%	70 out of 23044 genes, 0.3%	1
signal transduction by p53 class mediator	68 out of 22572 genes, 0.3%	70 out of 23044 genes, 0.3%	1
regulation of mitotic cell cycle	177 out of 22572 genes, 0.8%	182 out of 23044 genes, 0.8%	1
peptidoglycan metabolic process	9 out of 22572 genes, 0.0%	9 out of 23044 genes, 0.0%	1
retrograde transport, vesicle recycling within Golgi	9 out of 22572 genes, 0.0%	9 out of 23044 genes, 0.0%	1
ovarian follicle development	9 out of 22572 genes, 0.0%	9 out of 23044 genes, 0.0%	1
vasculogenesis	9 out of 22572 genes, 0.0%	9 out of 23044 genes, 0.0%	1
endoderm formation	9 out of 22572 genes, 0.0%	9 out of 23044 genes, 0.0%	1
morphogenesis of a polarized epithelium	9 out of 22572 genes, 0.0%	9 out of 23044 genes, 0.0%	1
neurological system process involved in regulation of systemic arterial blood pressure	9 out of 22572 genes, 0.0%	9 out of 23044 genes, 0.0%	1
alpha-beta T cell activation involved in immune response	9 out of 22572 genes, 0.0%	9 out of 23044 genes, 0.0%	1
T cell differentiation involved in immune response	9 out of 22572 genes, 0.0%	9 out of 23044 genes, 0.0%	1
alpha-beta T cell differentiation involved in immune response	9 out of 22572 genes, 0.0%	9 out of 23044 genes, 0.0%	1
CD4-positive, alpha-beta T cell differentiation involved in immune response	9 out of 22572 genes, 0.0%	9 out of 23044 genes, 0.0%	1
pre-B cell differentiation	9 out of 22572 genes, 0.0%	9 out of 23044 genes, 0.0%	1
T cell tolerance induction	9 out of 22572 genes, 0.0%	9 out of 23044 genes, 0.0%	1
regulation of tolerance induction	9 out of 22572 genes, 0.0%	9 out of 23044 genes, 0.0%	1
positive regulation of tolerance induction	9 out of 22572 genes, 0.0%	9 out of 23044 genes, 0.0%	1
renal water homeostasis	9 out of 22572 genes, 0.0%	9 out of 23044 genes, 0.0%	1
renal water transport	9 out of 22572 genes, 0.0%	9 out of 23044 genes, 0.0%	1
oxidative phosphorylation	9 out of 22572 genes, 0.0%	9 out of 23044 genes, 0.0%	1
copper ion transport	9 out of 22572 genes, 0.0%	9 out of 23044 genes, 0.0%	1
water transport	9 out of 22572 genes, 0.0%	9 out of 23044 genes, 0.0%	1
activation of cysteine-type endopeptidase activity involved in apoptotic process	9 out of 22572 genes, 0.0%	9 out of 23044 genes, 0.0%	1
plasma membrane organization	9 out of 22572 genes, 0.0%	9 out of 23044 genes, 0.0%	1
Golgi organization	9 out of 22572 genes, 0.0%	9 out of 23044 genes, 0.0%	1
cell-matrix adhesion	9 out of 22572 genes, 0.0%	9 out of 23044 genes, 0.0%	1
endoderm development	9 out of 22572 genes, 0.0%	9 out of 23044 genes, 0.0%	1
regulation of cell shape	9 out of 22572 genes, 0.0%	9 out of 23044 genes, 0.0%	1
aspartate family amino acid catabolic process	9 out of 22572 genes, 0.0%	9 out of 23044 genes, 0.0%	1
serine family amino acid biosynthetic process	9 out of 22572 genes, 0.0%	9 out of 23044 genes, 0.0%	1
response to fungus	9 out of 22572 genes, 0.0%	9 out of 23044 genes, 0.0%	1
specification of organ identity	9 out of 22572 genes, 0.0%	9 out of 23044 genes, 0.0%	1
response to gamma radiation	9 out of 22572 genes, 0.0%	9 out of 23044 genes, 0.0%	1
positive regulation of muscle cell apoptotic process	9 out of 22572 genes, 0.0%	9 out of 23044 genes, 0.0%	1
regulation of alkaline phosphatase activity	9 out of 22572 genes, 0.0%	9 out of 23044 genes, 0.0%	1
positive regulation of endopeptidase activity	9 out of 22572 genes, 0.0%	9 out of 23044 genes, 0.0%	1
acidic amino acid transport	9 out of 22572 genes, 0.0%	9 out of 23044 genes, 0.0%	1
L-glutamate transport	9 out of 22572 genes, 0.0%	9 out of 23044 genes, 0.0%	1
histone deubiquitination	9 out of 22572 genes, 0.0%	9 out of 23044 genes, 0.0%	1
peptide cross-linking	9 out of 22572 genes, 0.0%	9 out of 23044 genes, 0.0%	1
peptidyl-cysteine modification	9 out of 22572 genes, 0.0%	9 out of 23044 genes, 0.0%	1
neural tube patterning	9 out of 22572 genes, 0.0%	9 out of 23044 genes, 0.0%	1
cerebellar cortex development	9 out of 22572 genes, 0.0%	9 out of 23044 genes, 0.0%	1
cerebral cortex cell migration	9 out of 22572 genes, 0.0%	9 out of 23044 genes, 0.0%	1
rostrocaudal neural tube patterning	9 out of 22572 genes, 0.0%	9 out of 23044 genes, 0.0%	1
pituitary gland development	9 out of 22572 genes, 0.0%	9 out of 23044 genes, 0.0%	1
regulation of cyclic nucleotide biosynthetic process	9 out of 22572 genes, 0.0%	9 out of 23044 genes, 0.0%	1
regulation of nucleotide biosynthetic process	9 out of 22572 genes, 0.0%	9 out of 23044 genes, 0.0%	1
negative regulation of actin filament polymerization	9 out of 22572 genes, 0.0%	9 out of 23044 genes, 0.0%	1
positive regulation of epithelial cell differentiation	9 out of 22572 genes, 0.0%	9 out of 23044 genes, 0.0%	1
positive regulation of histone modification	9 out of 22572 genes, 0.0%	9 out of 23044 genes, 0.0%	1
positive regulation of histone methylation	9 out of 22572 genes, 0.0%	9 out of 23044 genes, 0.0%	1
positive regulation of protein ubiquitination	9 out of 22572 genes, 0.0%	9 out of 23044 genes, 0.0%	1
negative regulation of response to food	9 out of 22572 genes, 0.0%	9 out of 23044 genes, 0.0%	1
negative regulation of response to extracellular stimulus	9 out of 22572 genes, 0.0%	9 out of 23044 genes, 0.0%	1
negative regulation of response to nutrient levels	9 out of 22572 genes, 0.0%	9 out of 23044 genes, 0.0%	1
regulation of nucleobase-containing compound transport	9 out of 22572 genes, 0.0%	9 out of 23044 genes, 0.0%	1
negative regulation of protein polymerization	9 out of 22572 genes, 0.0%	9 out of 23044 genes, 0.0%	1
regulation of Rap GTPase activity	9 out of 22572 genes, 0.0%	9 out of 23044 genes, 0.0%	1
regulation of Rap protein signal transduction	9 out of 22572 genes, 0.0%	9 out of 23044 genes, 0.0%	1
glomerulus development	9 out of 22572 genes, 0.0%	9 out of 23044 genes, 0.0%	1
positive regulation of Rap GTPase activity	9 out of 22572 genes, 0.0%	9 out of 23044 genes, 0.0%	1
secretion by tissue	9 out of 22572 genes, 0.0%	9 out of 23044 genes, 0.0%	1
gas homeostasis	9 out of 22572 genes, 0.0%	9 out of 23044 genes, 0.0%	1
positive regulation of toll-like receptor signaling pathway	9 out of 22572 genes, 0.0%	9 out of 23044 genes, 0.0%	1
cell junction maintenance	9 out of 22572 genes, 0.0%	9 out of 23044 genes, 0.0%	1
ATP synthesis coupled electron transport	9 out of 22572 genes, 0.0%	9 out of 23044 genes, 0.0%	1
positive regulation of cysteine-type endopeptidase activity involved in apoptotic process	9 out of 22572 genes, 0.0%	9 out of 23044 genes, 0.0%	1
regulation of cysteine-type endopeptidase activity involved in apoptotic process	9 out of 22572 genes, 0.0%	9 out of 23044 genes, 0.0%	1
modulation by host of viral transcription	9 out of 22572 genes, 0.0%	9 out of 23044 genes, 0.0%	1
intermediate filament-based process	9 out of 22572 genes, 0.0%	9 out of 23044 genes, 0.0%	1
intermediate filament cytoskeleton organization	9 out of 22572 genes, 0.0%	9 out of 23044 genes, 0.0%	1
development of secondary sexual characteristics	9 out of 22572 genes, 0.0%	9 out of 23044 genes, 0.0%	1
oogenesis	9 out of 22572 genes, 0.0%	9 out of 23044 genes, 0.0%	1
regulation of dendrite morphogenesis	9 out of 22572 genes, 0.0%	9 out of 23044 genes, 0.0%	1
negative regulation of synaptic transmission	9 out of 22572 genes, 0.0%	9 out of 23044 genes, 0.0%	1
multicellular organismal movement	9 out of 22572 genes, 0.0%	9 out of 23044 genes, 0.0%	1
musculoskeletal movement	9 out of 22572 genes, 0.0%	9 out of 23044 genes, 0.0%	1
multicellular organismal water homeostasis	9 out of 22572 genes, 0.0%	9 out of 23044 genes, 0.0%	1
regulation of amine transport	9 out of 22572 genes, 0.0%	9 out of 23044 genes, 0.0%	1
modulation by host of symbiont transcription	9 out of 22572 genes, 0.0%	9 out of 23044 genes, 0.0%	1
convergent extension	9 out of 22572 genes, 0.0%	9 out of 23044 genes, 0.0%	1
somatostatin secretion	9 out of 22572 genes, 0.0%	9 out of 23044 genes, 0.0%	1
activation of cysteine-type endopeptidase activity	9 out of 22572 genes, 0.0%	9 out of 23044 genes, 0.0%	1
regulation of purine nucleotide biosynthetic process	9 out of 22572 genes, 0.0%	9 out of 23044 genes, 0.0%	1
guanosine-containing compound metabolic process	9 out of 22572 genes, 0.0%	9 out of 23044 genes, 0.0%	1
primary amino compound metabolic process	9 out of 22572 genes, 0.0%	9 out of 23044 genes, 0.0%	1
positive regulation of chromatin modification	9 out of 22572 genes, 0.0%	9 out of 23044 genes, 0.0%	1
positive regulation of protein modification by small protein conjugation or removal	9 out of 22572 genes, 0.0%	9 out of 23044 genes, 0.0%	1
regulation of cysteine-type endopeptidase activity	9 out of 22572 genes, 0.0%	9 out of 23044 genes, 0.0%	1
positive regulation of cysteine-type endopeptidase activity	9 out of 22572 genes, 0.0%	9 out of 23044 genes, 0.0%	1
positive regulation of chromosome organization	9 out of 22572 genes, 0.0%	9 out of 23044 genes, 0.0%	1
organic anion transport	176 out of 22572 genes, 0.8%	181 out of 23044 genes, 0.8%	1
vitamin metabolic process	67 out of 22572 genes, 0.3%	69 out of 23044 genes, 0.3%	1
negative regulation of myeloid leukocyte differentiation	35 out of 22572 genes, 0.2%	36 out of 23044 genes, 0.2%	1
actin filament polymerization	35 out of 22572 genes, 0.2%	36 out of 23044 genes, 0.2%	1
protein polymerization	35 out of 22572 genes, 0.2%	36 out of 23044 genes, 0.2%	1
single organism reproductive process	624 out of 22572 genes, 2.8%	640 out of 23044 genes, 2.8%	1
cellular component organization or biogenesis	3253 out of 22572 genes, 14.4%	3328 out of 23044 genes, 14.4%	1
response to extracellular stimulus	174 out of 22572 genes, 0.8%	179 out of 23044 genes, 0.8%	1
regulation of cell proliferation	412 out of 22572 genes, 1.8%	423 out of 23044 genes, 1.8%	1
antigen receptor-mediated signaling pathway	100 out of 22572 genes, 0.4%	103 out of 23044 genes, 0.4%	1
regulation of RNA biosynthetic process	1576 out of 22572 genes, 7.0%	1614 out of 23044 genes, 7.0%	1
homotypic cell-cell adhesion	211 out of 22572 genes, 0.9%	217 out of 23044 genes, 0.9%	1
regulation of cellular component biogenesis	99 out of 22572 genes, 0.4%	102 out of 23044 genes, 0.4%	1
glycerolipid metabolic process	172 out of 22572 genes, 0.8%	177 out of 23044 genes, 0.8%	1
leukocyte cell-cell adhesion	210 out of 22572 genes, 0.9%	216 out of 23044 genes, 0.9%	1
cellular protein catabolic process	449 out of 22572 genes, 2.0%	461 out of 23044 genes, 2.0%	1
proteolysis involved in cellular protein catabolic process	449 out of 22572 genes, 2.0%	461 out of 23044 genes, 2.0%	1
regulation of transcription, DNA-templated	1569 out of 22572 genes, 7.0%	1607 out of 23044 genes, 7.0%	1
regulation of nucleic acid-templated transcription	1569 out of 22572 genes, 7.0%	1607 out of 23044 genes, 7.0%	1
oligosaccharide metabolic process	33 out of 22572 genes, 0.1%	34 out of 23044 genes, 0.1%	1
glycerolipid biosynthetic process	33 out of 22572 genes, 0.1%	34 out of 23044 genes, 0.1%	1
carbohydrate homeostasis	64 out of 22572 genes, 0.3%	66 out of 23044 genes, 0.3%	1
ganglioside metabolic process	8 out of 22572 genes, 0.0%	8 out of 23044 genes, 0.0%	1
negative regulation of cell-matrix adhesion	8 out of 22572 genes, 0.0%	8 out of 23044 genes, 0.0%	1
neutrophil activation involved in immune response	8 out of 22572 genes, 0.0%	8 out of 23044 genes, 0.0%	1
lymphoid progenitor cell differentiation	8 out of 22572 genes, 0.0%	8 out of 23044 genes, 0.0%	1
Wnt signaling pathway involved in heart development	8 out of 22572 genes, 0.0%	8 out of 23044 genes, 0.0%	1
N-acetylglucosamine metabolic process	8 out of 22572 genes, 0.0%	8 out of 23044 genes, 0.0%	1
ethanol metabolic process	8 out of 22572 genes, 0.0%	8 out of 23044 genes, 0.0%	1
GMP biosynthetic process	8 out of 22572 genes, 0.0%	8 out of 23044 genes, 0.0%	1
DNA ligation	8 out of 22572 genes, 0.0%	8 out of 23044 genes, 0.0%	1
chromatin silencing	8 out of 22572 genes, 0.0%	8 out of 23044 genes, 0.0%	1
regulation of translational elongation	8 out of 22572 genes, 0.0%	8 out of 23044 genes, 0.0%	1
asparagine catabolic process	8 out of 22572 genes, 0.0%	8 out of 23044 genes, 0.0%	1
C21-steroid hormone biosynthetic process	8 out of 22572 genes, 0.0%	8 out of 23044 genes, 0.0%	1
glucocorticoid biosynthetic process	8 out of 22572 genes, 0.0%	8 out of 23044 genes, 0.0%	1
serotonin transport	8 out of 22572 genes, 0.0%	8 out of 23044 genes, 0.0%	1
cellular component disassembly involved in execution phase of apoptosis	8 out of 22572 genes, 0.0%	8 out of 23044 genes, 0.0%	1
male meiosis	8 out of 22572 genes, 0.0%	8 out of 23044 genes, 0.0%	1
glutamate receptor signaling pathway	8 out of 22572 genes, 0.0%	8 out of 23044 genes, 0.0%	1
histone mRNA metabolic process	8 out of 22572 genes, 0.0%	8 out of 23044 genes, 0.0%	1
glutamine family amino acid catabolic process	8 out of 22572 genes, 0.0%	8 out of 23044 genes, 0.0%	1
regulation of platelet activation	8 out of 22572 genes, 0.0%	8 out of 23044 genes, 0.0%	1
regulation of Schwann cell proliferation	8 out of 22572 genes, 0.0%	8 out of 23044 genes, 0.0%	1
negative regulation of cell-substrate adhesion	8 out of 22572 genes, 0.0%	8 out of 23044 genes, 0.0%	1
regulation of triglyceride biosynthetic process	8 out of 22572 genes, 0.0%	8 out of 23044 genes, 0.0%	1
negative regulation of steroid biosynthetic process	8 out of 22572 genes, 0.0%	8 out of 23044 genes, 0.0%	1
regulation of vitamin D 24-hydroxylase activity	8 out of 22572 genes, 0.0%	8 out of 23044 genes, 0.0%	1
organic cation transport	8 out of 22572 genes, 0.0%	8 out of 23044 genes, 0.0%	1
detection of bacterium	8 out of 22572 genes, 0.0%	8 out of 23044 genes, 0.0%	1
snRNA metabolic process	8 out of 22572 genes, 0.0%	8 out of 23044 genes, 0.0%	1
synaptic vesicle priming	8 out of 22572 genes, 0.0%	8 out of 23044 genes, 0.0%	1
protein nitrosylation	8 out of 22572 genes, 0.0%	8 out of 23044 genes, 0.0%	1
peptidyl-diphthamide metabolic process	8 out of 22572 genes, 0.0%	8 out of 23044 genes, 0.0%	1
peptidyl-glutamic acid modification	8 out of 22572 genes, 0.0%	8 out of 23044 genes, 0.0%	1
peptidyl-histidine modification	8 out of 22572 genes, 0.0%	8 out of 23044 genes, 0.0%	1
reproductive behavior	8 out of 22572 genes, 0.0%	8 out of 23044 genes, 0.0%	1
antigen processing and presentation of endogenous antigen	8 out of 22572 genes, 0.0%	8 out of 23044 genes, 0.0%	1
pancreatic juice secretion	8 out of 22572 genes, 0.0%	8 out of 23044 genes, 0.0%	1
myofibril assembly	8 out of 22572 genes, 0.0%	8 out of 23044 genes, 0.0%	1
apoptotic nuclear changes	8 out of 22572 genes, 0.0%	8 out of 23044 genes, 0.0%	1
positive regulation of protein complex assembly	8 out of 22572 genes, 0.0%	8 out of 23044 genes, 0.0%	1
regulation of chemokine production	8 out of 22572 genes, 0.0%	8 out of 23044 genes, 0.0%	1
positive regulation of chemokine production	8 out of 22572 genes, 0.0%	8 out of 23044 genes, 0.0%	1
negative regulation of monooxygenase activity	8 out of 22572 genes, 0.0%	8 out of 23044 genes, 0.0%	1
positive regulation of monooxygenase activity	8 out of 22572 genes, 0.0%	8 out of 23044 genes, 0.0%	1
negative regulation of viral transcription	8 out of 22572 genes, 0.0%	8 out of 23044 genes, 0.0%	1
response to interferon-gamma	8 out of 22572 genes, 0.0%	8 out of 23044 genes, 0.0%	1
response to fluid shear stress	8 out of 22572 genes, 0.0%	8 out of 23044 genes, 0.0%	1
fatty-acyl-CoA metabolic process	8 out of 22572 genes, 0.0%	8 out of 23044 genes, 0.0%	1
copper ion transmembrane transport	8 out of 22572 genes, 0.0%	8 out of 23044 genes, 0.0%	1
granulocyte activation	8 out of 22572 genes, 0.0%	8 out of 23044 genes, 0.0%	1
negative regulation of locomotion	8 out of 22572 genes, 0.0%	8 out of 23044 genes, 0.0%	1
neutrophil activation	8 out of 22572 genes, 0.0%	8 out of 23044 genes, 0.0%	1
hormone biosynthetic process	8 out of 22572 genes, 0.0%	8 out of 23044 genes, 0.0%	1
detection of bacterial lipoprotein	8 out of 22572 genes, 0.0%	8 out of 23044 genes, 0.0%	1
tyrosine phosphorylation of Stat1 protein	8 out of 22572 genes, 0.0%	8 out of 23044 genes, 0.0%	1
thiamine-containing compound metabolic process	8 out of 22572 genes, 0.0%	8 out of 23044 genes, 0.0%	1
peptide catabolic process	8 out of 22572 genes, 0.0%	8 out of 23044 genes, 0.0%	1
skeletal muscle tissue regeneration	8 out of 22572 genes, 0.0%	8 out of 23044 genes, 0.0%	1
entry into host	8 out of 22572 genes, 0.0%	8 out of 23044 genes, 0.0%	1
multi-organism reproductive behavior	8 out of 22572 genes, 0.0%	8 out of 23044 genes, 0.0%	1
negative regulation of gene expression, epigenetic	8 out of 22572 genes, 0.0%	8 out of 23044 genes, 0.0%	1
negative regulation of steroid metabolic process	8 out of 22572 genes, 0.0%	8 out of 23044 genes, 0.0%	1
GMP metabolic process	8 out of 22572 genes, 0.0%	8 out of 23044 genes, 0.0%	1
post-embryonic eye morphogenesis	8 out of 22572 genes, 0.0%	8 out of 23044 genes, 0.0%	1
negative regulation of viral process	8 out of 22572 genes, 0.0%	8 out of 23044 genes, 0.0%	1
neuron fate specification	8 out of 22572 genes, 0.0%	8 out of 23044 genes, 0.0%	1
chemical homeostasis within a tissue	8 out of 22572 genes, 0.0%	8 out of 23044 genes, 0.0%	1
interleukin-1 secretion	8 out of 22572 genes, 0.0%	8 out of 23044 genes, 0.0%	1
sensory perception of temperature stimulus	8 out of 22572 genes, 0.0%	8 out of 23044 genes, 0.0%	1
negative regulation of lipid biosynthetic process	8 out of 22572 genes, 0.0%	8 out of 23044 genes, 0.0%	1
positive regulation of muscle cell differentiation	8 out of 22572 genes, 0.0%	8 out of 23044 genes, 0.0%	1
negative regulation of oxidoreductase activity	8 out of 22572 genes, 0.0%	8 out of 23044 genes, 0.0%	1
response to glucocorticoid	8 out of 22572 genes, 0.0%	8 out of 23044 genes, 0.0%	1
actin filament capping	8 out of 22572 genes, 0.0%	8 out of 23044 genes, 0.0%	1
entry into other organism involved in symbiotic interaction	8 out of 22572 genes, 0.0%	8 out of 23044 genes, 0.0%	1
pigment granule localization	8 out of 22572 genes, 0.0%	8 out of 23044 genes, 0.0%	1
movement in host environment	8 out of 22572 genes, 0.0%	8 out of 23044 genes, 0.0%	1
response to defenses of other organism involved in symbiotic interaction	8 out of 22572 genes, 0.0%	8 out of 23044 genes, 0.0%	1
movement in environment of other organism involved in symbiotic interaction	8 out of 22572 genes, 0.0%	8 out of 23044 genes, 0.0%	1
response to immune response of other organism involved in symbiotic interaction	8 out of 22572 genes, 0.0%	8 out of 23044 genes, 0.0%	1
alditol phosphate metabolic process	8 out of 22572 genes, 0.0%	8 out of 23044 genes, 0.0%	1
regulation of glial cell proliferation	8 out of 22572 genes, 0.0%	8 out of 23044 genes, 0.0%	1
cell surface receptor signaling pathway involved in heart development	8 out of 22572 genes, 0.0%	8 out of 23044 genes, 0.0%	1
necrotic cell death	8 out of 22572 genes, 0.0%	8 out of 23044 genes, 0.0%	1
detection of bacterial lipopeptide	8 out of 22572 genes, 0.0%	8 out of 23044 genes, 0.0%	1
cellular response to biotic stimulus	8 out of 22572 genes, 0.0%	8 out of 23044 genes, 0.0%	1
cellular response to molecule of bacterial origin	8 out of 22572 genes, 0.0%	8 out of 23044 genes, 0.0%	1
cellular response to bacterial lipoprotein	8 out of 22572 genes, 0.0%	8 out of 23044 genes, 0.0%	1
cellular response to bacterial lipopeptide	8 out of 22572 genes, 0.0%	8 out of 23044 genes, 0.0%	1
cellular response to acid chemical	8 out of 22572 genes, 0.0%	8 out of 23044 genes, 0.0%	1
pyrimidine-containing compound catabolic process	8 out of 22572 genes, 0.0%	8 out of 23044 genes, 0.0%	1
execution phase of apoptosis	8 out of 22572 genes, 0.0%	8 out of 23044 genes, 0.0%	1
detection of other organism	8 out of 22572 genes, 0.0%	8 out of 23044 genes, 0.0%	1
[truncated: 1,694 more rows]
