# Supplementary material for: Analysis of microRNAs Expression Profiles in Madin-Darby Bovine Kidney Cells Infected With Caprine Parainfluenza Virus Type 3
Source: Front Cell Infect Microbiol. 2018 Mar 29;8:93. doi: 10.3389/fcimb.2018.00093 (PMC5885596; doi:10.3389/fcimb.2018.00093)
Supplement: Supplementary Data Sheet 13 — The regulatory networks of miRNAs. [file DataSheet13.XLS]

## Sheet: Sheet1
Pathway annotation of Sample Mock-infectedvsCPIV3-infected
#	Pathway	Target genes with pathway annotation (58598)	All genes of the species with pathway annotation(59229)	Pvalue	Qvalue	Pathway ID
1	Endocytosis	1519	1520	1.22267e-06	0.000377805	ko04144
2	Focal adhesion	1725	1730	0.000191702	0.029618	ko04510
3	p53 signaling pathway	573	573	0.00209703	0.215994	ko04115
4	MAPK signaling pathway	1488	1494	0.003757	0.290228	ko04010
5	Pathways in cancer	1940	1950	0.00619835	0.296187	ko05200
6	B cell receptor signaling pathway	649	650	0.00736156	0.296187	ko04662
7	Amyotrophic lateral sclerosis (ALS)	456	456	0.00742393	0.296187	ko05014
8	Synaptic vesicle cycle	453	453	0.00766826	0.296187	ko04721
9	NOD-like receptor signaling pathway	436	436	0.00921244	0.29722	ko04621
10	Adipocytokine signaling pathway	432	432	0.00961876	0.29722	ko04920
11	Fc gamma R-mediated phagocytosis	714	716	0.0174618	0.490519	ko04666
12	ErbB signaling pathway	539	540	0.0205805	0.529947	ko04012
13	Leishmaniasis	348	348	0.0237933	0.565548	ko05140
14	Notch signaling pathway	324	324	0.0308129	0.680085	ko04330
15	Epithelial cell signaling in Helicobacter pylori infection	313	313	0.0346879	0.714571	ko05120
16	Prostate cancer	473	474	0.0375674	0.72552	ko05215
17	Chronic myeloid leukemia	466	467	0.0400117	0.727271	ko05220
18	Sphingolipid metabolism	287	287	0.0458921	0.787814	ko00600
19	Amino sugar and nucleotide sugar metabolism	272	272	0.0539317	0.855644	ko00520
20	Dorso-ventral axis formation	266	266	0.0575283	0.855644	ko04320
21	Glycerolipid metabolism	265	265	0.0581506	0.855644	ko00561
22	Leukocyte transendothelial migration	917	922	0.0714984	0.924096	ko04670
23	Neuroactive ligand-receptor interaction	1035	1041	0.0721508	0.924096	ko04080
24	Epstein-Barr virus infection	1034	1040	0.0725656	0.924096	ko05169
25	Fructose and mannose metabolism	241	241	0.0752789	0.924096	ko00051
26	Protein digestion and absorption	767	771	0.0854656	0.924096	ko04974
27	Cell adhesion molecules (CAMs)	1003	1009	0.0864942	0.924096	ko04514
28	Tuberculosis	1458	1468	0.0866582	0.924096	ko05152
29	Tight junction	2112	2128	0.0873165	0.924096	ko04530
30	Phagosome	1112	1119	0.0897181	0.924096	ko04145
31	VEGF signaling pathway	503	505	0.0939209	0.927861	ko04370
32	Fatty acid metabolism	214	214	0.100636	0.927861	ko00071
33	Bladder cancer	214	214	0.100636	0.927861	ko05219
34	Glycosphingolipid biosynthesis - lacto and neolacto series	206	206	0.109673	0.927861	ko00601
35	Amoebiasis	1066	1073	0.113953	0.927861	ko05146
36	Fc epsilon RI signaling pathway	472	474	0.118195	0.927861	ko04664
37	Thyroid cancer	199	199	0.118242	0.927861	ko05216
38	Toxoplasmosis	593	596	0.120045	0.927861	ko05145
39	Transcriptional misregulation in cancer	1381	1391	0.123267	0.927861	ko05202
40	Colorectal cancer	336	337	0.124554	0.927861	ko05210
41	Tyrosine metabolism	194	194	0.124769	0.927861	ko00350
42	Two-component system	193	193	0.126117	0.927861	ko02020
43	Prion diseases	331	332	0.129907	0.933519	ko05020
44	Type II diabetes mellitus	323	324	0.138913	0.975546	ko04930
45	Glutathione metabolism	179	179	0.146589	0.994403	ko00480
46	Aminoacyl-tRNA biosynthesis	177	177	0.149773	0.994403	ko00970
47	NF-kappa B signaling pathway	783	788	0.154467	0.994403	ko04064
48	Lysosome	554	557	0.15447	0.994403	ko04142
49	Apoptosis	431	433	0.158781	1	ko04210
50	Cocaine addiction	304	305	0.162631	1	ko05030
51	Galactose metabolism	166	166	0.168558	1	ko00052
52	Acute myeloid leukemia	296	297	0.173671	1	ko05221
53	Regulation of autophagy	161	161	0.177858	1	ko04140
54	Vitamin digestion and absorption	160	160	0.179778	1	ko04977
55	Tryptophan metabolism	157	157	0.185665	1	ko00380
56	Arginine and proline metabolism	285	286	0.189951	1	ko00330
57	Endometrial cancer	285	286	0.189951	1	ko05213
58	Pancreatic cancer	395	397	0.203845	1	ko05212
59	Vascular smooth muscle contraction	1669	1683	0.207539	1	ko04270
60	Purine metabolism	936	943	0.212463	1	ko00230
61	Salmonella infection	1347	1358	0.218128	1	ko05132
62	Collecting duct acid secretion	139	139	0.225252	1	ko04966
63	Base excision repair	138	138	0.227683	1	ko03410
64	Non-small cell lung cancer	259	260	0.233932	1	ko05223
65	Alanine, aspartate and glutamate metabolism	135	135	0.235135	1	ko00250
66	Peroxisome	480	483	0.242492	1	ko04146
67	Other glycan degradation	131	131	0.245452	1	ko00511
68	Progesterone-mediated oocyte maturation	476	479	0.248195	1	ko04914
69	Mucin type O-Glycan biosynthesis	129	129	0.250778	1	ko00512
70	Hypertrophic cardiomyopathy (HCM)	1511	1524	0.251099	1	ko05410
71	Nicotine addiction	128	128	0.253485	1	ko05033
72	MAPK signaling pathway - yeast	125	125	0.26178	1	ko04011
73	MAPK signaling pathway - fly	125	125	0.26178	1	ko04013
74	Osteoclast differentiation	784	790	0.262024	1	ko04380
75	Basal cell carcinoma	243	244	0.265199	1	ko05217
76	Gap junction	355	357	0.265927	1	ko04540
77	Pathogenic Escherichia coli infection	569	573	0.268539	1	ko05130
78	Aldosterone-regulated sodium reabsorption	241	242	0.269348	1	ko04960
79	Pertussis	457	460	0.276687	1	ko05133
80	Pancreatic secretion	457	460	0.276687	1	ko04972
81	beta-Alanine metabolism	118	118	0.282205	1	ko00410
82	Pentose phosphate pathway	118	118	0.282205	1	ko00030
83	ECM-receptor interaction	863	870	0.290208	1	ko04512
84	Proximal tubule bicarbonate reclamation	115	115	0.291438	1	ko04964
85	PPAR signaling pathway	447	450	0.292627	1	ko03320
86	Starch and sucrose metabolism	230	231	0.293161	1	ko00500
87	African trypanosomiasis	228	229	0.297674	1	ko05143
88	Bacterial invasion of epithelial cells	649	654	0.302122	1	ko05100
89	Fanconi anemia pathway	222	223	0.311563	1	ko03460
90	Small cell lung cancer	539	543	0.312333	1	ko05222
91	Histidine metabolism	108	108	0.314174	1	ko00340
92	Other types of O-glycan biosynthesis	220	221	0.316309	1	ko00514
93	Dilated cardiomyopathy	1533	1547	0.320166	1	ko05414
94	Glycosaminoglycan degradation	98	98	0.349757	1	ko00531
95	Chloroalkane and chloroalkene degradation	98	98	0.349757	1	ko00625
96	Glyoxylate and dicarboxylate metabolism	97	97	0.35353	1	ko00630
97	Metabolism of xenobiotics by cytochrome P450	308	310	0.35682	1	ko00980
98	Hematopoietic cell lineage	511	515	0.357353	1	ko04640
99	Glycosaminoglycan biosynthesis - chondroitin sulfate	95	95	0.361197	1	ko00532
100	Amphetamine addiction	508	512	0.362409	1	ko05031
101	Melanoma	301	303	0.372078	1	ko05218
102	Phenylalanine metabolism	92	92	0.373011	1	ko00360
103	Glycosaminoglycan biosynthesis - heparan sulfate	90	90	0.3811	1	ko00534
104	Glycosphingolipid biosynthesis - ganglio series	90	90	0.3811	1	ko00604
105	Axon guidance	1272	1284	0.387917	1	ko04360
106	Fatty acid biosynthesis	87	87	0.393563	1	ko00061
107	Jak-STAT signaling pathway	684	690	0.3967	1	ko04630
108	Naphthalene degradation	84	84	0.406434	1	ko00626
109	Benzoate degradation	81	81	0.419724	1	ko00362
110	Valine, leucine and isoleucine degradation	181	182	0.42098	1	ko00280
111	Cytokine-cytokine receptor interaction	955	964	0.422544	1	ko04060
112	Aminobenzoate degradation	80	80	0.42425	1	ko00627
113	Arrhythmogenic right ventricular cardiomyopathy (ARVC)	568	573	0.427268	1	ko05412
114	Limonene and pinene degradation	79	79	0.428824	1	ko00903
115	Glycosphingolipid biosynthesis - globo series	79	79	0.428824	1	ko00603
116	Nicotinate and nicotinamide metabolism	178	179	0.430004	1	ko00760
117	Biosynthesis of secondary metabolites	1136	1147	0.434654	1	ko01110
118	Hedgehog signaling pathway	274	276	0.435029	1	ko04340
119	Insulin signaling pathway	935	944	0.449066	1	ko04910
120	Carbon fixation in photosynthetic organisms	73	73	0.457325	1	ko00710
121	Inositol phosphate metabolism	360	363	0.458356	1	ko00562
122	Endocrine and other factor-regulated calcium reabsorption	264	266	0.45993	1	ko04961
123	Glioma	452	456	0.464326	1	ko05214
124	Ether lipid metabolism	260	262	0.470117	1	ko00565
125	Adherens junction	1012	1022	0.471832	1	ko04520
126	Pantothenate and CoA biosynthesis	70	70	0.472277	1	ko00770
127	One carbon pool by folate	70	70	0.472277	1	ko00670
128	Butanoate metabolism	163	164	0.477204	1	ko00650
129	Terpenoid backbone biosynthesis	69	69	0.477368	1	ko00900
130	Glycerophospholipid metabolism	444	448	0.479933	1	ko00564
131	Maturity onset diabetes of the young	68	68	0.482515	1	ko04950
132	Glycosaminoglycan biosynthesis - keratan sulfate	65	65	0.498289	1	ko00533
133	Cardiac muscle contraction	1174	1186	0.502624	1	ko04260
134	T cell receptor signaling pathway	708	715	0.50651	1	ko04660
135	SNARE interactions in vesicular transport	151	152	0.51739	1	ko04130
136	Fat digestion and absorption	241	243	0.520146	1	ko04975
137	Drug metabolism - other enzymes	148	149	0.527759	1	ko00983
138	Retinol metabolism	237	239	0.530998	1	ko00830
139	Bisphenol degradation	59	59	0.531398	1	ko00363
140	Circadian rhythm - fly	58	58	0.537126	1	ko04711
141	Porphyrin and chlorophyll metabolism	144	145	0.541777	1	ko00860
142	Non-homologous end-joining	57	57	0.542916	1	ko03450
143	Carbohydrate digestion and absorption	232	234	0.544703	1	ko04973
144	Glycine, serine and threonine metabolism	230	232	0.550226	1	ko00260
145	Primary bile acid biosynthesis	141	142	0.552431	1	ko00120
146	Taurine and hypotaurine metabolism	55	55	0.554682	1	ko00430
147	Mineral absorption	317	320	0.555645	1	ko04978
148	Pyrimidine metabolism	491	496	0.565764	1	ko00240
149	Regulation of actin cytoskeleton	2306	2331	0.566532	1	ko04810
150	D-Arginine and D-ornithine metabolism	49	49	0.591532	1	ko00472
151	Penicillin and cephalosporin biosynthesis	49	49	0.591532	1	ko00311
152	Calcium signaling pathway	1101	1113	0.592527	1	ko04020
153	Renal cell carcinoma	301	304	0.593506	1	ko05211
154	Riboflavin metabolism	48	48	0.597907	1	ko00740
155	alpha-Linolenic acid metabolism	127	128	0.603632	1	ko00592
156	Complement and coagulation cascades	557	563	0.606645	1	ko04610
157	Vasopressin-regulated water reabsorption	208	210	0.612298	1	ko04962
158	Nitrogen metabolism	124	125	0.614892	1	ko00910
159	Phenylalanine, tyrosine and tryptophan biosynthesis	45	45	0.617447	1	ko00400
160	Tropane, piperidine and pyridine alkaloid biosynthesis	44	44	0.624101	1	ko00960
161	Neurotrophin signaling pathway	1071	1083	0.62945	1	ko04722
162	Carbon fixation pathways in prokaryotes	43	43	0.630826	1	ko00720
163	Vibrio cholerae infection	455	460	0.633561	1	ko05110
164	Isoquinoline alkaloid biosynthesis	42	42	0.637624	1	ko00950
165	Salivary secretion	624	631	0.640454	1	ko04970
166	Ubiquinone and other terpenoid-quinone biosynthesis	41	41	0.644495	1	ko00130
167	Linoleic acid metabolism	196	198	0.646891	1	ko00591
168	Thiamine metabolism	38	38	0.665554	1	ko00730
169	HTLV-I infection	1387	1403	0.670988	1	ko05166
170	Polycyclic aromatic hydrocarbon degradation	36	36	0.679974	1	ko00624
171	Streptomycin biosynthesis	36	36	0.679974	1	ko00521
172	Lipopolysaccharide biosynthesis	35	35	0.687301	1	ko00540
173	Mismatch repair	105	106	0.688035	1	ko03430
174	Citrate cycle (TCA cycle)	104	105	0.691951	1	ko00020
175	Cyanoamino acid metabolism	34	34	0.694706	1	ko00460
176	Vitamin B6 metabolism	32	32	0.709757	1	ko00750
177	Basal transcription factors	173	175	0.713586	1	ko03022
178	Viral myocarditis	1517	1535	0.715084	1	ko05416
179	Melanogenesis	484	490	0.730462	1	ko04916
180	Long-term potentiation	483	489	0.732092	1	ko04720
181	Lipoic acid metabolism	29	29	0.732945	1	ko00785
182	Homologous recombination	163	165	0.742327	1	ko03440
183	Methane metabolism	163	165	0.742327	1	ko00680
184	GnRH signaling pathway	629	637	0.758157	1	ko04912
185	Arachidonic acid metabolism	387	392	0.758195	1	ko00590
186	Autoimmune thyroid disease	376	381	0.777133	1	ko05320
187	Geraniol degradation	23	23	0.781615	1	ko00281
188	Chlorocyclohexane and chlorobenzene degradation	22	22	0.790035	1	ko00361
189	Valine, leucine and isoleucine biosynthesis	22	22	0.790035	1	ko00290
190	Biosynthesis of unsaturated fatty acids	79	80	0.790219	1	ko01040
191	Lysine biosynthesis	21	21	0.798546	1	ko00300
192	Hepatitis C	596	604	0.8012	1	ko05160
193	Pentose and glucuronate interconversions	75	76	0.805731	1	ko00040
194	N-Glycan biosynthesis	210	213	0.80664	1	ko00510
195	Steroid biosynthesis	73	74	0.81343	1	ko00100
196	Chemokine signaling pathway	985	998	0.816988	1	ko04062
197	Meiosis - yeast	275	279	0.821218	1	ko04113
198	mTOR signaling pathway	347	352	0.824399	1	ko04150
199	Fatty acid elongation	70	71	0.824894	1	ko00062
200	Steroid hormone biosynthesis	201	204	0.82572	1	ko00140
201	Legionellosis	342	347	0.832099	1	ko05134
202	RNA polymerase	127	129	0.840643	1	ko03020
203	Toll-like receptor signaling pathway	485	492	0.842134	1	ko04620
204	RNA degradation	409	415	0.842764	1	ko03018
205	Phosphatidylinositol signaling system	559	567	0.845115	1	ko04070
206	Gastric acid secretion	556	564	0.848448	1	ko04971
207	Metabolic pathways	5032	5093	0.849225	1	ko01100
208	Ascorbate and aldarate metabolism	63	64	0.851142	1	ko00053
209	Caffeine metabolism	15	15	0.851565	1	ko00232
210	Phosphonate and phosphinate metabolism	15	15	0.851565	1	ko00440
211	Microbial metabolism in diverse environments	706	716	0.85346	1	ko01120
212	RIG-I-like receptor signaling pathway	324	329	0.858569	1	ko04622
213	D-Glutamine and D-glutamate metabolism	14	14	0.860737	1	ko00471
214	Butirosin and neomycin biosynthesis	14	14	0.860737	1	ko00524
215	Polyketide sugar unit biosynthesis	14	14	0.860737	1	ko00523
216	DNA replication	118	120	0.863105	1	ko03030
217	Bacterial secretion system	13	13	0.870007	1	ko03070
218	Bacterial chemotaxis	13	13	0.870007	1	ko02030
219	Atrazine degradation	13	13	0.870007	1	ko00791
220	Ethylbenzene degradation	12	12	0.879378	1	ko00642
221	Sulfur relay system	55	56	0.879998	1	ko04122
222	Styrene degradation	11	11	0.888849	1	ko00643
223	RNA transport	969	983	0.892604	1	ko03013
224	Toluene degradation	10	10	0.898422	1	ko00623
225	Measles	801	813	0.901649	1	ko05162
226	Type I diabetes mellitus	290	295	0.902617	1	ko04940
227	Allograft rejection	289	294	0.903786	1	ko05330
228	Primary immunodeficiency	222	226	0.904625	1	ko05340
229	Flagellar assembly	9	9	0.908098	1	ko02040
230	Staphylococcus aureus infection	492	500	0.910479	1	ko05150
231	Wnt signaling pathway	929	943	0.916907	1	ko04310
232	Phosphotransferase system (PTS)	8	8	0.917878	1	ko02060
233	Nitrotoluene degradation	8	8	0.917878	1	ko00633
234	Cell cycle - Caulobacter	8	8	0.917878	1	ko04112
235	Drug metabolism - cytochrome P450	210	214	0.920007	1	ko00982
236	Spliceosome	765	777	0.924332	1	ko03040
237	Rheumatoid arthritis	402	409	0.926464	1	ko05323
238	Cutin, suberine and wax biosynthesis	7	7	0.927763	1	ko00073
239	Glucosinolate biosynthesis	7	7	0.927763	1	ko00966
240	Betalain biosynthesis	7	7	0.927763	1	ko00965
241	Selenocompound metabolism	87	89	0.930105	1	ko00450
242	Long-term depression	328	334	0.931727	1	ko04730
243	Influenza A	1119	1136	0.935949	1	ko05164
244	Caprolactam degradation	6	6	0.937755	1	ko00930
245	Sesquiterpenoid and triterpenoid biosynthesis	6	6	0.937755	1	ko00909
246	Dioxin degradation	6	6	0.937755	1	ko00621
247	Glutamatergic synapse	595	605	0.938172	1	ko04724
248	Proteasome	81	83	0.940807	1	ko03050
249	Asthma	252	257	0.941579	1	ko05310
250	Serotonergic synapse	650	661	0.946726	1	ko04726
251	Renin-angiotensin system	77	79	0.947474	1	ko04614
252	Peptidoglycan biosynthesis	5	5	0.947853	1	ko00550
253	Biosynthesis of ansamycins	5	5	0.947853	1	ko01051
254	Plant-pathogen interaction	128	131	0.947932	1	ko04626
255	Synthesis and degradation of ketone bodies	33	34	0.949196	1	ko00072
256	Intestinal immune network for IgA production	300	306	0.953026	1	ko04672
257	GABAergic synapse	430	438	0.953112	1	ko04727
258	Cytosolic DNA-sensing pathway	296	302	0.955669	1	ko04623
259	Retrograde endocannabinoid signaling	490	499	0.956818	1	ko04723
260	Morphine addiction	423	431	0.956858	1	ko05032
261	Phenylpropanoid biosynthesis	4	4	0.958061	1	ko00940
262	Nucleotide excision repair	225	230	0.962392	1	ko03420
263	Circadian rhythm - plant	3	3	0.968378	1	ko04712
264	Taste transduction	159	163	0.969017	1	ko04742
265	Dopaminergic synapse	796	810	0.971027	1	ko04728
266	Cholinergic synapse	510	520	0.974861	1	ko04725
267	mRNA surveillance pathway	576	587	0.974901	1	ko03015
268	Bile secretion	567	578	0.977368	1	ko04976
269	C5-Branched dibasic acid metabolism	2	2	0.978806	1	ko00660
270	Fluorobenzoate degradation	2	2	0.978806	1	ko00364
271	Shigellosis	603	615	0.98408	1	ko05131
272	ABC transporters	599	611	0.984828	1	ko02010
273	Folate biosynthesis	83	86	0.98637	1	ko00790
274	Phototransduction - fly	281	288	0.987266	1	ko04745
275	Ribosome biogenesis in eukaryotes	388	397	0.989078	1	ko03008
276	Zeatin biosynthesis	1	1	0.989346	1	ko00908
277	Indole alkaloid biosynthesis	1	1	0.989346	1	ko00901
278	Natural killer cell mediated cytotoxicity	891	908	0.990373	1	ko04650
279	Glycolysis / Gluconeogenesis	199	205	0.993264	1	ko00010
280	Pyruvate metabolism	196	202	0.993769	1	ko00620
281	Malaria	354	363	0.993954	1	ko05144
282	Various types of N-glycan biosynthesis	61	64	0.995107	1	ko00513
283	Alzheimer's disease	637	651	0.99522	1	ko05010
284	Phototransduction	277	285	0.996217	1	ko04744
285	Cell cycle	677	692	0.996478	1	ko04110
286	Lysine degradation	422	433	0.997351	1	ko00310
287	Herpes simplex infection	1205	1229	0.99816	1	ko05168
288	Chagas disease (American trypanosomiasis)	551	565	0.998732	1	ko05142
289	Ubiquitin mediated proteolysis	789	807	0.998733	1	ko04120
290	Huntington's disease	643	659	0.999149	1	ko05016
291	Biotin metabolism	15	17	0.999268	1	ko00780
292	TGF-beta signaling pathway	406	418	0.999361	1	ko04350
293	Parkinson's disease	382	394	0.999632	1	ko05012
294	Sulfur metabolism	50	54	0.999722	1	ko00920
295	Propanoate metabolism	135	142	0.999847	1	ko00640
296	Cysteine and methionine metabolism	165	173	0.99989	1	ko00270
297	Oocyte meiosis	675	694	0.999927	1	ko04114
298	Protein processing in endoplasmic reticulum	754	775	0.99996	1	ko04141
299	Alcoholism	925	950	0.999985	1	ko05034
300	Antigen processing and presentation	453	469	0.999985	1	ko04612
301	Glycosylphosphatidylinositol(GPI)-anchor biosynthesis	90	97	0.99999	1	ko00563
302	Graft-versus-host disease	343	357	0.999991	1	ko05332
303	Systemic lupus erythematosus	830	854	0.999993	1	ko05322
304	Oxidative phosphorylation	349	364	0.999997	1	ko00190
305	Circadian rhythm - mammal	139	149	0.999999	1	ko04710
306	Cell cycle - yeast	348	364	1	1	ko04111
307	Protein export	48	57	1	1	ko03060
308	Olfactory transduction	2898	3018	1	1	ko04740
309	Ribosome	631	706	1	1	ko03010
							Back to summary table
